# Supplementary material for: Estrogen‐dependent control and cell‐to‐cell variability of transcriptional bursting
Source: Mol Syst Biol. 2018 Feb 23;14(2):e7678. doi: 10.15252/msb.20177678 (PMC5825209; doi:10.15252/msb.20177678)
Supplement: Supplementary file 3 — Dataset EV1 [file MSB-14-e7678-s003.xls]

## Sheet: Info
Dataset EV1
Estrogen-dependent control and cell-to-cell variability of transcriptional bursting
Christoph Fritzsch, Stephan Baumgärtner, Monika Kuban, Daria Steinshorn, George Reid and Stefan Legewie
This .xls file contains transcription site intensities for cells grown at different E2 concentrations (Fig 2).
Experimental setup
1.8 × 10^4 MCF7-GREB1-PP7 cells were seeded per channel of a µ-Slide VI 0.4 ibiTreat (Ibidi) three days prior to imaging.
Medium was replaced daily with medium containing the indicated amount of E2.
Image acquisition
Microscope	DeltaVision™ Elite (GE Healthcare Life Sciences)
Environment	37 °C, 5 % CO2
Lens	60× 1.42 NA Oil Plan APO
Excitation	Seven-color InsightSSI module
Filters	FITC with polychroic beam splitter for DAPI, FITC, TRITC and Cy5
Camera	pco.edge sCMOS-camera operating with 2×2 binning
z-stack	12 x 0.55 µm
Light intensity	2 % (FITC)
Exposure time	120 ms (0-20 pM E2), 100 ms (100-1000 pM E2)
Imaging interval	260 x 3 min
Image processing
1) Nuclei segmentation and tracking
2) Identification of nuclear spots and semi-automated tracking
3) Discard cells with bad focus and cells that divide or in which the spot divides through replication of the allele
4) Quantification of spot intensities: fit of a three-dimensional Gaussian distribution at the tracked position to intensities of bandpass-filtered (0.4-4 µm) images
5) Discard first 10 timepoints
Normalization
A single transcript has an approximate intensity of 32.7 a.u. (0-20 pM E2) or 23.3 a.u. (100-1000 pM E2).
Description of sheets
Each sheet contains quantification results from cells grown at the indicated E2 concentration.
Description of columns
Cell	Identifier of cell (number from 1 to #cells)
Time_min	Time of image acquisition in minutes
Intensity_au	Intensity of transcription site (arbitrary units)
Background_au	Intensity of position within center of the nucleus but distinct from the transcription site (arbitrary units)

## Sheet: 0 pM E2
Cell	Time_min	Intensity_au	Background_au
1	0	31.59	12.82
1	3	20.19	16.07
1	6	25.46	18.72
1	9	1.75	20.17
1	12	23.94	34.54
1	15	13.5	20.82
1	18	13	20.16
1	21	8.95	51.14
1	24	9.3	9.45
1	27	15.16	56.57
1	30	11.7	12.48
1	33	0	16.33
1	36	17.09	21.4
1	39	23.82	22.99
1	42	15.26	18.74
1	45	19.08	27.35
1	48	19.48	23.93
1	51	10.05	40.08
1	54	16.16	11.94
1	57	33.34	19.28
1	60	19.85	23.57
1	63	21.68	9.97
1	66	12.77	36.15
1	69	9.77	10.78
1	72	42.18	42.19
1	75	18.8	17.43
1	78	11.2	24.94
1	81	26.62	21.88
1	84	17.3	17.77
1	87	17.26	11.99
1	90	10.28	17.23
1	93	0	17.36
1	96	14.54	10.83
1	99	21.77	18.75
1	102	14.39	36.76
1	105	8.76	24.58
1	108	13.72	11.27
1	111	18.63	28.64
1	114	20.94	19.58
1	117	15.77	13.3
1	120	14.26	21.75
1	123	13.22	21.33
1	126	17.82	10.93
1	129	86.38	10.36
1	132	49.86	79.22
1	135	155.25	14.71
1	138	104.63	17.28
1	141	143.2	26.22
1	144	147.71	14.82
1	147	17.03	15.11
1	150	11.14	13.38
1	153	8.04	21.18
1	156	17.64	13.78
1	159	7.96	43.9
1	162	8.99	17.24
1	165	15.48	16.79
1	168	23.2	31.87
1	171	14.43	22.29
1	174	28.37	9.65
1	177	11.03	8.06
1	180	33.51	16.79
1	183	12.27	11.81
1	186	26.26	9.32
1	189	23.73	18.33
1	192	15.9	9.55
1	195	33.97	15.41
1	198	34.47	19.85
1	201	11.1	21.08
1	204	25.63	18.41
1	207	14.84	26.72
1	210	10.15	14.88
1	213	22.07	17.1
1	216	13.79	23.44
1	219	35.49	35.86
1	222	14.98	39.15
1	225	13.95	12.31
1	228	7.36	23.67
1	231	18.78	15.68
1	234	26.86	5.82
1	237	13.96	10.74
1	240	16.69	8.86
1	243	14.22	24.86
1	246	8.01	30.54
1	249	17.75	17.46
1	252	25.71	16.43
1	255	17.52	23.72
1	258	15.51	17.6
1	261	18.35	21.64
1	264	19.23	14.28
1	267	10.68	22.63
1	270	20.49	9.49
1	273	0	18.34
1	276	20.2	33.58
1	279	0	8.88
1	282	11.52	17.28
1	285	24.29	4.83
1	288	14.59	12.89
1	291	20.36	25.66
1	294	42.91	29.44
1	297	18.18	25.21
1	300	11.11	19.25
1	303	24.37	24.3
1	306	16.91	14.63
1	309	20.32	23.01
1	312	10.77	29.44
1	315	29.24	19.25
1	318	26.9	31.9
1	321	25.46	32.49
1	324	12.64	23.09
1	327	11.12	15.91
1	330	16.71	12.95
1	333	38.99	14.55
1	336	52.78	5.77
1	339	26.86	12.95
1	342	25.8	18.21
1	345	10.56	0
1	348	31.87	24.07
1	351	20.85	14.82
1	354	21.7	17.87
1	357	16.35	28.76
1	360	14.15	21.52
1	363	27.87	7.69
1	366	13.53	19.03
1	369	31.92	10.11
1	372	68.56	26.86
1	375	11.3	21.63
1	378	38.36	22.72
1	381	11.49	9.8
1	384	23.44	15.98
1	387	10.98	17.69
1	390	33.85	19.33
1	393	11.14	37.12
1	396	12.88	13.74
1	399	13.31	7.74
1	402	16.61	14.04
1	405	21.45	36.67
1	408	26.74	17.62
1	411	120.92	21.44
1	414	20.02	24.3
1	417	11.12	26.44
1	420	21.61	7.31
1	423	20.75	37.54
1	426	11.54	22.35
1	429	18.38	20.36
1	432	9.21	12.23
1	435	15.46	39.47
1	438	4.92	15.99
1	441	14.26	11.11
1	444	10.6	11.96
1	447	15.27	12.67
1	450	23.45	24.85
1	453	17.54	19.9
1	456	16.6	15.97
1	459	19.09	31.46
1	462	17.94	26.11
1	465	7.08	18.77
1	468	8.78	27.56
1	471	48.61	14.01
1	474	10.85	17.43
1	477	17.16	12.33
1	480	13.63	17.17
1	483	9.58	12.17
1	486	19	23.71
1	489	19.76	14.12
1	492	44.6	10.31
1	495	20.21	14.23
1	498	30.72	23.26
1	501	17.5	5.94
1	504	32.81	14.63
1	507	25.7	18.59
1	510	10.51	18.53
1	513	8.75	17.06
1	516	13.51	17.93
1	519	119.33	16.57
1	522	17.33	29.27
1	525	14.08	18.87
1	528	0	9.12
1	531	40.8	22.19
1	534	10.25	12.61
1	537	19.99	13.15
1	540	28.01	23.37
1	543	14.53	22.92
1	546	10.03	14.24
1	549	14.91	29.93
1	552	17.03	19.77
1	555	21	12.73
1	558	10.37	11.06
1	561	26.33	22.42
1	564	5.72	14.88
1	567	6.77	13.8
1	570	12.71	19.31
1	573	12.34	14.37
1	576	12.82	22.42
1	579	15.08	16.67
1	582	11.91	12.73
1	585	22.44	31.14
1	588	20.45	16.29
1	591	7.87	30.98
1	594	16.7	33.83
1	597	53.74	8.14
1	600	12.84	11.71
1	603	8.04	33.31
1	606	16.44	10.23
1	609	25.73	33.2
1	612	15.92	23.27
1	615	17.01	14.38
1	618	7.16	18.44
1	621	15.4	13.85
1	624	16.35	16.6
1	627	17.77	19.8
1	630	18.33	17.53
1	633	5.09	22.27
1	636	29.47	23.59
1	639	16.66	15.15
1	642	13.69	22.35
1	645	17.33	25.02
1	648	14.61	14.8
1	651	17.25	15.58
1	654	6.47	31.67
1	657	20.15	10.53
1	660	13.91	12.37
1	663	14.51	15.68
1	666	18.99	15.13
1	669	27.31	28.04
1	672	18.56	12.37
1	675	11.33	9.73
1	678	10.38	13.82
1	681	25.53	22.57
1	684	14.13	21.48
1	687	18.43	10.09
1	690	14.63	16.69
1	693	9.09	42.2
1	696	18.24	13.89
1	699	14.73	20.57
1	702	24.78	40.48
1	705	23.16	23.19
1	708	77.34	44.19
1	711	14.9	28.24
1	714	22.47	16.82
1	717	18.02	10.88
1	720	18.43	39.58
1	723	12.18	16.87
1	726	17.54	18.07
1	729	5.25	16.56
1	732	10.42	12.62
1	735	13.62	18.09
1	738	4.57	19.21
1	741	11.33	27.93
1	744	18.63	85.3
1	747	17.14	16.92
2	0	10.35	38.81
2	3	30.57	18.32
2	6	30.73	31.86
2	9	11.47	48.9
2	12	15.47	16.22
2	15	62.25	43.71
2	18	29.25	19.88
2	21	14.73	14.06
2	24	54.07	23.35
2	27	18.37	18.93
2	30	17.19	14
2	33	17.44	10.92
2	36	66.83	24.91
2	39	14.31	21.14
2	42	18.11	26.92
2	45	19.81	13.94
2	48	9.75	12.17
2	51	12.37	14.87
2	54	35.6	40.99
2	57	16.3	36.03
2	60	15.39	16.2
2	63	10.39	12.71
2	66	18.79	5.71
2	69	17.96	16.72
2	72	26.4	24.12
2	75	24.13	13.27
2	78	18.07	12.35
2	81	25.55	5.19
2	84	20.57	24.45
2	87	25.56	17.69
2	90	19.61	13.06
2	93	22.68	16.25
2	96	19.52	35.59
2	99	26.04	17.21
2	102	21.94	23.9
2	105	13.35	19.02
2	108	13.69	19.52
2	111	11.17	6.65
2	114	16.53	12
2	117	7.76	33.59
2	120	18.23	41.85
2	123	40.86	15.32
2	126	12.66	18.78
2	129	16.38	11.33
2	132	16.96	25.08
2	135	18	9.89
2	138	12.79	33.36
2	141	7.14	19.18
2	144	17.41	16.3
2	147	19.52	12.81
2	150	38.6	17.25
2	153	19.27	10.8
2	156	30.59	24.19
2	159	18.12	21.81
2	162	19.2	18.5
2	165	8.61	21.99
2	168	19.31	43.4
2	171	16.35	32.45
2	174	12.93	9.38
2	177	13.23	25.36
2	180	47.43	11.9
2	183	17.12	11.49
2	186	19.09	20.59
2	189	35.42	22.76
2	192	18.8	11.95
2	195	23.12	37.59
2	198	24.54	10.43
2	201	34.38	54.33
2	204	23.47	18.89
2	207	21.06	29.3
2	210	19.01	13.31
2	213	24.19	19.9
2	216	20.6	14.96
2	219	5.44	30.45
2	222	13.01	13.35
2	225	18.95	9.37
2	228	25.52	14.19
2	231	29.41	25.12
2	234	11.65	26.05
2	237	26.12	33.96
2	240	15.98	18.41
2	243	10.54	28.81
2	246	15.96	15.61
2	249	14.86	19.25
2	252	25.58	14.66
2	255	17.88	15.66
2	258	26.75	12.15
2	261	21.3	13.53
2	264	13.34	18.1
2	267	12.08	26.3
2	270	25.77	22.59
2	273	17.64	11.93
2	276	13.11	22.94
2	279	13.92	16.01
2	282	13.52	21.89
2	285	15.79	21.97
2	288	19.82	25.44
2	291	28.77	18.65
2	294	0	7.22
2	297	17.54	41.26
2	300	14.18	22.5
2	303	27.53	7.56
2	306	43.36	37.26
2	309	22.77	19.04
2	312	36.1	11.32
2	315	16.96	24
2	318	25.74	28.62
2	321	21.02	45.1
2	324	17.57	0
2	327	38.53	27.38
2	330	26.65	20.75
2	333	13.55	12.73
2	336	23.84	18
2	339	26.36	13.13
2	342	14.82	12.88
2	345	27.22	8.26
2	348	20.83	14.55
2	351	26.94	23.3
2	354	8.33	20.69
2	357	17.83	43.74
2	360	33.54	96.74
2	363	34.89	13.18
2	366	10.24	13.78
2	369	3.3	12.59
2	372	32.02	36.32
2	375	13.21	13.62
2	378	13.95	18.7
2	381	15.67	35.06
2	384	18.92	29.67
2	387	14.19	43.84
2	390	14.26	20.54
2	393	10.21	22.88
2	396	23.77	28.01
2	399	18.58	22.12
2	402	20.48	20.5
2	405	23.68	100.17
2	408	23.82	6.74
2	411	12.66	10.89
2	414	20.93	20.92
2	417	34.1	28.64
2	420	23.31	19.33
2	423	11.28	19.19
2	426	6.35	12.19
2	429	16.62	24.32
2	432	33.38	8.04
2	435	31.13	31.96
2	438	23.07	35.3
2	441	18.74	25.92
2	444	27.49	21.84
2	447	15.95	9.31
2	450	7.14	13.8
2	453	25.49	14.65
2	456	29.85	25.83
2	459	23.99	6.43
2	462	18.24	26.51
2	465	26.09	21.4
2	468	36.32	22.01
2	471	17.68	17.76
2	474	16.4	25.29
2	477	21.11	22.42
2	480	15.06	16.6
2	483	4.98	20.15
2	486	18.68	14.99
2	489	23.11	22.88
2	492	34.41	7.97
2	495	24.69	13
2	498	22.07	56.84
2	501	23.21	13.3
2	504	57.07	16.23
2	507	14.23	7.75
2	510	10.38	34.68
2	513	41.21	36.13
2	516	19.3	28.78
2	519	13.03	20.27
2	522	17	17.18
2	525	28.14	28.43
2	528	0	17.16
2	531	18.7	14.88
2	534	7.45	14.51
2	537	17.51	32.91
2	540	20.19	16.42
2	543	11.82	48.34
2	546	19.68	20.04
2	549	27.45	11.11
2	552	14.27	21.86
2	555	34.41	18.34
2	558	11.47	31.93
2	561	22.65	20.75
2	564	32.95	18.86
2	567	22.05	9.46
2	570	13.33	18.9
2	573	19.55	38.87
2	576	20.17	25.72
2	579	24.15	40.18
2	582	5.99	15.16
2	585	16.79	19.82
2	588	19.36	19.46
2	591	22.17	18.42
2	594	13.11	26.47
2	597	11.04	13.65
2	600	42.92	23.75
2	603	12.88	11.43
2	606	12.22	21.26
2	609	24.28	0
2	612	6.68	37.29
2	615	23.2	28.77
2	618	32.96	23.49
2	621	6.23	42.17
2	624	15.68	12.92
2	627	15.78	28.15
2	630	18.62	14.99
2	633	56.41	14.81
2	636	11.84	10.02
2	639	15.39	20.91
2	642	9.17	15.81
2	645	11.19	34.5
2	648	11.92	22
2	651	20.18	4.5
2	654	7.25	12.41
2	657	11.9	23
2	660	10.96	18.34
2	663	32	19.1
2	666	13.02	31.69
2	669	21.8	24.55
2	672	22.7	7.82
2	675	26.1	30.9
2	678	18.28	17.42
2	681	31.13	7.06
2	684	18.34	43.64
2	687	22.49	29.1
2	690	19.19	20.53
2	693	49.87	17.01
2	696	31.51	45.25
2	699	21.15	25.5
2	702	27.7	12.83
2	705	15.26	12.95
2	708	14.72	11.79
2	711	22.88	18.02
2	714	14.3	24.26
2	717	17.59	16.12
2	720	17.73	18.6
2	723	28.95	18.65
2	726	27.54	14.98
2	729	20.77	13.02
2	732	29.66	30.12
2	735	10.1	39.31
2	738	29.57	11.43
2	741	25.5	15.64
2	744	16	24.18
2	747	13.69	46.77
3	0	232.94	21.82
3	3	51.49	13.8
3	6	151.39	11.05
3	9	48.72	20.44
3	12	21.51	18.87
3	15	64.94	8.27
3	18	42.36	20.68
3	21	23.69	15.05
3	24	99.64	16.17
3	27	129.41	15.94
3	30	17.62	8.57
3	33	43.38	23.67
3	36	27.53	35.08
3	39	10.43	36.36
3	42	22.22	24.9
3	45	24.4	24.37
3	48	22.96	49.4
3	51	11.29	23.92
3	54	54.09	22.55
3	57	62.52	17.5
3	60	25.1	53.32
3	63	46.26	42.82
3	66	30.79	62.25
3	69	24.43	36.32
3	72	9.77	28.47
3	75	136.69	31.64
3	78	18.98	42.95
3	81	33.33	13.92
3	84	61.23	18.07
3	87	63.09	17.82
3	90	126.17	25.84
3	93	135.31	19.76
3	96	97.35	14.22
3	99	130.72	24.26
3	102	40.27	54.35
3	105	35.78	21.14
3	108	25.64	14.43
3	111	21.19	16.46
3	114	10.57	17.06
3	117	68.9	32.23
3	120	46.11	46.32
3	123	67.5	36.43
3	126	35.36	19.81
3	129	15.57	19.32
3	132	27.71	28.88
3	135	89.28	35.82
3	138	27.8	13.83
3	141	21.28	35.84
3	144	12.32	40.41
3	147	129.15	18.26
3	150	35.61	13.73
3	153	212.01	18.34
3	156	46.94	15.46
3	159	47.26	19.47
3	162	15.83	42.98
3	165	13.17	10.48
3	168	16.55	55.41
3	171	25.28	30.66
3	174	31.06	4.59
3	177	74.12	12.94
3	180	125.73	0
3	183	32.61	23.36
3	186	15.92	29.02
3	189	25.03	28.15
3	192	23.09	15.13
3	195	13	16.2
3	198	18.11	26.48
3	201	15.52	16.39
3	204	21.24	12.89
3	207	14.01	7.78
3	210	34.04	18.26
3	213	4.56	20.83
3	216	93.99	45.08
3	219	18.65	30.03
3	222	23.7	34.45
3	225	47.33	68.05
3	228	16.9	18.96
3	231	106.85	36.32
3	234	33.13	23.5
3	237	210.4	22.68
3	240	12.55	15.11
3	243	20.81	21.27
3	246	17.98	27.91
3	249	487.06	26.2
3	252	407.31	26.27
3	255	493.47	16.6
3	258	628.45	22.57
3	261	462.83	12.96
3	264	494.21	24.06
3	267	337.51	21.04
3	270	394.59	12.3
3	273	202.91	33.73
3	276	270.16	11.42
3	279	290.89	18
3	282	184.34	33
3	285	217.34	29.49
3	288	97.83	11.39
3	291	232.88	36.14
3	294	289.45	16.53
3	297	57.52	20.76
3	300	176.78	11.97
3	303	75.1	11.75
3	306	36.36	23.22
3	309	17.39	38.75
3	312	14.5	12.21
3	315	24.34	17.6
3	318	9.94	16.92
3	321	13.74	29.88
3	324	40.92	13.64
3	327	44.88	25.16
3	330	139.2	19.81
3	333	54.13	20.63
3	336	20.37	17.52
3	339	51.96	28.56
3	342	36.06	23.87
3	345	15.42	19.34
3	348	14.57	36.91
3	351	54.66	32.99
3	354	20.23	66.8
3	357	9.8	12.69
3	360	52.64	14.95
3	363	28.28	27.85
3	366	8.68	58.78
3	369	34.02	28.79
3	372	67.43	29.43
3	375	142.79	13.08
3	378	41.05	15.86
3	381	52.8	5.6
3	384	59.33	10.73
3	387	29.06	26.13
3	390	60.87	13.47
3	393	46.41	46.02
3	396	118.18	27.09
3	399	60.41	59.74
3	402	46.43	38.37
3	405	18.63	15.68
3	408	38.7	24.59
3	411	27.54	41.45
3	414	41.51	28.94
3	417	24.63	14.6
3	420	12.95	23.93
3	423	27.86	19.45
3	426	9.51	23.98
3	429	7.57	12.75
3	432	17.38	28.35
3	435	30.71	53.21
3	438	20.95	31.41
3	441	18.7	12.09
3	444	16.01	20.01
3	447	21.81	12.09
3	450	15.91	26.49
3	453	8.52	22.34
3	456	32.09	25.56
3	459	12.32	32.69
3	462	17.22	11.35
3	465	16.08	28.7
3	468	18.9	20.17
3	471	13	24.51
3	474	33.01	23.96
3	477	17.39	13.86
3	480	45.22	14.16
3	483	10.09	19.8
3	486	25.9	35.38
3	489	28.9	34.9
3	492	42.28	19.54
3	495	39.83	10.73
3	498	24.04	19.32
3	501	42.88	28.86
3	504	41.38	27.91
3	507	58.76	40.89
3	510	131.99	23.61
3	513	51.72	11.26
3	516	33.1	14.49
3	519	32.55	35.54
3	522	68.12	19.62
3	525	24.2	19.85
3	528	44.5	26.72
3	531	20.26	25.86
3	534	18.87	14.93
3	537	13.93	18.98
3	540	44.92	52.53
3	543	46.33	20.01
3	546	41.91	46.84
3	549	97.04	41.22
3	552	41.13	19.04
3	555	50.84	46.4
3	558	41.39	44.01
3	561	11.29	12.31
3	564	20.77	28.74
3	567	229.03	43.51
3	570	121.87	33.56
3	573	14.25	24.92
3	576	13.27	28.21
3	579	95.53	53.06
3	582	27.27	20.99
3	585	5.46	16.56
3	588	10.51	16.17
3	591	26.25	20.79
3	594	20.21	20.73
3	597	7.43	38.01
3	600	21.37	10.89
3	603	7.29	33.51
3	606	50.41	25.9
3	609	9.22	35.16
3	612	94.74	19.44
3	615	20.73	22.19
3	618	15.52	22.57
3	621	34.1	5.93
3	624	16.69	17.45
3	627	10.21	15.36
3	630	43.54	143.76
3	633	24.04	24.61
3	636	31.61	39.06
3	639	6.71	14.7
3	642	33.2	17.42
3	645	34.21	14.63
3	648	19.93	34.92
3	651	7.03	32.79
3	654	15.25	14.61
3	657	42.07	17.25
3	660	106.69	21.83
3	663	23.66	47.02
3	666	21.94	32.03
3	669	53.73	60.99
3	672	24.28	30.31
3	675	9.4	14.95
3	678	11.4	13.27
3	681	8.24	23.27
3	684	0	22.02
3	687	6.09	12.73
3	690	13.89	25.47
3	693	62.07	19.21
3	696	26.84	16.83
3	699	0	27.04
3	702	8.43	32.32
3	705	22.37	20.99
3	708	14.03	39.49
3	711	16.71	23.71
3	714	8.34	30.71
3	717	36.09	33.42
3	720	26.65	15.31
3	723	6.77	31.91
3	726	22.11	18.3
3	729	15.29	23.75
3	732	74.29	41.6
3	735	19.15	5.82
3	738	15.24	55.94
3	741	15.23	2.96
3	744	1.23	19.36
3	747	28.97	45.07
4	0	72.83	14.68
4	3	10.22	42.72
4	6	26.56	12.54
4	9	17.75	28.77
4	12	9.66	22.85
4	15	13.69	17.09
4	18	17.64	13.89
4	21	25.83	9.01
4	24	31.1	43.99
4	27	19.48	13.45
4	30	18.7	13.01
4	33	23.63	13.85
4	36	49.65	15.63
4	39	184.83	44.93
4	42	95.74	15.47
4	45	108.69	29.88
4	48	98.92	19.36
4	51	259.52	18.28
4	54	179.26	25.81
4	57	210.23	12.24
4	60	183.34	26.4
4	63	122.32	17.01
4	66	87.98	10.81
4	69	216.34	16.57
4	72	108.83	6.14
4	75	85.48	15.39
4	78	186.1	41.52
4	81	280.89	12.22
4	84	374.59	15.93
4	87	469.5	15.68
4	90	344.81	8.53
4	93	460.14	31.98
4	96	476.35	16.73
4	99	588.95	17.46
4	102	677.79	25.58
4	105	686.1	23.67
4	108	693.29	21.24
4	111	394.03	16.77
4	114	325.98	33.18
4	117	344.64	22.58
4	120	277.37	18.76
4	123	187.18	11.93
4	126	161.43	11.78
4	129	116.7	21.71
4	132	47.81	16.01
4	135	156.24	11.38
4	138	59.23	29.62
4	141	122.66	31.48
4	144	62.05	20.56
4	147	20.54	9.97
4	150	68.14	26.52
4	153	48.5	21.96
4	156	27.85	16.36
4	159	22.53	22.38
4	162	14.47	26.75
4	165	36.06	11.3
4	168	72.26	18.06
4	171	22.75	38.16
4	174	134.55	31.18
4	177	112.67	17.57
4	180	79.27	26.56
4	183	18.02	47.26
4	186	90.03	22.67
4	189	38.84	15.87
4	192	69.31	21.44
4	195	8.82	8.46
4	198	36.67	7.37
4	201	62.72	10.07
4	204	5.56	18.98
4	207	10.31	21.23
4	210	9.01	19.87
4	213	17.34	9.85
4	216	10.94	36.45
4	219	15.78	20.15
4	222	28.37	83.27
4	225	4.32	10.92
4	228	11.77	10.38
4	231	12.49	20.38
4	234	11.75	10.97
4	237	22.6	21.45
4	240	0	8.6
4	243	7.55	20.82
4	246	0	15.08
4	249	9.05	26.12
4	252	175.38	38.47
4	255	77	20.03
4	258	202.48	27.15
4	261	218.1	19.93
4	264	263.12	24.54
4	267	313.83	8.73
4	270	265.01	32
4	273	267.31	22.73
4	276	184.36	20.35
4	279	229.7	16.56
4	282	160.42	16.04
4	285	195.78	35.85
4	288	249.51	44.57
4	291	223.22	19.28
4	294	204.66	12.77
4	297	71.71	10.31
4	300	80.34	7.3
4	303	277.85	20.89
4	306	201.01	17.12
4	309	280.9	11.27
4	312	192.12	4.42
4	315	107.17	6.72
4	318	79.83	6.39
4	321	100.49	16.86
4	324	73.25	15.16
4	327	120.9	9.35
4	330	74.06	19.43
4	333	9.5	36.81
4	336	0	24.43
4	339	45.37	11.3
4	342	14.41	8.58
4	345	12.46	21.52
4	348	11.13	11.86
4	351	53.78	29.38
4	354	10.47	11.34
4	357	17.65	27.06
4	360	24.79	18.82
4	363	18.95	20.96
4	366	13.37	20.79
4	369	13.65	15.5
4	372	21.44	21.55
4	375	7.92	18.18
4	378	29.24	9.96
4	381	0	18.03
4	384	8.71	6.78
4	387	9.73	19.39
4	390	18.49	11.53
4	393	15.17	10.74
4	396	14.44	35.87
4	399	8.13	9.69
4	402	9.71	15.97
4	405	33.14	21.55
4	408	17.73	10.01
4	411	30.68	19.7
4	414	13.47	15.88
4	417	13.14	12.42
4	420	27.75	13.8
4	423	26.06	30.08
4	426	18.19	12.07
4	429	20.61	16.64
4	432	10.27	22.15
4	435	12.14	15.13
4	438	37.38	11.83
4	441	10.56	5
4	444	14.46	57.95
4	447	14.35	11.17
4	450	18.87	29.84
4	453	9.98	10.5
4	456	17.2	38.98
4	459	8.13	10.42
4	462	19.65	13.21
4	465	18.63	32.64
4	468	26.1	10.04
4	471	10.89	35.1
4	474	7.42	7.08
4	477	10.02	37.5
4	480	31.5	9.93
4	483	12.74	27.82
4	486	21.18	5.71
4	489	55.6	29.71
4	492	20.48	14.47
4	495	37.15	10.94
4	498	12.91	10.84
4	501	10.91	20.33
4	504	24.42	21.89
4	507	7.75	12.94
4	510	16.91	12.25
4	513	9.45	17.31
4	516	15.39	13.45
4	519	10.1	14.3
4	522	16.9	13.38
4	525	18.44	18.58
4	528	10.02	11.37
4	531	20.14	9.03
4	534	16.21	15.56
4	537	6.59	19.6
4	540	13.7	26.88
4	543	10.53	10.13
4	546	8.77	0
4	549	26.24	32.04
4	552	17.55	20.45
4	555	14.89	10.24
4	558	27.49	29.67
4	561	11.51	8.76
4	564	44.99	10.4
4	567	41.66	27.48
4	570	7.5	10.91
4	573	9.55	13.26
4	576	24.22	13.99
4	579	16.82	12.95
4	582	23.47	4.37
4	585	5.17	31.7
4	588	27.9	8.37
4	591	16.02	17.16
4	594	12.74	18.28
4	597	5.72	6.3
4	600	11.75	14.69
4	603	11.14	25.26
4	606	11.62	13.63
4	609	13.68	11.62
4	612	20.78	23.28
4	615	31.2	8.04
4	618	26.75	12.73
4	621	13.45	34.8
4	624	10.17	18.84
4	627	14.94	13.74
4	630	24.34	17.4
4	633	19.31	13.38
4	636	9.51	9.3
4	639	16.78	36.3
4	642	14.69	6.81
4	645	31.81	8.66
4	648	14.74	18.83
4	651	8.85	15.1
4	654	13.72	15.99
4	657	51.26	18.53
4	660	38.83	13.96
4	663	28.4	14.52
4	666	20.15	36.2
4	669	38.19	15.99
4	672	16.1	10.79
4	675	21.97	5.48
4	678	10.67	11.11
4	681	31.74	4.42
4	684	15.61	18.61
4	687	7.84	13.76
4	690	12.85	19.44
4	693	13.09	7.4
4	696	21.54	13.78
4	699	23.97	27.94
4	702	7.14	5.99
4	705	32.91	11.97
4	708	39.9	7.8
4	711	24.79	33.14
4	714	27.29	10.32
4	717	14.66	11.58
4	720	14.39	36.29
4	723	25.32	11.96
4	726	25.3	38.03
4	729	21.76	25.75
4	732	18.39	19.42
4	735	22.78	16.07
4	738	14.86	20.93
4	741	10.56	21.3
4	744	12.35	17.89
4	747	28.06	14.09
5	0	22.42	43.66
5	3	24.31	28.78
5	6	21.78	14.26
5	9	39.35	46.6
5	12	22.16	12.67
5	15	19.7	9.9
5	18	30.72	26.74
5	21	28.68	21.77
5	24	28.25	24.29
5	27	17.3	48.93
5	30	15.87	32.77
5	33	21.3	11.89
5	36	15.98	16.79
5	39	16.17	21.16
5	42	32.85	18.49
5	45	22.14	21.83
5	48	14.8	17.56
5	51	27.03	20.48
5	54	9.34	0
5	57	31.72	34.82
5	60	24.08	14.52
5	63	26.36	8.96
5	66	25.36	147.49
5	69	19.05	40.17
5	72	23.2	52.81
5	75	21.87	44.53
5	78	15.21	41.48
5	81	34.22	32.86
5	84	61.36	16.17
5	87	14.22	21.07
5	90	45.6	33.58
5	93	19.16	46.31
5	96	31.76	17.03
5	99	12.36	7.3
5	102	33.33	17.44
5	105	6.12	16.86
5	108	19.34	17.96
5	111	22.2	17.4
5	114	37.74	19.11
5	117	17.53	89.93
5	120	42.62	12.62
5	123	34.79	28.91
5	126	23.04	11.63
5	129	10.49	36.55
5	132	13.58	18.81
5	135	22.72	30.83
5	138	12.87	22.68
5	141	9.7	15.63
5	144	18.79	16.48
5	147	27.49	31.33
5	150	161.71	19.68
5	153	23.22	19.68
5	156	20.64	9.57
5	159	37.74	41.77
5	162	16.24	13.28
5	165	11.72	18.24
5	168	20.2	35.27
5	171	19.79	48.69
5	174	8.69	23.55
5	177	53.39	18.33
5	180	42.11	25.17
5	183	8.37	18.13
5	186	15.67	21.89
5	189	21.38	41.45
5	192	13.97	23.25
5	195	49.73	11.7
5	198	16.07	38.15
5	201	21.61	18.17
5	204	16.79	26.66
5	207	19.68	30.01
5	210	29.79	11.13
5	213	16.32	21
5	216	56.44	5.02
5	219	25.28	23.61
5	222	12.55	14.92
5	225	22.87	16.26
5	228	29.07	20.53
5	231	17.54	15.12
5	234	27.67	14.36
5	237	12.91	87.06
5	240	8.78	11.16
5	243	49.33	15.84
5	246	30.91	31.16
5	249	20.76	27.28
5	252	26.79	18.14
5	255	31.7	48.31
5	258	21.31	40.26
5	261	10.03	29.02
5	264	16.46	14.53
5	267	0	18.56
5	270	13.94	19.18
5	273	15.63	18.85
5	276	20.28	29.4
5	279	22.14	76.53
5	282	11.04	6.25
5	285	18.41	33.9
5	288	13.14	20.82
5	291	23.46	22.07
5	294	11.45	22.85
5	297	55.44	33.32
5	300	11.35	28.39
5	303	18.72	13.97
5	306	8.02	18.95
5	309	15.93	16.18
5	312	13.55	12.54
5	315	17.41	15.96
5	318	27.88	27.22
5	321	9.92	16.4
5	324	21.38	22.74
5	327	16.38	57
5	330	10.36	33.01
5	333	21.82	22.99
5	336	16.22	17.05
5	339	4.99	26.85
5	342	15.2	14.23
5	345	14.55	37.28
5	348	12.23	16.36
5	351	37.39	22.48
5	354	21.67	12.88
5	357	19.17	20.96
5	360	7.29	21.67
5	363	22.31	20.48
5	366	6.02	12.89
5	369	30.94	25.28
5	372	22.51	23.22
5	375	9.52	33.35
5	378	15.84	25.07
5	381	20.79	20.95
5	384	13.85	58.3
5	387	16.63	26.18
5	390	14.56	36.86
5	393	18.5	40.36
5	396	14.95	21.06
5	399	37.32	21.07
5	402	0	14.63
5	405	22.55	16.94
5	408	16.71	21.89
5	411	21.03	14.79
5	414	13.95	41.42
5	417	6	9.17
5	420	14.16	21.59
5	423	15.14	22.99
5	426	27.68	7.47
5	429	30.95	28.03
5	432	18.37	21.74
5	435	29.86	73.89
5	438	22.31	20.99
5	441	34.31	29.06
5	444	47.18	10.16
5	447	10.14	16.89
5	450	30.24	15.36
5	453	15.19	12.68
5	456	34.63	35.34
5	459	21.27	8.31
5	462	19.59	12.55
5	465	34.74	11.23
5	468	7.58	18.02
5	471	65.69	7.31
5	474	10.8	18.26
5	477	66.7	19.53
5	480	17.76	13.63
5	483	31.07	14.84
5	486	16.35	22.49
5	489	16.74	39.18
5	492	103.44	14.85
5	495	18.06	26.91
5	498	10.96	16.19
5	501	23.83	31.57
5	504	0	11.77
5	507	15.73	13.67
5	510	20.33	36.52
5	513	27.17	26.53
5	516	25.63	22.79
5	519	60.86	16.36
5	522	18.97	28.38
5	525	11.02	9.27
5	528	13.33	19.98
5	531	14.22	33.05
5	534	27.1	22.07
5	537	14.36	10.26
5	540	13.04	27.04
5	543	14.07	17.98
5	546	25.22	36.96
5	549	16.99	18.5
5	552	38.33	52.25
5	555	53.48	12.89
5	558	14.83	12.18
5	561	9.11	62.6
5	564	37.37	13.93
5	567	31.11	32.32
5	570	19.23	22.3
5	573	41.39	35.88
5	576	50.07	36.52
5	579	10.94	20.46
5	582	8.82	12.95
5	585	3.04	12.6
5	588	26.55	28.96
5	591	12.41	31.63
5	594	7.6	30.76
5	597	18	18.11
5	600	17.04	31.02
5	603	10.09	16.16
5	606	15.66	35.46
5	609	14.2	21.7
5	612	14.05	42.02
5	615	16.41	22.05
5	618	16.03	15.82
5	621	15.33	16
5	624	14.4	31.55
5	627	40.51	16.29
5	630	7.69	47.1
5	633	14.13	6.25
5	636	10.3	19.77
5	639	16	9.45
5	642	17.8	36.85
5	645	19.68	17.95
5	648	24.92	15.45
5	651	13.9	18.66
5	654	11.4	24.49
5	657	12.83	13.88
5	660	11.61	21.37
5	663	14.99	41.33
5	666	15.85	33.36
5	669	11.27	19.19
5	672	8.77	41.55
5	675	15.58	15.16
5	678	11.5	28.28
5	681	38.05	26.6
5	684	18.71	15.28
5	687	84.08	35.6
5	690	14.17	20.39
5	693	43.26	19.35
5	696	41.86	27.24
5	699	46.9	14.07
5	702	19.13	9.07
5	705	29.11	19.25
5	708	11.09	14.74
5	711	16.67	32.76
5	714	19.71	18.14
5	717	11.88	17.01
5	720	19.87	31.17
5	723	12.88	10.03
5	726	43.43	17.22
5	729	10.44	16.38
5	732	11.12	37.89
5	735	10.67	16.57
5	738	14.84	11.2
5	741	16.82	38.63
5	744	16.05	17.5
5	747	38.62	7.3
6	0	34.99	30.34
6	3	18.48	27.36
6	6	16.97	58.48
6	9	26.88	25.41
6	12	23.13	21.15
6	15	15.41	20.05
6	18	8.22	22.12
6	21	13.22	16.81
6	24	41.4	17.37
6	27	29.2	11.22
6	30	28.22	35.87
6	33	4.68	17.17
6	36	45.08	13.9
6	39	21.62	6.56
6	42	20.55	26.39
6	45	46.06	15.61
6	48	32.52	23.45
6	51	33.09	26.61
6	54	25.14	7.3
6	57	23.19	0
6	60	21.35	12.51
6	63	24.02	17.14
6	66	23.1	11.78
6	69	20.68	76.01
6	72	11.77	23.86
6	75	6.28	17.02
6	78	99.39	10.51
6	81	18.69	15.5
6	84	33.48	27
6	87	8	102.15
6	90	10.29	33.58
6	93	30.35	9.47
6	96	46.79	45.81
6	99	27.46	20.21
6	102	21.34	12.28
6	105	16.94	43.46
6	108	17.22	22.59
6	111	21.11	14.17
6	114	16.03	14.69
6	117	26.75	16.37
6	120	16.57	70.72
6	123	37.93	31.17
6	126	40.06	13.8
6	129	28.26	14.17
6	132	37.26	48.8
6	135	62.44	15.66
6	138	20.68	26.38
6	141	26.73	21.5
6	144	9.47	23.2
6	147	23.63	28.07
6	150	15.97	14.54
6	153	9.28	30.77
6	156	31.11	24.11
6	159	20.77	27.4
6	162	6.05	17.57
6	165	17.74	14.15
6	168	16	29.51
6	171	42.88	19.48
6	174	30.64	15.86
6	177	30.87	10.62
6	180	35.59	27.58
6	183	27.3	23.33
6	186	21.14	15.28
6	189	23.7	21.93
6	192	16.76	52.25
6	195	16.53	19.18
6	198	7.89	45.02
6	201	36.95	12.36
6	204	79.76	22.11
6	207	35.19	28.16
6	210	32.59	9.49
6	213	14.83	24.01
6	216	35.11	24.4
6	219	53.02	13.27
6	222	18.25	18.11
6	225	19.68	20.06
6	228	16.86	7.84
6	231	47.99	7.62
6	234	20.86	19.62
6	237	13.59	22.32
6	240	16.82	10.28
6	243	17.87	18.53
6	246	11.08	30.78
6	249	9.61	37.29
6	252	15.55	26.97
6	255	19.59	22.52
6	258	21.31	32.15
6	261	31.62	13.88
6	264	52.92	16.49
6	267	16.18	18.93
6	270	32.27	26.54
6	273	16.58	7.5
6	276	129.85	6.48
6	279	33.25	14.92
6	282	19.44	26.32
6	285	18.28	9.66
6	288	14.07	5.58
6	291	7.53	18.27
6	294	20.04	14.66
6	297	46.69	18
6	300	36.55	13.34
6	303	47.65	20.28
6	306	13.4	27.34
6	309	22.11	24.15
6	312	14.07	21.66
6	315	21.22	17.68
6	318	26.09	22.83
6	321	40.09	9.47
6	324	10.36	18.79
6	327	16.26	10.18
6	330	11.93	23.84
6	333	32.46	8.14
6	336	28.39	25.63
6	339	21.77	20.37
6	342	32.94	40.97
6	345	20.04	27.82
6	348	22	22.9
6	351	31.42	11.21
6	354	51.16	12.27
6	357	34.17	22.91
6	360	38.28	26
6	363	34.47	25.06
6	366	58.05	19.21
6	369	18.8	18.64
6	372	149.1	24.9
6	375	149.17	43.39
6	378	177.5	11.97
6	381	187.41	39.15
6	384	134.36	25.75
6	387	161.28	21.71
6	390	159.85	28.23
6	393	248.35	30.2
6	396	164.13	22.22
6	399	216.35	34.61
6	402	89.64	13.64
6	405	40.38	36.78
6	408	116.53	10.44
6	411	167.31	20.59
6	414	124.88	23.49
6	417	158.41	15.66
6	420	25.76	13.22
6	423	54.09	20.54
6	426	28.83	13.63
6	429	51.06	34.91
6	432	142.49	22.6
6	435	33.54	17.88
6	438	165.86	16.67
6	441	30.41	26.24
6	444	103.9	20.75
6	447	34.41	23.29
6	450	136.05	16.55
6	453	42.11	33.44
6	456	54.55	32.96
6	459	90.85	19.09
6	462	48.42	21.65
6	465	17.77	15.71
6	468	53.5	15.1
6	471	26.3	28.71
6	474	35.87	11.4
6	477	23.12	14.42
6	480	22.83	13.72
6	483	24.85	22.76
6	486	37.25	21.04
6	489	22.89	25.75
6	492	47.97	17.91
6	495	47.3	34.4
6	498	55.88	34.84
6	501	38.84	25.32
6	504	32.03	24.69
6	507	26.83	34.27
6	510	27.43	18.05
6	513	11.25	20.09
6	516	25.45	10.13
6	519	17.26	35.75
6	522	36.07	26.17
6	525	16.14	21.93
6	528	47.22	14.18
6	531	40.11	13.4
6	534	21.19	30.36
6	537	80.06	37.19
6	540	58.7	19.6
6	543	57	13.09
6	546	42.73	20.48
6	549	46.4	23
6	552	28.16	27.2
6	555	19.79	25.08
6	558	18.51	6.42
6	561	25.79	27.92
6	564	42.81	16.74
6	567	44.43	24.63
6	570	21.61	39.86
6	573	98.91	21.23
6	576	20.64	50.29
6	579	162.69	20.72
6	582	22.08	15.24
6	585	228.93	16.84
6	588	95.62	27.34
6	591	21.34	20.22
6	594	22.77	38.49
6	597	24.12	16.93
6	600	11.77	38.14
6	603	25.74	36.25
6	606	28.36	20.75
6	609	109.42	16.1
6	612	50.54	17.9
6	615	14.77	48.18
6	618	114.86	6.48
6	621	16.89	39.45
6	624	30.98	32.1
6	627	18.02	16.65
6	630	29.92	23.96
6	633	41.4	16.58
6	636	32.43	35
6	639	56.24	22.69
6	642	30.76	19.63
6	645	33.33	16.87
6	648	19.86	16.32
6	651	21.51	28.15
6	654	16.65	16.16
6	657	46.32	11.66
6	660	76.26	29.61
6	663	34.52	30.28
6	666	9.87	15.61
6	669	16.45	11.07
6	672	14.41	20.61
6	675	30.64	14.87
6	678	185.95	88.97
6	681	9.69	22.12
6	684	25.45	33.69
6	687	198.35	24.85
6	690	59.87	61.89
6	693	37.62	22.08
6	696	10.32	25.4
6	699	40.56	14.58
6	702	14.01	25.95
6	705	50.66	13.65
6	708	29.06	29.65
6	711	38.52	60.44
6	714	215.72	17.69
6	717	59.12	21
6	720	18.64	36.39
6	723	26.17	139.38
6	726	185.31	15.57
6	729	14.69	22.04
6	732	21.66	31.48
6	735	35.71	16.78
6	738	25.82	18.14
6	741	15.95	76.28
6	744	34.31	52.52
6	747	37.37	17.83
7	0	16.36	14.33
7	3	15	17.29
7	6	22.41	27.73
7	9	11.1	31.8
7	12	27.94	23.83
7	15	20.6	18.53
7	18	21.62	26.52
7	21	22.06	29.94
7	24	17.37	26.38
7	27	26.77	15.71
7	30	29.96	20.76
7	33	15.04	18.56
7	36	19.37	11.14
7	39	21.68	20.7
7	42	15.78	19.18
7	45	14.12	24.96
7	48	6.38	24.74
7	51	15.44	22.7
7	54	10.4	18.7
7	57	11.52	31.68
7	60	14.76	29.12
7	63	11.83	10.23
7	66	14.43	24.05
7	69	17.01	23.32
7	72	18.68	11.29
7	75	5.93	38.15
7	78	17.82	22.7
7	81	29.31	31.11
7	84	30.95	24.98
7	87	19.38	23.35
7	90	13.64	15.65
7	93	8.08	16.15
7	96	18.2	20.12
7	99	16.73	29.22
7	102	17.03	11.63
7	105	29.47	61.13
7	108	13.17	32.84
7	111	25.67	13.62
7	114	9.98	16.87
7	117	26.49	21.51
7	120	16.37	8.66
7	123	74.39	17.73
7	126	86.66	21.41
7	129	91.4	15.91
7	132	130.7	7.56
7	135	124.12	8.73
7	138	75.29	14.23
7	141	71.8	10.26
7	144	108.9	6.01
7	147	51.96	9.46
7	150	98.95	34.39
7	153	87.36	36.39
7	156	103.63	19.83
7	159	143.44	9.85
7	162	82.3	15.29
7	165	91.73	10.56
7	168	89.44	22.38
7	171	94.09	18.68
7	174	81.83	40.75
7	177	120.34	20.86
7	180	91.4	8.96
7	183	143.01	17.95
7	186	259.03	16.04
7	189	151.09	18.48
7	192	104.35	20.28
7	195	59.63	45.11
7	198	146.92	26.75
7	201	23.01	30.51
7	204	74.93	12.12
7	207	263.72	11.45
7	210	282.18	15.54
7	213	382	57.07
7	216	249.77	14.61
7	219	279.06	22.56
7	222	552.1	9.6
7	225	592.54	30.17
7	228	624.9	19.31
7	231	561.28	17.57
7	234	582.25	16.59
7	237	599.49	12.65
7	240	632.6	16.67
7	243	342.2	19.77
7	246	429.06	26.86
7	249	289.36	11.99
7	252	371.77	15.02
7	255	412.9	11.52
7	258	179.62	27.59
7	261	109.45	18.51
7	264	202.44	38.15
7	267	141.84	20.7
7	270	103.34	22.08
7	273	44.07	12.81
7	276	132.93	15.76
7	279	17.59	18.49
7	282	75.81	6.89
7	285	69.33	14.87
7	288	53.48	11.42
7	291	53.8	36.91
7	294	18.39	8.53
7	297	59.7	12.63
7	300	66.64	7.57
7	303	15.04	22.58
7	306	36.71	31.46
7	309	11.39	12.27
7	312	28.2	34.24
7	315	20.89	27.72
7	318	23.58	38.64
7	321	15.79	23.04
7	324	16.2	14.03
7	327	19.88	0
7	330	11.96	17.05
7	333	12.54	6.98
7	336	17.55	15.43
7	339	22.6	14.14
7	342	23.15	10.9
7	345	13.22	18.46
7	348	7.89	12.09
7	351	18.88	14.97
7	354	9.33	12.51
7	357	44.33	15.23
7	360	64.84	7.65
7	363	49.76	5.27
7	366	67.94	12.64
7	369	234.43	25.93
7	372	239.37	6.81
7	375	347.28	10.82
7	378	340.52	13.92
7	381	334.82	17.4
7	384	350.97	14.43
7	387	211.76	25.7
7	390	228.83	32.88
7	393	133.07	11.79
7	396	44.09	10.78
7	399	7.74	10.41
7	402	12.97	9.09
7	405	11.03	11.87
7	408	5.04	14.94
7	411	34.06	23.27
7	414	21.65	33.44
7	417	11.7	20.31
7	420	10.29	15.95
7	423	27.03	15.76
7	426	30.82	21.47
7	429	21.32	15.44
7	432	23.84	32.96
7	435	21.8	12.12
7	438	17.4	11.49
7	441	157.61	34.38
7	444	22.37	21.95
7	447	19.5	21.04
7	450	13.24	11
7	453	11.23	36.63
7	456	25.15	24.19
7	459	10.83	19.41
7	462	8.12	10.11
7	465	8.93	14.35
7	468	8.64	10.92
7	471	13.18	9.35
7	474	12.14	19.06
7	477	17.6	25.96
7	480	13.67	20.41
7	483	10.17	0
7	486	8.27	12.66
7	489	18.23	15.7
7	492	9.52	13.57
7	495	45.24	19.15
7	498	9.99	27.17
7	501	14.54	35.91
7	504	27.39	15.99
7	507	15.17	12.78
7	510	0	26.38
7	513	19.73	0
7	516	10.75	17.06
7	519	22.24	11.77
7	522	13.33	10.63
7	525	24.59	18.44
7	528	13.97	23.92
7	531	10.28	28.03
7	534	4.83	33.12
7	537	16.54	9.3
7	540	26.3	35.7
7	543	7.76	22.84
7	546	9.28	18.24
7	549	12.79	19.68
7	552	15.29	7.59
7	555	20.71	12.39
7	558	15.19	22.12
7	561	10.22	25.81
7	564	14.99	24.51
7	567	57.79	12.15
7	570	13.73	33.78
7	573	12.97	3.96
7	576	28.47	14.77
7	579	19.17	27.58
7	582	14.76	21.9
7	585	36.75	19.19
7	588	29.64	9.13
7	591	45.68	9.49
7	594	0	20.61
7	597	40.09	13.12
7	600	21.56	26.7
7	603	12.18	30.13
7	606	12.14	14.57
7	609	12.2	10.36
7	612	53.94	14.74
7	615	20.16	14.85
7	618	29.69	17.78
7	621	32.28	16.62
7	624	13.76	31.63
7	627	18.93	7.19
7	630	25.19	15.66
7	633	9.04	12.31
7	636	7.96	11.04
7	639	12.06	12.18
7	642	15.3	29.15
7	645	13.82	22.25
7	648	7.42	19.42
7	651	7.79	9.75
7	654	9.85	4.24
7	657	12.39	20.69
7	660	22.21	26.15
7	663	15.63	12.83
7	666	20.77	9.81
7	669	15.59	18.55
7	672	29.46	19.91
7	675	43.36	22.86
7	678	100.93	12.73
7	681	154.78	14.86
7	684	175.95	11.39
7	687	118.64	16.39
7	690	160.45	48.19
7	693	118.14	9.63
7	696	200.34	23.33
7	699	80.81	13.37
7	702	82.77	14.28
7	705	6.08	18.4
7	708	43.38	27.12
7	711	101.53	13.8
7	714	81.24	9.38
7	717	23.18	20.08
7	720	74.84	7.71
7	723	50.64	11.68
7	726	10.03	33.99
7	729	16.28	13.76
7	732	21.23	18.16
7	735	21.56	13.08
7	738	20.84	12.62
7	741	35.05	19.61
7	744	13.86	17.65
7	747	23.15	10.2
8	0	29.63	14.41
8	3	37.65	18.88
8	6	20.01	17.71
8	9	22.5	15.9
8	12	10.81	15.19
8	15	24.69	17.41
8	18	41.39	12.62
8	21	22.42	21.44
8	24	14.32	26.66
8	27	62.24	30.27
8	30	34.55	24.82
8	33	23.59	16.23
8	36	37.83	29.7
8	39	19.61	21.68
8	42	20.79	36.6
8	45	12.49	32.73
8	48	13.71	29.11
8	51	33.67	29.63
8	54	0	32.74
8	57	24.21	18.11
8	60	12.91	17.5
8	63	13.47	20.95
8	66	25.93	10.31
8	69	53.93	17.46
8	72	26.55	20.57
8	75	24.51	15.53
8	78	30.45	21.17
8	81	34	15.19
8	84	47.84	23.41
8	87	21.33	16.24
8	90	15.6	18.97
8	93	20.02	18.96
8	96	13.61	18.41
8	99	24.85	41.52
8	102	26.78	19.68
8	105	19.21	9.93
8	108	20.29	32.02
8	111	18.79	19.44
8	114	21.74	10.9
8	117	38.16	19.4
8	120	55.42	47.2
8	123	8.21	71.73
8	126	61.45	25.64
8	129	6.28	35.15
8	132	17.24	20.36
8	135	54.94	25.35
8	138	19.45	18.87
8	141	24.15	41.74
8	144	12.08	20.29
8	147	14.7	14.26
8	150	16.4	18.71
8	153	12.34	55.11
8	156	15.98	17.08
8	159	23.78	27.31
8	162	33.26	24.42
8	165	14.26	26.87
8	168	25.38	20.04
8	171	18.54	31.82
8	174	16.25	17.24
8	177	80.43	17.79
8	180	26.39	20.82
8	183	0	15.07
8	186	35.1	25.94
8	189	71.52	18.5
8	192	31.14	23.03
8	195	9.18	34.86
8	198	16.61	40.46
8	201	16.5	13.14
8	204	103.76	19.87
8	207	58.78	21.86
8	210	112.85	166.23
8	213	17.99	30.82
8	216	106.88	23.92
8	219	125.32	15.24
8	222	172.88	26.49
8	225	183.65	40.73
8	228	48.15	16.89
8	231	47.81	10.81
8	234	12.84	20.74
8	237	24.69	15.39
8	240	22.25	35.91
8	243	31.75	27.86
8	246	17.66	14.97
8	249	19.44	12.35
8	252	22.94	12.22
8	255	69.02	7.4
8	258	19.74	28.33
8	261	16.66	11.67
8	264	20.61	16.8
8	267	46.23	17.26
8	270	61.2	17.1
8	273	37.71	20.07
8	276	27.36	27.15
8	279	33.38	29.08
8	282	69.31	32.08
8	285	82.76	16.23
8	288	109.37	12.05
8	291	127.47	17.38
8	294	148.11	14.03
8	297	193.89	22.65
8	300	45.3	15.74
8	303	36.31	21.16
8	306	66.21	14.24
8	309	22.21	42.77
8	312	3.83	31.76
8	315	13.78	119.1
8	318	21.94	9.78
8	321	23.24	9.69
8	324	9.57	30.01
8	327	10.39	10
8	330	22.08	21.21
8	333	72.02	14.05
8	336	179.82	24.7
8	339	172.29	15.25
8	342	154.43	12.81
8	345	167.06	16.94
8	348	21.83	11.75
8	351	132.5	30.05
8	354	63.92	32.27
8	357	62.11	38.04
8	360	30.62	9.59
8	363	155.22	12.88
8	366	28.96	59.87
8	369	14.29	40.09
8	372	132.5	17.12
8	375	21.32	19.89
8	378	18.92	26.32
8	381	16.99	14.46
8	384	70.87	20.18
8	387	30.31	16.66
8	390	11.85	14.17
8	393	11.15	20.99
8	396	65.43	31.8
8	399	60.95	23.79
8	402	11.69	0
8	405	12.76	21.7
8	408	33.48	29.72
8	411	25.03	17.08
8	414	16.08	13.56
8	417	15.65	7.04
8	420	17.99	29.68
8	423	44.91	14.45
8	426	11.1	20.34
8	429	17.53	12.1
8	432	9.43	14.25
8	435	12.93	15.32
8	438	17.43	22.39
8	441	25.76	27.45
8	444	11.32	21.84
8	447	22.23	18.97
8	450	6.04	17.83
8	453	13.6	24.54
8	456	23.04	21.8
8	459	13.23	12.45
8	462	17.77	12.69
8	465	11.13	21.99
8	468	44.42	0
8	471	80.59	19.73
8	474	15.65	16.83
8	477	17.8	24.05
8	480	13.63	56.98
8	483	8.28	36.1
8	486	15.44	17.8
8	489	36.07	14.56
8	492	8.93	25.96
8	495	23.41	34.19
8	498	28.03	35.05
8	501	18.87	22.57
8	504	16.24	11.01
8	507	27.95	31.56
8	510	8.79	18.48
8	513	18.85	18.1
8	516	18.83	32.51
8	519	14.05	14.74
8	522	31.33	8.49
8	525	21.01	20.59
8	528	26.4	16.21
8	531	29.41	17.67
8	534	16.49	10.17
8	537	15.51	29.03
8	540	45.62	18.03
8	543	21.71	23.84
8	546	34.9	9.39
8	549	15.19	10.65
8	552	11.17	32.39
8	555	11.81	13
8	558	23.66	37.23
8	561	15.52	20.36
8	564	14.5	11.06
8	567	32.98	18.2
8	570	24.29	20.43
8	573	11.11	19.19
8	576	15.5	16.52
8	579	29.05	26.81
8	582	105.78	13.23
8	585	121.76	13.6
8	588	45.93	18.34
8	591	114.98	10.62
8	594	160.5	11.59
8	597	95.49	17.99
8	600	151.11	19.12
8	603	94.7	14.02
8	606	155.58	17.61
8	609	51.44	17.59
8	612	64.28	53.71
8	615	61.85	32.13
8	618	213.16	15.75
8	621	92.51	15.2
8	624	18.52	19.34
8	627	46.87	18.6
8	630	23.05	10.56
8	633	17.19	38.41
8	636	11.47	8.99
8	639	17.18	12.95
8	642	22.73	20.47
8	645	17.33	15.45
8	648	12.55	24.39
8	651	13.38	19.92
8	654	20.85	14.8
8	657	16.82	34.33
8	660	22.62	17.7
8	663	22.56	27.25
8	666	18.51	59.58
8	669	13.43	11.8
8	672	21.36	0
8	675	9.12	41.13
8	678	16.25	16.89
8	681	18.84	21.86
8	684	11.7	24.16
8	687	12.12	22.15
8	690	22.98	14.99
8	693	10.83	29.42
8	696	16.41	23.62
8	699	22.18	16.53
8	702	9.24	20.61
8	705	8.02	22.85
8	708	18.66	17.88
8	711	15.52	21.77
8	714	22.82	39.72
8	717	15.73	9.29
8	720	13.82	171.46
8	723	4.71	19.92
8	726	18.07	12.88
8	729	79.36	22.38
8	732	15.14	16.35
8	735	23.65	23.24
8	738	7.93	10.46
8	741	41.22	25.65
8	744	9.77	28.17
[truncated: 16,501 more rows]

## Sheet: 5 pM E2
Cell	Time_min	Intensity_au	Background_au
1	0	198.03	34.49
1	3	139.22	29.88
1	6	123.18	23.38
1	9	29.45	25.55
1	12	30.99	14.02
1	15	16.85	23.05
1	18	26.18	38.45
1	21	19.67	23.3
1	24	19.77	27.76
1	27	18.82	30.98
1	30	15.42	53.22
1	33	15.81	34.45
1	36	18.52	15.44
1	39	24.07	24.54
1	42	18.36	18.49
1	45	19.19	34.79
1	48	48.38	18.22
1	51	99.7	77.45
1	54	29.28	17.11
1	57	18.55	18.46
1	60	15.4	15.79
1	63	23.82	39.82
1	66	87.12	10.11
1	69	16.38	24.04
1	72	16.42	42.44
1	75	27.12	74.42
1	78	21.05	21.66
1	81	22.74	32.63
1	84	17.41	21.77
1	87	17.91	12.86
1	90	19.77	32.53
1	93	12.35	12.93
1	96	31.74	17.9
1	99	33.94	14.63
1	102	107.58	15.02
1	105	58.47	14.5
1	108	85.85	20.14
1	111	152.22	31.1
1	114	151.16	35.91
1	117	273.44	33.05
1	120	169.39	36.9
1	123	202.12	19.16
1	126	225.57	11.31
1	129	174.91	21.29
1	132	93.24	18.73
1	135	143.15	11.83
1	138	77.42	13.98
1	141	143.48	19.61
1	144	70.98	13.39
1	147	14.23	24.21
1	150	16.15	17.33
1	153	12.42	22.26
1	156	22.69	26.82
1	159	20.5	25.64
1	162	37.43	29.65
1	165	41.75	19.26
1	168	44.84	38.07
1	171	65.85	21.66
1	174	29.97	20.19
1	177	32.01	24.75
1	180	28.76	63.7
1	183	22.77	19.79
1	186	19.45	10.78
1	189	58.81	28.03
1	192	21.76	18.65
1	195	47.31	25.66
1	198	20.17	23.52
1	201	52.39	8.66
1	204	17.37	24.27
1	207	37.44	54.39
1	210	82.04	31.68
1	213	9.11	32.58
1	216	41.9	8.29
1	219	34.05	33.26
1	222	24.53	28.42
1	225	18.32	28.48
1	228	17.86	19.7
1	231	24.85	19.69
1	234	27.76	12.52
1	237	54.08	14.63
1	240	26.08	11.36
1	243	5.55	0
1	246	33.3	35.87
1	249	28.05	17.71
1	252	11.94	44.98
1	255	19.15	6.39
1	258	13.59	8.03
1	261	6.71	22.78
1	264	26.88	22.33
1	267	31.24	9.51
1	270	11.06	26.12
1	273	41.94	22.3
1	276	16.27	9.7
1	279	21.01	21.08
1	282	15.81	19.47
1	285	20.52	29.86
1	288	6.91	16.44
1	291	20.89	16.02
1	294	18.35	20.93
1	297	12.42	11.18
1	300	9.5	27.41
1	303	12.79	8.64
1	306	23.48	20.4
1	309	16.82	17.37
1	312	17.32	6.9
1	315	13.62	31.15
1	318	9.55	18.87
1	321	22.9	22.18
1	324	19.11	11.06
1	327	24.14	16.92
1	330	11.36	28.8
1	333	13.86	11.32
1	336	13.9	16.34
1	339	7.59	20.46
1	342	27.46	29.9
1	345	15.16	17.31
1	348	44.64	21.19
1	351	8.48	59.36
1	354	22.2	12.04
1	357	23.26	52.18
1	360	20.89	17.9
1	363	6.61	13.16
1	366	12.93	26.68
1	369	13.39	33.67
1	372	17.92	19.04
1	375	10.07	38.5
1	378	21.12	8.35
1	381	16.48	19.37
1	384	78.98	15.11
1	387	68.13	19.75
1	390	16.18	19.16
1	393	37.35	26.55
1	396	14.14	26.87
1	399	25.41	0
1	402	12.44	12.98
1	405	21.07	22.68
1	408	166.05	22.16
1	411	56.92	11.21
1	414	29.93	36.35
1	417	17.61	15.21
1	420	11.92	16.69
1	423	13.69	19.69
1	426	13.44	16.45
1	429	22.34	21.7
1	432	21.22	11.64
1	435	36.5	15.84
1	438	13.51	16.89
1	441	0	21.99
1	444	23.63	26.87
1	447	21.02	38.43
1	450	16.53	34.6
1	453	31.34	18.88
1	456	55.99	19.79
1	459	19.83	11.47
1	462	11.48	21.1
1	465	8.22	21.29
1	468	46.98	21.26
1	471	104.83	30.56
1	474	18.16	21.69
1	477	45.17	25.74
1	480	41.8	8.72
1	483	24.4	12.09
1	486	100.72	22.44
1	489	17.51	32.79
1	492	31.27	34.82
1	495	37.99	56.56
1	498	16.37	14.78
1	501	13.74	13.02
1	504	22.69	19.78
1	507	32.21	21.27
1	510	23.62	11.39
1	513	35.55	9.97
1	516	33.93	37.46
1	519	21.32	38.31
1	522	13.23	34.61
1	525	5.49	29.95
1	528	20.8	50.99
1	531	33.37	50.84
1	534	46.88	25.77
1	537	47.3	25.84
1	540	29.72	45.42
1	543	20.37	34.2
1	546	47.24	22.5
1	549	12.73	39.95
1	552	49.8	26.73
1	555	6.84	27.7
1	558	26.26	24.53
1	561	12.35	13.69
1	564	13.61	32.12
1	567	28.67	32.68
1	570	15.9	25.32
1	573	21.8	38.31
1	576	24.87	17.75
1	579	48.05	15.27
1	582	67.67	17.98
1	585	19.95	14.6
1	588	63.28	16.69
1	591	17.61	33.8
1	594	29.51	12.77
1	597	13.85	12.72
1	600	76.55	39.55
1	603	14.52	10.79
1	606	26.41	17.89
1	609	28.99	16.94
1	612	15.91	21.49
1	615	11.12	19.54
1	618	28.51	45.54
1	621	17.34	55.44
1	624	19.25	12.05
1	627	40.3	16.76
1	630	21.91	16.39
1	633	31.09	12.95
1	636	16.83	46.56
1	639	23.68	17.35
1	642	7.27	18.84
1	645	11.4	25.27
1	648	33.62	21.18
1	651	19.71	16.14
1	654	18.84	17.83
1	657	21.03	22.1
1	660	14.5	15.77
1	663	33.83	17.69
1	666	20.12	22.34
1	669	22	45.83
1	672	54.22	16.67
1	675	35.72	16.54
1	678	34.58	21.76
1	681	9.97	6.9
1	684	30.47	20.12
1	687	20.4	23.11
1	690	12.74	23.29
1	693	21.74	21.25
1	696	11.09	27.88
1	699	17.8	19.67
1	702	39.52	15.68
1	705	27.82	9.15
1	708	13.28	16.67
1	711	22.97	42.84
1	714	26.6	28.21
1	717	24.93	11.62
1	720	9.35	29.08
1	723	20.04	29.48
1	726	9.98	30.19
1	729	30.51	17.91
1	732	41.73	20.38
1	735	11.04	30.47
1	738	41.37	25.58
1	741	14.23	25.15
1	744	24.62	31.81
1	747	55.68	18.25
2	0	327.6	18.95
2	3	164.32	28.15
2	6	387.69	25.54
2	9	503.02	33.49
2	12	503.17	16.01
2	15	447.45	18.72
2	18	376.58	28.05
2	21	406.07	29.23
2	24	103.22	20.38
2	27	171.49	19.73
2	30	166.91	27.89
2	33	113.91	15.73
2	36	84.99	42.62
2	39	125.9	13.48
2	42	27.87	6.18
2	45	169.72	11
2	48	149.82	10.32
2	51	186.3	9.93
2	54	297.16	7.15
2	57	377.58	27.98
2	60	487.82	11.92
2	63	697.69	19.36
2	66	716.94	34.19
2	69	570.39	15.92
2	72	366.72	17.79
2	75	455.37	15.02
2	78	557.95	16.65
2	81	476.2	23.81
2	84	561.61	10.8
2	87	576.66	12.66
2	90	497.09	10.06
2	93	419.44	21.28
2	96	209.5	121.01
2	99	268.06	20.69
2	102	201.9	25.1
2	105	208.2	10.62
2	108	201.42	19.22
2	111	145.86	21.92
2	114	9.75	27.54
2	117	19.3	20.22
2	120	29.47	13.77
2	123	25.85	32.07
2	126	22.81	14.45
2	129	25.54	19.62
2	132	13.82	19.92
2	135	13.84	16.84
2	138	8.09	20.97
2	141	20.44	15.41
2	144	18.87	22.4
2	147	23.64	8.56
2	150	59.43	45.97
2	153	237.58	33.93
2	156	138.48	24.47
2	159	231	15.37
2	162	219.79	18.51
2	165	201.52	10.1
2	168	351.42	18.31
2	171	277.01	13.9
2	174	281.29	23.14
2	177	296.9	25.8
2	180	331.79	18.04
2	183	295.51	17.29
2	186	240.12	37.09
2	189	252.66	25.32
2	192	102.83	27.29
2	195	91.92	9.6
2	198	126.6	10.95
2	201	17.19	16.61
2	204	130.06	9.79
2	207	47.7	35.85
2	210	17.88	11.75
2	213	19.15	10.78
2	216	6.55	16.8
2	219	14.41	71.39
2	222	12.01	6.47
2	225	13.12	12.33
2	228	13.59	24.58
2	231	77.59	6.05
2	234	15.36	39.16
2	237	28.29	18.83
2	240	31.55	18.86
2	243	15.76	18.07
2	246	11.3	14.42
2	249	24.05	19.03
2	252	13.95	8.81
2	255	10.19	25.52
2	258	19.57	9.57
2	261	30.52	29.87
2	264	3.51	28.8
2	267	13.01	17.7
2	270	28.11	24.75
2	273	16.52	28.95
2	276	12.15	11.81
2	279	8.69	9.87
2	282	22.66	9.87
2	285	18.56	11.58
2	288	10.96	8.76
2	291	8.76	23.72
2	294	17.31	40.76
2	297	8.15	16.14
2	300	13.3	37.18
2	303	38.05	22.68
2	306	46.27	24.77
2	309	45.76	22.92
2	312	24.49	15.55
2	315	42.81	12.66
2	318	30.99	7.89
2	321	27.42	23.61
2	324	41.5	19.35
2	327	74.77	9.88
2	330	101.5	12.05
2	333	179.44	27.97
2	336	96.48	12.23
2	339	167.76	25.83
2	342	36.98	7.96
2	345	212.29	19.21
2	348	311.56	0
2	351	257.13	11.05
2	354	302.14	19.6
2	357	217.75	19.89
2	360	148	25.95
2	363	263.71	14.58
2	366	148.29	18.53
2	369	232.58	16.78
2	372	162	12.64
2	375	121.6	24.71
2	378	214.77	19.53
2	381	52.08	7.99
2	384	95.84	12.22
2	387	32.34	4.3
2	390	64.63	4.43
2	393	38.52	19.79
2	396	30.95	9.34
2	399	86.54	13.85
2	402	165.89	17.94
2	405	136.83	30.75
2	408	152.37	7.9
2	411	17.66	30.31
2	414	108.19	8.78
2	417	125.95	23.69
2	420	144.37	17.74
2	423	18.13	10.77
2	426	35.19	22.11
2	429	103.07	8.2
2	432	110.24	26.37
2	435	8.19	18.53
2	438	23.38	11.44
2	441	19.19	7.17
2	444	20.78	27.94
2	447	15.32	10.93
2	450	21.75	13.19
2	453	15.16	26.95
2	456	21.67	25.72
2	459	14.01	9.62
2	462	13.85	7.51
2	465	19.01	20.15
2	468	4.96	11.18
2	471	27.91	12.19
2	474	84.06	15.37
2	477	17.78	20.93
2	480	16.07	14.98
2	483	14.7	13.67
2	486	22.38	25.03
2	489	44.25	10.38
2	492	10.2	18.38
2	495	13.81	15.69
2	498	14.41	25.6
2	501	14.68	22.72
2	504	34.28	16.94
2	507	31.51	15.66
2	510	24.06	37.44
2	513	21.16	21.62
2	516	0	13.33
2	519	18.67	15.81
2	522	10.29	24.48
2	525	21.55	18.7
2	528	12.31	10.07
2	531	15.33	9.87
2	534	24.3	14.07
2	537	32.75	9.72
2	540	14.09	19.76
2	543	76.68	25.3
2	546	28.56	15.86
2	549	3.43	19.89
2	552	0	12.15
2	555	41.4	16.4
2	558	56.28	6.27
2	561	20.8	0
2	564	5.19	15.88
2	567	0	24.68
2	570	19.16	10.01
2	573	15.91	17.85
2	576	0	18.06
2	579	34.58	17.82
2	582	21.95	22.89
2	585	31.37	15.28
2	588	15.2	6.47
2	591	19.78	12.88
2	594	10.74	27.42
2	597	33.59	15.05
2	600	27.26	13.34
2	603	47.35	9.81
2	606	72.7	19.08
2	609	149.39	49.07
2	612	118.93	10.95
2	615	169.7	9
2	618	136.4	33.49
2	621	178.61	17.25
2	624	84.81	15.29
2	627	78.33	16.84
2	630	138.41	18.65
2	633	66.97	8.52
2	636	40.4	5.14
2	639	76.72	6.58
2	642	74.6	37.3
2	645	47.47	16.44
2	648	26.12	19.46
2	651	103.97	4.39
2	654	13.48	10.8
2	657	152.8	13.63
2	660	212.57	13.94
2	663	155.78	13.33
2	666	263.87	14.81
2	669	347.43	9.9
2	672	229.76	24.33
2	675	212.04	15.27
2	678	332.11	11.48
2	681	264.91	13.16
2	684	228.91	67.64
2	687	346.42	25.53
2	690	308.46	8.6
2	693	308.35	18.05
2	696	230.95	10.87
2	699	247.12	25.66
2	702	145.44	10.79
2	705	91.53	20.27
2	708	142.77	14.41
2	711	52.55	18.96
2	714	122.34	20.33
2	717	86.74	18.03
2	720	20.08	26.95
2	723	55.45	27.1
2	726	37.83	28.44
2	729	8.87	15.43
2	732	12.64	34.37
2	735	18.91	18.26
2	738	26.97	8.46
2	741	21.22	10.12
2	744	13.93	16.57
2	747	146.44	9.68
3	0	11.61	37.21
3	3	31.22	30.23
3	6	32.45	49.55
3	9	97.53	11.2
3	12	21.82	27.88
3	15	16.7	19.14
3	18	87.36	45.22
3	21	39.07	35.58
3	24	99.41	8.19
3	27	207.44	27.81
3	30	119.88	13.49
3	33	240.43	26.96
3	36	216	25.85
3	39	221.21	24.91
3	42	413.55	16.59
3	45	376.9	23.89
3	48	281.55	18.89
3	51	490.85	21.84
3	54	468.75	46.34
3	57	342.26	24.48
3	60	282.04	10.35
3	63	306.29	8.93
3	66	384.84	35.77
3	69	208.38	21.63
3	72	211.36	18.19
3	75	217.97	53.68
3	78	314.3	16.74
3	81	128.32	41.1
3	84	108.99	16.35
3	87	85.6	26.78
3	90	104.65	14.42
3	93	37.76	18.27
3	96	81.86	8.51
3	99	105.28	22.89
3	102	16.8	19.05
3	105	103.41	22.06
3	108	59.87	16.99
3	111	51.28	39.38
3	114	110.52	10.35
3	117	30.48	15.73
3	120	39.53	26.03
3	123	18.74	16.85
3	126	23.07	23.41
3	129	19.05	27.73
3	132	25.08	4.99
3	135	12.31	17.73
3	138	18.17	24.67
3	141	20.94	24.63
3	144	18.69	11.53
3	147	8.87	11.69
3	150	33.53	8.84
3	153	15.74	27.24
3	156	18.54	27.92
3	159	18.07	119.36
3	162	16.89	17.1
3	165	73.05	43.93
3	168	76.06	32.91
3	171	134.98	23.88
3	174	146.36	22.65
3	177	78.73	24.82
3	180	172.63	18.84
3	183	82.04	13.68
3	186	138.12	14.82
3	189	128.93	28.57
3	192	283.87	19.62
3	195	277.08	63.54
3	198	360.66	41.05
3	201	349.38	13.33
3	204	265.75	16.6
3	207	327.68	31.78
3	210	204.57	17.84
3	213	209.32	9.19
3	216	64.89	9.44
3	219	239	13.32
3	222	144.82	12.17
3	225	55.97	17.04
3	228	132.19	22.05
3	231	75.67	10.77
3	234	297.08	22.7
3	237	344.35	19.35
3	240	173.25	8.22
3	243	324.39	19.56
3	246	216.22	23.44
3	249	185.48	139.71
3	252	121.64	15.25
3	255	67.06	27.31
3	258	119.38	20.28
3	261	19.63	20.51
3	264	30.04	31.31
3	267	23.77	24.03
3	270	23.86	12.35
3	273	35.84	32.01
3	276	12.32	22.43
3	279	7.83	11.97
3	282	15.41	32.54
3	285	22.36	13.59
3	288	19.52	15.34
3	291	13.35	10.77
3	294	17.34	14.52
3	297	17.85	14.62
3	300	24.28	15.68
3	303	28.41	16.25
3	306	19.37	20.86
3	309	69.4	14.25
3	312	114.69	29.23
3	315	203.73	42.84
3	318	123.07	29.05
3	321	145.13	10.55
3	324	132.06	28.74
3	327	119.03	23.65
3	330	108.21	31.32
3	333	54.35	31.5
3	336	20.61	18.03
3	339	18.9	29.7
3	342	10.32	10
3	345	29.95	19.2
3	348	21.24	29.36
3	351	34.37	34.37
3	354	29.3	29.72
3	357	30.12	20.77
3	360	30.93	34.9
3	363	21.9	22.28
3	366	39.07	13.69
3	369	18.42	33.33
3	372	23.24	8.84
3	375	9.49	33.48
3	378	63.61	43.55
3	381	158.56	20.39
3	384	117.35	41.15
3	387	124.73	10.08
3	390	83.69	44.6
3	393	40.21	31.52
3	396	120.69	14.55
3	399	33.86	10.29
3	402	61.37	9.99
3	405	20.11	17.44
3	408	27.45	13.35
3	411	51.3	21.92
3	414	44.48	23.89
3	417	22.83	13.33
3	420	13.44	12.12
3	423	21.42	6.86
3	426	22.61	29.15
3	429	21.43	10.22
3	432	9.46	25.77
3	435	14.04	11.96
3	438	4.23	17.03
3	441	34.36	23.26
3	444	21.13	13.2
3	447	16.96	22.33
3	450	63.03	18.9
3	453	14.95	15.34
3	456	20.54	14.51
3	459	14.89	25.05
3	462	26.48	12.82
3	465	29	11.17
3	468	12.84	16.98
3	471	9.83	24.49
3	474	24.01	15.95
3	477	10.92	19.42
3	480	61.39	38.59
3	483	19.28	16.23
3	486	8.87	16.4
3	489	39.83	15.44
3	492	23.72	7.45
3	495	41.67	21.81
3	498	48.27	27.66
3	501	16.34	21.51
3	504	68.51	28.48
3	507	29.63	17.4
3	510	13.69	34.81
3	513	17.74	14.56
3	516	51.97	16.92
3	519	32.43	10.44
3	522	26.06	4.82
3	525	24.83	22.64
3	528	8.26	5.88
3	531	9.11	16.52
3	534	13.65	18.07
3	537	12.42	20.73
3	540	22.3	11.24
3	543	13.7	14.04
3	546	27.79	25.7
3	549	62.5	17.31
3	552	91.98	9.79
3	555	195.9	11.71
3	558	134.25	22.01
3	561	232.17	14.05
3	564	210.01	33.96
3	567	328.16	10.62
3	570	164.42	27.12
3	573	167.04	20.53
3	576	321.04	18.85
3	579	392.09	43.47
3	582	358.36	17.12
3	585	298.39	16.84
3	588	335.3	26.35
3	591	289.88	14.81
3	594	336.91	45.52
3	597	339.8	15.68
3	600	380.12	33.2
3	603	401.55	14.77
3	606	420.2	75.3
3	609	350.68	13.64
3	612	312.38	29.43
3	615	356.33	7.61
3	618	215.26	7.44
3	621	206.13	26.9
3	624	125.86	17.11
3	627	122.78	19.37
3	630	169.25	30.62
3	633	111.27	22.96
3	636	386.06	18.04
3	639	330.52	25.18
3	642	139.28	23.97
3	645	158.2	16.02
3	648	104.24	15.32
3	651	277.19	23.45
3	654	118.03	22.52
3	657	13.84	8.83
3	660	143.22	19.42
3	663	83.02	14.87
3	666	10.87	15.61
3	669	17.77	28.07
3	672	32.45	46.75
3	675	18.72	21.28
3	678	10.41	26.73
3	681	17.9	19.1
3	684	41.02	8.67
3	687	40.06	14.32
3	690	33.97	10.56
3	693	15.85	21.83
3	696	6.89	18.69
3	699	36.01	31.36
3	702	13.8	22.45
3	705	57.49	15.13
3	708	14.42	17
3	711	32.75	6.94
3	714	42.19	35.22
3	717	11.01	16.64
3	720	26.56	13.35
3	723	14.48	16.09
3	726	23.1	15.07
3	729	22.69	19.1
3	732	18.29	16.08
3	735	13.63	18.9
3	738	16.91	22.23
3	741	9.83	9.47
3	744	17.75	11.33
3	747	7.37	9.63
4	0	732.76	13.11
4	3	1027.09	37.66
4	6	1346.91	18.03
4	9	1259.24	9.3
4	12	1442.64	123.17
4	15	1606.17	39.14
4	18	1216.31	20.74
4	21	1463.76	12.39
4	24	1097.04	16.83
4	27	1162.95	17.78
4	30	1555.21	38.2
4	33	990.4	16.53
4	36	1369.16	16.61
4	39	1209.72	135.88
4	42	1131.39	18.78
4	45	887.24	13.81
4	48	768.29	23.87
4	51	606.06	41.6
4	54	535.1	17.78
4	57	356.22	21.36
4	60	304.44	12.9
4	63	91.06	15.49
4	66	203.04	17.42
4	69	166.2	23.82
4	72	71.87	32.52
4	75	175.99	14.54
4	78	83	25.42
4	81	86.84	22.88
4	84	40.28	26.13
4	87	22.96	26.71
4	90	31.96	18.15
4	93	22.08	48.79
4	96	90.86	16.69
4	99	375.46	25.41
4	102	737.06	19.36
4	105	864.6	25.64
4	108	1117.28	20.71
4	111	1089.46	20.97
4	114	873.78	19.73
4	117	832.93	17.25
4	120	901.6	15.59
4	123	867.59	18.79
4	126	763.5	32.93
4	129	441.55	10.95
4	132	638.85	19.69
4	135	321.04	9.88
4	138	405.44	36.53
4	141	666.24	18.98
4	144	836.13	14.98
4	147	729.25	26.08
4	150	575.58	14.39
4	153	600.41	21.43
4	156	582.23	32.63
4	159	496.38	17.5
4	162	314.57	13.23
4	165	273.08	24.15
4	168	68.44	12.36
4	171	103.74	10.26
4	174	217.53	39.24
4	177	146.57	47.19
4	180	170.45	21.51
4	183	274.18	11.89
4	186	256.26	5.37
4	189	293.62	19.21
4	192	475.13	30.74
4	195	351.86	30.14
4	198	559.18	48.38
4	201	650.74	20.72
4	204	975.75	19.61
4	207	948.05	12.93
4	210	1488.03	30.29
4	213	1283.2	21.27
4	216	1432.36	37.73
4	219	1371.68	50.59
4	222	1384.58	26.74
4	225	1054.25	18.04
4	228	757.15	76.48
4	231	475.31	22.59
4	234	388.73	30.25
4	237	282.18	19.43
4	240	387.27	26.38
4	243	269.97	15.99
4	246	59.48	14.91
4	249	66	22.46
4	252	114.15	38.16
4	255	147.78	26.28
4	258	105.01	12.56
4	261	114.69	18.93
4	264	392.04	11.71
4	267	438.76	33.33
4	270	517.04	8.92
4	273	578.71	13.98
4	276	645.35	17.96
4	279	596.94	18.38
4	282	504.53	19.43
4	285	373.06	14.63
4	288	471.37	28.39
4	291	382.93	14.86
4	294	386.84	33.51
4	297	418.66	18.44
4	300	419.99	20.05
4	303	296.77	19.31
4	306	238.74	18.75
4	309	393.85	24.93
4	312	545.47	15.53
4	315	389.19	24.02
4	318	383.09	14.54
4	321	370.45	11.33
4	324	261.35	18.02
4	327	255.16	45.35
4	330	135.69	20.01
4	333	36.28	37.27
4	336	37.95	20.97
4	339	45.19	16.03
4	342	54.61	53.21
4	345	18.97	26.7
4	348	33.37	18.87
4	351	46.47	10.07
4	354	56.06	9.89
4	357	84.72	39.5
4	360	18.39	10.42
4	363	20.6	6.55
4	366	22.47	14.21
4	369	15.55	12.51
4	372	12.87	12.91
4	375	51.2	17.55
4	378	19.17	30.11
4	381	30.05	14.54
4	384	12.25	29.69
4	387	40.92	17.45
4	390	30.39	17.74
4	393	18.41	15.11
4	396	9.15	8.82
4	399	38.71	16.61
4	402	34.92	24.59
4	405	11.24	21.47
4	408	22.75	18.38
4	411	12.43	6.51
4	414	9.86	16.24
4	417	9.6	13.5
4	420	19.54	14.9
4	423	10.8	20.54
4	426	114.2	13.48
4	429	81.32	27.35
4	432	55.72	20.72
4	435	54.71	26.32
4	438	72.91	16.44
4	441	56.86	16.94
4	444	55.57	18.26
4	447	47.82	19.68
4	450	63.31	16.64
4	453	70.41	13.83
4	456	26.55	24.79
4	459	10.27	9.62
4	462	18.25	14.8
4	465	19.59	10.94
4	468	11.94	11.36
4	471	20.85	25.43
4	474	37.68	25.87
4	477	11.53	18.07
4	480	16.15	16.67
4	483	30.18	23.2
4	486	24.59	14.17
4	489	7.15	11.17
4	492	20.08	29.11
4	495	30.45	16.58
4	498	60.51	25.76
4	501	14.07	10.87
4	504	47.35	5.99
4	507	28.05	20.18
4	510	18.68	16.63
4	513	13.94	0
4	516	8.69	22.43
4	519	0	19.15
4	522	15.54	9.42
4	525	14.97	14.44
4	528	24.01	15.31
4	531	6.98	7.65
4	534	25.37	19.08
4	537	14.49	21.17
4	540	14.96	17.29
4	543	15.24	18.81
4	546	0	23.1
4	549	5.58	24.41
4	552	30.89	11.69
4	555	32.64	17.58
4	558	9.94	36.35
4	561	13.79	18.02
4	564	19.84	13.42
4	567	13.35	11.46
4	570	19.04	10.6
4	573	14.18	27.85
4	576	28.71	12.91
4	579	11.75	12.73
4	582	12.51	14.58
4	585	36.97	12.64
4	588	8.17	24.68
4	591	12.55	19.63
4	594	19.25	21.51
4	597	14.38	16.74
4	600	24.24	57.11
4	603	10.3	27.06
4	606	13.33	16.76
4	609	25.24	38.97
4	612	17.39	30.94
4	615	24.02	9.69
4	618	15.11	14.53
4	621	20.19	8.66
4	624	16.15	42.24
4	627	24.7	47.3
4	630	17.3	10.61
4	633	17.16	11.74
4	636	21.86	17.45
4	639	8.07	15.74
4	642	13.7	16.27
4	645	14.76	15.17
4	648	33.5	0.85
4	651	7.93	17.04
4	654	24.97	18.43
4	657	12.37	13.4
4	660	15.21	18.36
4	663	25.92	17.27
4	666	24.08	13.92
4	669	33.89	8.84
4	672	46.37	17.04
4	675	54.57	32.33
4	678	14.2	20.38
4	681	18.68	25.76
4	684	14.69	18.04
4	687	31.43	14.59
4	690	11.79	10.77
4	693	22.64	17.01
4	696	34.43	10.93
4	699	15.96	13.34
4	702	19.97	15.87
4	705	10.37	24.51
4	708	11.15	19.53
4	711	12.88	8.38
4	714	12.51	22.77
4	717	49.6	26.28
4	720	24.11	25.38
4	723	42.12	24.81
4	726	13.4	11.31
4	729	8.26	14.58
4	732	12.87	15.9
4	735	51.48	9.82
4	738	31.44	21.89
4	741	20.38	18.42
4	744	10.97	11.05
4	747	28.14	13.15
5	0	42.21	25.58
5	3	255.65	37.59
5	6	28.05	30.76
5	9	88.97	29.25
5	12	18.36	15.56
5	15	55.6	23.62
5	18	158.03	26.35
5	21	270.75	18.78
5	24	263.53	41.46
5	27	334.16	26.89
5	30	397.08	11.88
5	33	470.79	16.23
5	36	1154.58	15.67
5	39	1357.06	15.27
5	42	1879.86	18.88
5	45	1988.91	15.97
5	48	1410.8	68.04
5	51	1083.85	24.08
5	54	761.19	17.27
5	57	358.85	27.39
5	60	352.06	24.12
5	63	210.87	29.52
5	66	385.91	66.92
5	69	119.88	18.56
5	72	304.83	15.59
5	75	17.68	65.12
5	78	217.84	45.22
5	81	24.93	23.09
5	84	67.78	9.19
5	87	14.07	42.85
5	90	33.03	12.05
5	93	23.91	33.06
5	96	21.63	22.19
5	99	21.65	89.45
5	102	20.59	42.27
5	105	115.87	47.88
5	108	88.37	18.25
5	111	256.76	25.1
5	114	165.01	31.24
5	117	220.67	15.49
5	120	291.89	32.67
5	123	441.95	32.78
5	126	515.01	15.76
5	129	579.24	14.09
5	132	439.02	11.77
5	135	582.46	20.03
5	138	500.59	32.97
5	141	445.24	16.62
5	144	465.48	49.7
5	147	469.38	16.82
5	150	492.4	27.68
5	153	531.8	14.43
5	156	238.06	23.84
5	159	358.4	22
5	162	283.35	11.81
5	165	240.88	50.41
5	168	167.03	14.29
5	171	110.95	11.93
5	174	603.36	20.76
5	177	535.27	20.62
5	180	652.11	11.68
5	183	716.63	14.08
5	186	624.52	54.72
5	189	648.9	11.38
5	192	846.54	17.17
5	195	606.55	24.6
5	198	504.53	44.12
5	201	538.7	15.97
5	204	514.53	16.16
5	207	491.11	12.5
5	210	158.73	19.94
5	213	151.26	36.09
5	216	297.15	25.35
5	219	445.6	13.67
5	222	580.25	22.28
5	225	474.54	28.27
5	228	356.07	26.79
5	231	307.93	33.91
5	234	412.09	11.35
5	237	470.08	26.34
5	240	424.3	40.52
5	243	418.53	21.32
5	246	226.98	25.46
5	249	115.48	32.87
5	252	169.43	16.53
5	255	188.66	31.7
5	258	269.35	15.21
5	261	16.26	5.15
5	264	301.88	25.23
5	267	531.3	9.3
5	270	811.47	22.51
5	273	714.17	46.93
5	276	568.93	26.81
5	279	783.16	23.76
5	282	978.86	39.42
5	285	933.46	53.48
5	288	914.32	15.51
5	291	828.83	23.62
5	294	675.48	16.29
5	297	605.31	21.52
5	300	366.55	40.53
5	303	263.11	66.58
5	306	341.32	16.79
5	309	472.54	36.76
5	312	316.39	43.14
5	315	168.04	37.95
5	318	178.22	26.17
5	321	192.92	38.8
5	324	218.9	36.73
5	327	78.72	69.07
5	330	116.01	26.95
5	333	191.75	25.99
5	336	145.87	11.63
5	339	250.97	16.96
5	342	185.85	20.56
5	345	163.82	30.22
5	348	87.47	13.55
5	351	139.84	23.56
5	354	35.91	12.13
5	357	31.74	33.33
5	360	21.38	14.26
5	363	19.55	33.29
5	366	15.34	39.38
5	369	215.71	10.52
5	372	123.58	31.72
5	375	165.21	17.07
5	378	353.19	29.89
5	381	311.99	18.8
5	384	361.87	16.15
5	387	298.21	48.83
5	390	274.66	47.42
5	393	366.84	22.81
5	396	459.69	19.32
5	399	390.04	20.17
5	402	384.26	22.8
5	405	168.95	9.48
5	408	356.03	23.37
5	411	147.92	16.8
5	414	280.21	11.88
5	417	102.21	20.38
5	420	21.49	70.11
5	423	29.84	12.23
5	426	45.09	13.83
5	429	28.72	18.99
5	432	41.6	21.49
5	435	120.74	41.99
5	438	286.43	13.71
5	441	222.14	12.34
5	444	310.69	36.99
5	447	172.61	17.01
5	450	327.92	19.55
5	453	249.09	33.81
5	456	192.14	32.72
5	459	260.72	23.5
5	462	98.28	18.59
5	465	49.94	18.8
5	468	76.43	13.75
5	471	203.43	14.03
5	474	17.53	12.73
5	477	10.38	57.69
5	480	178.68	20.99
5	483	10.07	15.07
5	486	14.69	22.31
5	489	7.44	27.08
5	492	35.88	24.81
5	495	41.27	33.92
5	498	78.87	16.09
5	501	74.1	11.57
5	504	119.77	23.45
5	507	189.47	39.25
5	510	239.9	16.78
5	513	292.57	20.43
5	516	235.44	27.46
5	519	256.02	22.6
5	522	168.36	14.72
5	525	49.69	20.12
5	528	79	23.91
5	531	175.22	16.37
5	534	44.27	24.37
5	537	56.97	38.94
5	540	105.14	15.2
5	543	111.17	19.42
5	546	22.06	31.29
5	549	24.5	13.01
5	552	13.92	22.99
5	555	7.16	34.9
5	558	19.07	40.93
5	561	21.35	12.84
5	564	29.48	16.78
5	567	46.15	8.62
5	570	20.92	19.63
5	573	27.74	22.35
5	576	56.61	15.03
5	579	68.54	36.42
5	582	9.72	30.53
5	585	39.62	13.84
5	588	40.6	19.5
5	591	59.95	23.33
5	594	28.74	22.95
5	597	23.74	18.71
5	600	15.66	14.9
5	603	45.4	31.46
5	606	36.5	28.2
5	609	6.65	12.19
5	612	24.52	49.87
5	615	46.37	23.54
5	618	11.02	16.1
5	621	22.42	13.23
5	624	148.06	29.24
5	627	41.42	42.03
5	630	30.49	18.71
5	633	94.49	18.13
5	636	87.41	19.43
5	639	291.44	10.39
5	642	241.52	14.33
5	645	387.9	14.62
5	648	262.27	15.94
5	651	212.41	17.48
5	654	411.58	9.63
5	657	533.09	21.12
5	660	567.07	11.75
5	663	452.8	18.53
5	666	348.57	17.61
5	669	470.99	15.51
5	672	302.78	12.88
5	675	623.04	13.63
5	678	530.62	35.66
5	681	441.09	24.41
5	684	338.15	14.43
5	687	282.89	12.03
5	690	346.49	36.33
5	693	223.53	15.39
5	696	116.03	31.15
5	699	47.17	7.23
5	702	52.62	42.93
5	705	36.65	12.65
5	708	7.49	37.9
5	711	12.91	30.15
5	714	41.19	19.2
5	717	23.78	29.33
5	720	116.63	17.68
5	723	167.9	40.95
5	726	357.04	23.62
5	729	438.86	41.9
5	732	282.1	20.78
5	735	399.51	24.79
5	738	410.35	15.48
5	741	288.93	21.05
5	744	424	15.28
5	747	351.45	14.77
6	0	29.13	14.17
6	3	35.55	22.06
6	6	12.49	9.37
6	9	32.81	16.7
6	12	13.6	12.1
6	15	24.66	24.69
6	18	32.83	22.07
6	21	18.37	25.51
6	24	18.24	16.41
6	27	39.83	25.63
6	30	17.23	19.58
6	33	9.41	21.49
6	36	22.65	0
6	39	22.79	14.59
6	42	30.46	14.89
6	45	21.97	42.23
6	48	26.68	47.74
6	51	26.97	11.6
6	54	22.13	19.52
6	57	13.02	20.33
6	60	16.29	30.78
6	63	41.2	25.45
6	66	12.26	69.56
6	69	9.6	15.95
6	72	18.9	18.24
6	75	7.17	32.13
6	78	29.23	13.91
6	81	24.73	15.49
6	84	6.38	14.84
6	87	13.08	26.07
6	90	28.26	40.34
6	93	7.12	15.81
6	96	16.98	7.09
6	99	14.1	13.39
6	102	17.39	18.55
6	105	18.48	27.25
6	108	36.51	9.25
6	111	136.94	23.81
6	114	238.89	21.3
6	117	335.21	33.02
6	120	296.03	13.69
6	123	316.18	11.41
6	126	440.09	6.51
6	129	411.98	7.32
6	132	368.62	18.45
6	135	381.64	9.98
6	138	213.26	10.17
6	141	160.93	40.1
6	144	355.94	33.07
6	147	314.37	25.68
6	150	227.37	18.19
6	153	293.07	14.91
6	156	341.52	38.45
6	159	388.05	18.01
6	162	272.37	8.99
6	165	248.23	22.16
6	168	364.63	18.4
6	171	271.91	18.24
6	174	352.09	7.32
6	177	283.47	15.97
6	180	332.4	14.78
6	183	255.01	13.2
6	186	372.75	8.52
6	189	447.49	18.96
6	192	330.91	29.18
6	195	272.89	23.45
6	198	261.22	35.15
6	201	355.19	9.35
6	204	217.93	18.66
6	207	196.46	30.47
6	210	67.91	16.85
6	213	145.45	20.01
6	216	147.29	19.94
6	219	100.01	13.13
6	222	7.69	43.07
6	225	43.94	13
6	228	19.1	5.65
6	231	16.98	18.13
6	234	6.28	5.41
6	237	23.72	18.29
6	240	11.91	31.11
6	243	16.03	15.72
6	246	15.27	6.17
6	249	52.02	17.53
6	252	120.36	19.27
6	255	137.48	28.47
6	258	79.14	14.99
6	261	82.06	9.66
6	264	57.75	11.29
6	267	63.35	24.19
6	270	118.28	10.76
6	273	118.33	11.89
6	276	62.62	15.89
6	279	42.32	8.82
6	282	99.58	23.26
6	285	48.33	9.72
6	288	56.62	16.94
6	291	110.01	30.43
6	294	25.01	12.59
6	297	85.23	33.51
6	300	90.79	17.95
6	303	153.69	11.61
6	306	99.19	18.14
6	309	156.47	12.36
6	312	138.61	11.35
6	315	205.09	17.06
6	318	182.48	22.64
6	321	77.84	13.85
6	324	34.71	8.93
6	327	42.07	9.17
6	330	15.17	10.06
6	333	28.97	30.87
6	336	39.28	16.39
6	339	80.63	15.29
6	342	11.55	15.72
6	345	69.53	23.29
6	348	78.79	16.63
6	351	116.41	18.02
6	354	118.56	19.3
6	357	42.86	23.23
6	360	51.16	29.85
6	363	5.66	18.71
6	366	23.07	17.58
6	369	25.64	14.57
6	372	46.02	6.41
6	375	30.52	25.06
6	378	22.74	12.06
6	381	37.72	71.52
6	384	35.41	10.27
6	387	14.58	11.84
6	390	91.57	13.72
6	393	15.71	20.98
6	396	11.32	11.51
6	399	6.82	11.45
6	402	10.67	32.18
6	405	17.93	9.94
6	408	8.24	15.36
6	411	13.21	7.59
6	414	32.08	13.09
6	417	19.72	31.81
6	420	15.72	4.05
6	423	24.44	4.92
6	426	6.31	26.71
6	429	19.22	18.44
6	432	13.84	25.09
6	435	10.27	11.33
6	438	30.65	13.97
6	441	17.92	13.85
6	444	17.05	14.85
6	447	20.46	10.4
6	450	9.65	25.09
6	453	0	11.93
6	456	8.96	15.24
6	459	7.09	13.53
6	462	15.36	22.03
6	465	10.17	12.95
6	468	9.13	11.12
6	471	8.99	14.17
6	474	17.76	21.98
6	477	11.57	15.4
6	480	6.34	11.99
6	483	13.37	11.67
6	486	29.41	18.76
6	489	9.2	14.1
6	492	11.74	14.37
6	495	11.14	10.55
6	498	11.81	10.39
6	501	17.62	20.42
6	504	18.07	68.61
6	507	19.97	9.09
6	510	23.69	6.87
6	513	16.13	13.92
6	516	14.72	14.7
6	519	23.12	32.97
6	522	8.2	16.58
6	525	19.81	14.3
6	528	14.8	45.54
6	531	12.43	8.34
6	534	13.28	27.71
6	537	12.01	25.57
6	540	36.62	0
6	543	10.4	14.23
6	546	23.69	12.3
6	549	24.82	11.19
6	552	11.13	5.81
6	555	51.33	21.23
6	558	56.46	11.36
6	561	153.28	25.84
6	564	96.59	11.82
6	567	213.12	17.9
6	570	285.83	16.24
6	573	240.36	45.57
6	576	304.27	27.35
6	579	506.93	29.68
6	582	503.04	13.59
6	585	396.69	7.65
6	588	376.24	14.6
6	591	391.28	15.68
6	594	436.1	6.78
6	597	299.52	14.88
6	600	267.44	32.55
6	603	274.42	11.39
6	606	154.28	11.44
6	609	225.71	6.11
6	612	109.4	11.57
6	615	63.59	10.96
6	618	67.77	9.01
6	621	26.74	12.18
6	624	17.17	16.25
6	627	53.47	9.38
6	630	30.12	18.19
6	633	16.23	15.78
6	636	18.6	20.69
6	639	22.91	13.95
6	642	19.03	13.89
6	645	8.72	20.5
6	648	19.09	10.82
6	651	15.32	28.17
6	654	36.17	12.5
6	657	25.33	12.13
6	660	14.84	9.97
6	663	18.99	9.59
6	666	45.65	18.92
6	669	15.32	17.12
6	672	21.94	34.04
6	675	8.17	13.62
6	678	15.64	17.43
6	681	47.37	32.51
6	684	11.85	7.27
6	687	32.85	22.69
6	690	24.84	16.1
6	693	21.98	21.75
6	696	28.35	12.34
6	699	17.35	21.41
6	702	16.52	16.93
6	705	30.69	12.44
6	708	6.24	10.34
6	711	16.99	17.53
6	714	5.31	13.27
6	717	6.52	19.98
6	720	12.19	22.58
6	723	11.73	39.74
6	726	31.74	8.38
6	729	20.55	39.67
6	732	14.01	28.99
6	735	12.48	16.88
6	738	36.85	13.22
6	741	17.41	9.27
6	744	7.32	13.71
6	747	20.26	21.34
7	0	32.01	10.1
7	3	47.08	26.85
7	6	14.97	24.42
7	9	41.18	25.8
7	12	17.66	20.13
7	15	45.72	14.89
7	18	51.49	11.71
7	21	123.92	34.58
7	24	16.5	22.65
7	27	44.84	50.44
7	30	18.73	18.25
7	33	17.38	47.11
7	36	18.28	22.99
7	39	0	35.98
7	42	30.49	37.23
7	45	22.96	13.51
7	48	20.68	45
7	51	15.27	22.06
7	54	14.39	23.49
7	57	37.14	12.75
7	60	61.84	13.98
7	63	9.02	39.56
7	66	24.32	14.76
7	69	24.53	9.32
7	72	22.64	24.39
7	75	47.25	33.9
7	78	26.64	32.43
7	81	8.89	25.66
7	84	16.42	16.43
7	87	24.41	13.37
7	90	12.82	40.07
7	93	22.7	41.46
7	96	13.3	23.06
7	99	20.3	27.08
7	102	21.06	41.51
7	105	18.78	36.67
7	108	24.6	17.04
7	111	15.3	60.27
7	114	7.54	14.63
7	117	16.51	17.08
7	120	19.93	21.16
7	123	49.97	29.24
7	126	20.95	37.97
7	129	22.97	12.78
7	132	51.02	43.18
7	135	14.92	53.14
7	138	15.92	15.9
7	141	17.95	10.82
7	144	14.86	23.53
7	147	24.77	48.24
7	150	248.22	12.04
7	153	30.23	11.41
7	156	36.34	26.06
7	159	35.17	16.83
7	162	19.95	9.29
7	165	34.78	14.84
7	168	30.03	23.1
7	171	17.02	19.33
7	174	81.55	34.62
7	177	38.18	20.2
7	180	20.17	19.42
7	183	17.69	22.21
7	186	9.28	25.41
7	189	24.19	40.83
7	192	16.57	27.62
7	195	24.33	26.76
7	198	194.21	118.2
7	201	37.07	15.13
7	204	10.14	22.2
7	207	31.87	29.59
7	210	46.09	21.86
7	213	84.22	31.16
7	216	18.74	35.81
7	219	17.11	12.03
7	222	34.09	43.38
7	225	17.26	11.79
7	228	23.49	17.61
7	231	25.37	21.11
7	234	69.19	56.85
7	237	12.81	32.3
7	240	12.09	34.88
7	243	20.23	12.13
7	246	20.54	10.29
7	249	22.59	17.59
7	252	45.9	10.42
7	255	37.88	13.87
7	258	85.53	32.81
7	261	16.39	19.45
7	264	11.97	39.13
7	267	16.5	16.13
7	270	16.18	13.98
7	273	12.09	4.06
7	276	292.85	68.18
7	279	172.77	29.39
7	282	130.79	62.15
7	285	31.19	14.83
7	288	11.78	20.42
7	291	18.95	16.95
7	294	16.27	46.48
7	297	20.98	27.57
7	300	15.41	15.69
7	303	23.38	19.35
7	306	84.78	40.39
7	309	34.94	15.15
7	312	168.33	12.73
7	315	234.33	22.44
7	318	197.77	17.7
7	321	187.3	10.86
7	324	174.01	13.1
7	327	107.62	22.78
7	330	101.13	25.96
7	333	150.5	16.94
7	336	166.68	27.46
7	339	98.55	32.27
7	342	20.62	14.94
7	345	111.56	18.39
7	348	39.47	26.24
7	351	24.71	15.76
7	354	45.11	21.29
7	357	21.71	34.35
7	360	108.49	24.96
7	363	33	18.6
7	366	23.98	18.69
7	369	13.81	9.8
7	372	21.11	19.58
7	375	54.31	13.61
7	378	36.42	9.26
7	381	49.82	41.05
7	384	23.76	20.59
7	387	15.92	23.84
7	390	13.47	33.25
7	393	0	28.36
7	396	20.94	29.8
7	399	20.55	37.99
7	402	63.05	17.65
7	405	16	76.12
7	408	31.27	24.93
7	411	15.78	21.59
7	414	14.48	23.62
7	417	10.02	24.94
7	420	106.67	22.52
7	423	77.33	15.46
7	426	21.54	14.38
7	429	54.3	22.12
7	432	12.9	24.49
7	435	57.78	10.34
7	438	49.71	23.52
7	441	20.75	19.58
7	444	69.38	26.55
7	447	25.66	39.88
7	450	38.15	17.49
7	453	12.91	16.09
7	456	34.17	12.26
7	459	53.13	7.14
7	462	18.97	0
7	465	12.68	30.07
7	468	17.32	9.68
7	471	24.62	21.15
7	474	11.35	13.44
7	477	62.21	27.38
7	480	43.74	18.58
7	483	29.9	24.46
7	486	22.88	16.37
7	489	46.25	8.11
7	492	13.85	15.03
7	495	6.58	8.28
7	498	33.15	41.53
7	501	40.75	18.4
7	504	68.76	9.9
7	507	16.72	21.47
7	510	13.39	17.49
7	513	24.71	17.58
7	516	35.33	12.72
7	519	16.51	46.3
7	522	35.81	33.53
7	525	47.41	22.06
7	528	31.35	19.37
7	531	35.03	16.46
7	534	33.59	19.51
7	537	66.39	26.12
7	540	0	18.57
7	543	18.87	17.99
7	546	63.26	23.09
7	549	51.08	26.11
7	552	54.7	14.76
7	555	33.42	10.94
7	558	32.61	17.92
7	561	24.94	21.1
7	564	31.31	25.99
7	567	31.48	45.04
7	570	22.67	33.83
7	573	21.18	30.31
7	576	57.21	30.6
7	579	44.98	17.63
7	582	49.46	10.78
7	585	171.94	5.95
7	588	23.35	24.28
7	591	40.41	38.77
7	594	36.39	31.52
7	597	11.39	14.89
7	600	91.68	27.89
7	603	76.56	24.6
7	606	30.95	40.43
7	609	11.23	16.58
7	612	15.01	22.23
7	615	31.38	19.51
7	618	42.1	0
7	621	16.58	15.11
7	624	19.63	40.02
7	627	7.8	8.2
7	630	14.9	15.16
7	633	11.15	20.91
7	636	9.26	23.09
7	639	6.06	20.32
7	642	13.9	14.11
7	645	19.79	24.29
7	648	19.63	13.13
7	651	14.43	13.33
7	654	25.97	14.28
7	657	16.1	32.82
7	660	14.55	22.64
7	663	14.9	34.19
7	666	15.21	34.93
7	669	17.91	16.84
7	672	37.54	13.82
7	675	14.22	15.67
7	678	34.7	6.83
7	681	45.57	16
7	684	12.28	14.09
7	687	28.42	26.95
7	690	21.34	36.22
7	693	17.04	24.71
7	696	16.54	13.89
7	699	24.75	22.31
7	702	21.26	17.54
7	705	29.92	18.47
7	708	51.26	18.32
7	711	28.03	22.86
7	714	23.51	17.39
7	717	15.95	45.77
7	720	14.46	25.22
7	723	22.68	10.32
7	726	16.95	18.05
7	729	12.32	29.52
7	732	19.65	18.14
7	735	7.5	19.2
7	738	65.77	28.07
7	741	11.79	16.56
7	744	33.79	15.93
7	747	39.63	41.29
8	0	38.87	18
8	3	139.21	40.88
8	6	40.61	8.73
8	9	183.46	23.01
8	12	404.12	50.67
8	15	447.48	33.11
8	18	487.17	12.24
8	21	446.22	28.66
8	24	251.32	50.58
8	27	240.05	255.59
8	30	304.74	18.64
8	33	288.12	58.31
8	36	277.13	49.89
8	39	27.22	61.88
8	42	62.89	49.18
8	45	35.22	21.17
8	48	74.95	30.42
8	51	35.32	19.36
8	54	25.6	36.63
8	57	47.2	20.4
8	60	13.47	20.09
8	63	28.84	0
8	66	46.83	31.86
8	69	30.45	57.33
8	72	32.88	29.39
8	75	76.49	24.68
8	78	172.5	24.56
8	81	332.9	20.87
8	84	359.72	54.2
8	87	606.84	13.55
8	90	776.8	11.9
8	93	845.5	34.95
8	96	487.03	25.22
8	99	412.34	38.12
8	102	331.33	20.41
8	105	73.05	44.31
8	108	244.76	32.9
8	111	179.79	37.2
8	114	225.34	10.36
8	117	381.4	18.17
8	120	179.09	74.54
8	123	131.2	9.21
8	126	222.26	17.86
8	129	41.35	24.55
8	132	225.72	31.16
8	135	71.15	57.09
8	138	27.16	33.85
8	141	313.65	57.74
8	144	392.14	100.6
8	147	438.49	68.94
8	150	292.05	36.07
8	153	385.7	23.54
8	156	214.45	19.74
8	159	258.48	56.71
8	162	161.29	22.6
8	165	33.99	30.55
8	168	118.63	29.36
8	171	22.82	34.35
8	174	34.78	20.16
8	177	0	29.82
8	180	435.49	23.85
8	183	232.52	40.74
8	186	116.7	24.94
8	189	13.98	29.42
8	192	19.21	11
8	195	17.15	41.03
8	198	40.7	14.1
8	201	42.01	37.01
8	204	205.11	37.54
8	207	34.2	34.29
8	210	18.5	47.47
8	213	43.06	31.83
8	216	71.44	50.31
8	219	8.1	32.82
8	222	14.62	61.29
8	225	58.22	28.73
8	228	25.33	28.73
8	231	30.6	43.07
8	234	14.71	50.2
8	237	28.37	23.13
8	240	33.48	16.32
8	243	30.12	18.3
8	246	40.58	68.95
8	249	70.56	89.07
8	252	25.33	9.35
8	255	67.88	25.17
8	258	300.62	29.17
8	261	517.83	22.85
8	264	713.01	30.64
8	267	585.37	61.3
8	270	513.39	12.93
8	273	363.04	33.11
8	276	265.91	28.32
8	279	423.37	21.35
8	282	616.66	14.38
8	285	676.39	19.63
8	288	491.53	22.87
8	291	309.35	45.42
8	294	179.96	24.24
8	297	137.71	38.04
8	300	24.21	13.56
8	303	209.26	20.12
8	306	241.5	56.39
8	309	53.85	18.71
8	312	78.38	25.7
8	315	34.72	69
8	318	116.06	34.52
8	321	230.02	21.13
8	324	54.47	29.75
8	327	162.77	20.64
8	330	51.24	41.6
8	333	67.63	20.7
8	336	210.2	15.63
8	339	32.83	23.97
8	342	74.32	35.87
8	345	92.3	38.46
8	348	66.84	25.3
8	351	61.38	13.98
8	354	90.29	20.42
8	357	24.6	32.44
8	360	63.72	50.77
8	363	22.81	26.69
8	366	57.6	27.66
8	369	28.79	17.02
8	372	35.9	19.52
8	375	35.35	19.1
8	378	210.45	16.31
8	381	164.74	47.19
8	384	147.21	47.31
8	387	156.77	25.04
8	390	251.79	19.56
8	393	373.41	46.34
8	396	343	76.84
8	399	256.2	43.11
8	402	236.37	79.66
8	405	308.48	12.44
8	408	277.34	9.07
8	411	336.66	27.34
8	414	246.98	8.27
8	417	305.55	22.89
8	420	75.63	19.85
8	423	79	23.8
8	426	66.69	32.04
8	429	28.51	25.1
8	432	0	155.57
8	435	39.82	12.69
8	438	70.76	18.52
8	441	235.77	59.64
8	444	341.99	18.53
8	447	340.58	18.66
8	450	122.54	38.68
8	453	140.87	20.35
8	456	186.88	65.95
8	459	105.97	11.17
8	462	134.56	27.22
8	465	78.4	19.04
8	468	122.03	11.79
8	471	15.24	16.75
8	474	44.86	27.02
8	477	52.34	23.39
8	480	27.51	18.5
8	483	31.25	25.17
8	486	15.07	41.73
8	489	41.13	22.61
8	492	10.78	29.99
8	495	24.39	29.63
8	498	24.29	22.7
8	501	46.87	35.76
8	504	33.31	12.36
8	507	38.11	34.3
8	510	30.47	37.16
8	513	19.53	20.89
8	516	37.73	33.9
8	519	26.07	25.76
8	522	17.12	23.62
8	525	26.04	34.53
8	528	32.31	20.81
8	531	21.75	19.52
8	534	267.37	18.19
8	537	276.56	28.91
8	540	221.56	13.63
8	543	257.82	20.74
8	546	276.99	30.98
8	549	180.14	17.64
8	552	296.17	13.17
8	555	226.56	17.34
8	558	329.65	27.02
8	561	521.04	23.9
8	564	394.38	22.34
8	567	488.91	39
8	570	410.52	16.72
8	573	310.72	39.69
8	576	18.42	41.84
8	579	76.52	15.75
8	582	191.89	13.02
8	585	236.39	43.86
8	588	182.49	20.34
8	591	189.73	28.07
8	594	22.72	15.66
8	597	93.51	18.43
8	600	62.43	58.14
8	603	38.96	32.5
8	606	19.02	17.38
8	609	20.8	15.29
8	612	55.87	25.31
8	615	26.46	47.85
8	618	99.76	20.21
8	621	86.43	20.49
8	624	21.44	27.26
8	627	21.62	25.94
8	630	104.02	24.29
8	633	160.78	48.17
8	636	40.21	29.55
8	639	137.53	20.66
8	642	18.43	54.73
8	645	40.64	24.67
8	648	25.88	47.26
8	651	10.56	30.96
8	654	44.13	71.05
8	657	59.12	19.94
8	660	81.12	29.22
8	663	68.63	17.05
8	666	42.06	13.1
8	669	57.61	52.83
8	672	25.93	44.24
8	675	29.05	18.96
8	678	52.41	21.52
8	681	15.33	24.28
8	684	29.88	11.06
8	687	17.9	29.51
8	690	15.19	40.43
8	693	23.28	37.81
8	696	14.08	22.43
8	699	35.98	20.19
8	702	22.89	37.97
8	705	109.32	19.42
8	708	16.9	34.87
8	711	26.49	32.68
8	714	20.16	23.18
8	717	43.95	59.22
8	720	10.52	19.35
8	723	22.68	14.64
8	726	25.51	29.13
8	729	24.55	24.37
8	732	21.34	24.96
8	735	28.84	30.88
8	738	21.19	21.5
8	741	34.39	25.75
8	744	53.24	28.32
[truncated: 21,251 more rows]

## Sheet: 7 pM E2
Cell	Time_min	Intensity_au	Background_au
1	0	147.83	16.13
1	3	269.07	13.47
1	6	325.75	13.88
1	9	227.92	19.49
1	12	212.14	25.63
1	15	13.22	18.01
1	18	143.8	40.77
1	21	160.22	13.99
1	24	141.24	21.83
1	27	44.61	17.07
1	30	14.49	38.29
1	33	14.71	10.38
1	36	36	13.2
1	39	7.99	36.51
1	42	41.08	12.04
1	45	16.17	14.32
1	48	12.55	6.2
1	51	12.28	19.26
1	54	9.92	7.87
1	57	20.66	18.48
1	60	20.42	11.79
1	63	24.47	46.22
1	66	13.74	20.41
1	69	14.25	23.7
1	72	24.9	8.27
1	75	11.14	13.61
1	78	10.52	13.55
1	81	10.31	11.13
1	84	21.12	17.37
1	87	21.51	9.75
1	90	12.69	20.99
1	93	23.96	150.39
1	96	26.64	8.97
1	99	32.7	29.56
1	102	29.31	15.26
1	105	12.22	10.82
1	108	15.92	15.57
1	111	14.46	8.59
1	114	7.16	29.15
1	117	7.91	12.87
1	120	23.56	16.05
1	123	12.91	25.57
1	126	15.82	39.71
1	129	9.9	4.21
1	132	16.84	20.56
1	135	24.03	17.36
1	138	13.95	8.9
1	141	95.81	34.01
1	144	73.39	11.88
1	147	14.88	16.96
1	150	13.74	36.32
1	153	24.71	14.29
1	156	17.44	21.21
1	159	18.62	15.82
1	162	70.65	20.57
1	165	66.92	16.89
1	168	200.74	13.28
1	171	120.78	12.28
1	174	274.26	65.68
1	177	442.96	18.24
1	180	674.77	11.33
1	183	672.83	25.76
1	186	654.33	20.18
1	189	548.15	24.08
1	192	521.43	16.39
1	195	273.57	14.73
1	198	337.89	9.74
1	201	332.56	22.99
1	204	285.08	35.19
1	207	18.57	7.28
1	210	14.95	27.68
1	213	38.49	14.82
1	216	19.04	13.18
1	219	47.55	17.69
1	222	4.69	15.86
1	225	21.05	27.91
1	228	18.03	32.26
1	231	38.5	22.26
1	234	11.55	17.24
1	237	20.37	40.31
1	240	32.09	15.97
1	243	8.15	13.54
1	246	19.9	17.37
1	249	136.92	15.66
1	252	116.34	17.31
1	255	162.85	13.26
1	258	247.92	17.81
1	261	261.51	13.95
1	264	274.59	32.84
1	267	274.2	39.52
1	270	116.91	24.95
1	273	198.72	26.55
1	276	237.3	16.49
1	279	154.97	34.39
1	282	212.87	19.27
1	285	158.38	28.01
1	288	204.96	21.66
1	291	320.62	20.66
1	294	194.89	5.19
1	297	233.47	7.78
1	300	157.58	20.78
1	303	191.02	14.8
1	306	112.1	15.74
1	309	74.59	6.14
1	312	10.64	18.48
1	315	13.7	25.75
1	318	29.9	19.25
1	321	48.88	29.53
1	324	9.14	15.63
1	327	12.49	15.1
1	330	28	6.97
1	333	9.58	18.65
1	336	15.91	10.19
1	339	110.89	19.6
1	342	9.16	39.96
1	345	11.96	18.18
1	348	7.8	16.23
1	351	7.87	41.03
1	354	52.11	12.84
1	357	77.25	17.4
1	360	49.05	23.16
1	363	78.78	19.2
1	366	54.48	43.62
1	369	12.72	17.97
1	372	3.39	18.18
1	375	78.65	15.44
1	378	75.41	14.68
1	381	12.47	6.84
1	384	12.03	35.26
1	387	11.02	14.06
1	390	10.65	16.25
1	393	18.02	22.53
1	396	8.22	14.02
1	399	7.74	11.85
1	402	12.62	16.99
1	405	14.06	12.93
1	408	11.36	11.89
1	411	14.36	12.08
1	414	8.03	7.62
1	417	10.01	10.83
1	420	14.49	20.86
1	423	36.28	10.52
1	426	9.85	15.41
1	429	18.85	10.63
1	432	16.85	13.19
1	435	50.7	12.3
1	438	15.62	10.23
1	441	60.66	15.53
1	444	51.57	12.93
1	447	21.15	15.85
1	450	97.52	24.81
1	453	46.96	24.58
1	456	44.61	27.65
1	459	57.67	41.89
1	462	65.97	19.69
1	465	34.51	17.8
1	468	19.77	4.9
1	471	127.05	10.04
1	474	253.41	21.09
1	477	324.77	10.92
1	480	333.57	7.94
1	483	381.34	13.64
1	486	229.58	25.8
1	489	269.61	15.05
1	492	214.62	11.94
1	495	271.16	14.86
1	498	181.63	13.23
1	501	164.28	19.12
1	504	69.03	19.81
1	507	229.4	14.44
1	510	275.93	61.06
1	513	184.65	14.18
1	516	146.84	24.16
1	519	158.05	17.34
1	522	174.19	5.04
1	525	56.61	14.6
1	528	14.64	19.28
1	531	60.03	10.08
1	534	14.21	11.97
1	537	22.02	12.03
1	540	15.73	11.49
1	543	31.81	21.48
1	546	9.48	16.08
1	549	16.91	24.43
1	552	42.35	17.33
1	555	12.23	3.98
1	558	18.17	8.7
1	561	25.79	10.02
1	564	13.85	14.19
1	567	17.34	13.05
1	570	12.81	15.54
1	573	25.07	4.74
1	576	38.16	16.2
1	579	13.81	13.91
1	582	11.25	10.53
1	585	10.3	7.28
1	588	34.47	17.33
1	591	17.01	20.53
1	594	16.71	13.93
1	597	26.73	18.08
1	600	15.25	15.08
1	603	28.45	15.39
1	606	11.39	16.96
1	609	16.4	35.33
1	612	28.75	23.57
1	615	7.77	33.59
1	618	22.4	30.61
1	621	16.11	31.59
1	624	18.73	12.45
1	627	11.56	14.22
1	630	33.53	11.27
1	633	22.86	39.2
1	636	30.05	27.2
1	639	14.56	16.66
1	642	9.11	21.74
1	645	18.3	28.93
1	648	12.79	13.58
1	651	18.18	21.46
1	654	15.07	27.23
1	657	16.52	21.53
1	660	22.28	13.86
1	663	15.8	14.45
1	666	8.86	29.36
1	669	10.68	12.35
1	672	15.31	24.88
1	675	18.29	32.82
1	678	14.26	24.2
1	681	12.29	30.19
1	684	19.48	21.43
1	687	21.3	17.7
1	690	10.97	33.8
1	693	37.76	34.65
1	696	21.78	20.69
1	699	12.73	5.96
1	702	12.77	15.96
1	705	7.23	16.11
1	708	36.8	14.39
1	711	9.46	17.31
1	714	47.23	11.08
1	717	33.25	31.41
1	720	24.12	16.31
1	723	17.26	8.69
1	726	17.51	5.33
1	729	13.14	5.73
1	732	0	13.87
1	735	11.2	12.1
1	738	32.23	20.76
1	741	24.18	8.45
1	744	7.6	38.14
1	747	15.2	7.05
2	0	19.65	39.78
2	3	20.17	18.27
2	6	21.76	13.13
2	9	16.81	9
2	12	20.58	13.03
2	15	13.57	11.57
2	18	12.84	20.09
2	21	27.17	20.6
2	24	26.14	24.62
2	27	24.65	23.43
2	30	17.33	24.94
2	33	25.92	24.89
2	36	112.62	18.58
2	39	222.19	21.69
2	42	197.66	22.64
2	45	283.16	20.03
2	48	257.61	29.67
2	51	150.27	27.27
2	54	308.47	61.11
2	57	322.68	26.66
2	60	259.62	38.08
2	63	498.67	19.17
2	66	592.31	89.91
2	69	654.74	22.54
2	72	952.33	17.53
2	75	1044.77	28.61
2	78	1037.7	19.12
2	81	918.41	38.74
2	84	840.06	19.19
2	87	807.73	19.66
2	90	589.8	18.86
2	93	413.89	28.07
2	96	130.48	43.6
2	99	289.09	51.68
2	102	376.47	19.25
2	105	117.16	17.74
2	108	96.62	17.51
2	111	50.88	17.42
2	114	151.54	28.62
2	117	49.01	25.97
2	120	54.01	88.14
2	123	53.06	18.46
2	126	111.98	37.23
2	129	29.54	32.48
2	132	10.98	12.88
2	135	7.61	4.33
2	138	24.58	9.36
2	141	58.24	8.21
2	144	44.63	20.19
2	147	12.75	17.22
2	150	59.4	18.69
2	153	39.36	18.62
2	156	50.76	18.03
2	159	11.96	11.2
2	162	26.09	24.68
2	165	22.59	7.55
2	168	17.95	13.22
2	171	12.89	28.84
2	174	29.3	14.04
2	177	20.91	15.53
2	180	38.98	23.01
2	183	25.04	8.84
2	186	36.6	17.55
2	189	29.64	18.23
2	192	19.91	15.09
2	195	22.59	11.88
2	198	17.47	27.09
2	201	62.98	8.19
2	204	86.82	10.54
2	207	17.72	34.12
2	210	97.43	34.05
2	213	182.86	28.11
2	216	176.24	22.5
2	219	225.91	36.14
2	222	272.78	16.25
2	225	256.73	18.99
2	228	229.65	9.32
2	231	289.31	16.76
2	234	236.13	26.44
2	237	373.87	15.42
2	240	265.39	15.9
2	243	227.49	5.09
2	246	255.54	20.52
2	249	151.11	27.59
2	252	167.03	18.17
2	255	159.01	22.29
2	258	105.58	31.2
2	261	17.85	31.21
2	264	17.79	21.37
2	267	17.54	22.75
2	270	131.36	9.5
2	273	158.79	16.2
2	276	125.68	45.68
2	279	190.48	43.87
2	282	153.67	20.31
2	285	108.16	18.48
2	288	148.9	16.6
2	291	116.51	16.25
2	294	170.33	19.64
2	297	31.4	7.95
2	300	71.12	13.33
2	303	27.81	7.68
2	306	76.05	12.13
2	309	36.21	6.58
2	312	13.59	19.46
2	315	29.72	23.64
2	318	13.82	30.46
2	321	36.6	26.71
2	324	15.69	21.43
2	327	18.27	22.39
2	330	13.71	13.23
2	333	89.49	11.6
2	336	14.09	52.62
2	339	17.52	10.43
2	342	45.45	34.53
2	345	26.2	29.01
2	348	11.95	11.02
2	351	12.03	28.01
2	354	21	26.91
2	357	16.12	12.31
2	360	11.03	15.2
2	363	25.14	6.9
2	366	36.23	22.97
2	369	14.18	21.62
2	372	15.11	8.14
2	375	26.48	37.07
2	378	14.56	13.28
2	381	13.33	7.89
2	384	17.18	19.1
2	387	23.7	30.94
2	390	8.11	17.11
2	393	34.95	17.03
2	396	8.69	13.3
2	399	14.75	40.78
2	402	9.05	9.87
2	405	18.98	10.8
2	408	10.37	14.52
2	411	10.02	21.16
2	414	18.56	17.41
2	417	18.48	24.31
2	420	15.71	15.85
2	423	10.69	28.38
2	426	56.22	27.49
2	429	16.13	14.84
2	432	37.29	32.74
2	435	21.44	14.83
2	438	13.82	12.02
2	441	88.45	13.63
2	444	155.06	11.96
2	447	136.01	32.43
2	450	17.89	12.2
2	453	125.26	18.9
2	456	104.74	25.54
2	459	186.14	13.47
2	462	224.75	12.29
2	465	430.49	18.71
2	468	382.04	10.09
2	471	464.53	20.83
2	474	431.44	22.06
2	477	435.8	17.94
2	480	504.66	6.89
2	483	463.51	10.28
2	486	378.82	19.41
2	489	350.4	10.79
2	492	426.23	10.54
2	495	444.49	25.31
2	498	355.19	14.28
2	501	245.51	18.27
2	504	158.02	18.78
2	507	158.73	17.43
2	510	159.05	13.03
2	513	124.35	18.42
2	516	55.33	19.17
2	519	9.19	25.42
2	522	17.78	17.22
2	525	25.83	18.76
2	528	44.51	15.05
2	531	25.08	35.49
2	534	9.73	18.22
2	537	13.27	15.18
2	540	24.29	31.49
2	543	22.49	9.74
2	546	20.22	17.03
2	549	29.93	10.05
2	552	27.52	18.11
2	555	20.7	15.15
2	558	17.27	15.95
2	561	33.43	22.94
2	564	23.61	0
2	567	18.12	12.06
2	570	28.14	12.58
2	573	10.07	10.88
2	576	7.6	18.44
2	579	18.26	5.09
2	582	13.84	41.46
2	585	21.88	13
2	588	4.66	17.47
2	591	9.77	14.24
2	594	10.04	31.57
2	597	8.88	10.69
2	600	10.08	27.54
2	603	15.2	13.38
2	606	17.43	24.74
2	609	98.96	12.39
2	612	12.03	13.61
2	615	31.26	10.33
2	618	19.02	14.95
2	621	12.66	47.41
2	624	26.22	15.4
2	627	13.63	24.97
2	630	13.28	41.55
2	633	201.66	8.29
2	636	319.44	6.4
2	639	266.31	10.39
2	642	313.89	11.39
2	645	408.44	16.83
2	648	353.1	20.96
2	651	336.13	13.8
2	654	356.05	21.62
2	657	329.27	33.08
2	660	428.43	40.53
2	663	258.73	11.33
2	666	144.67	15.82
2	669	110.6	16.63
2	672	95.45	18.29
2	675	128.15	21.91
2	678	62.93	0
2	681	35.87	32.26
2	684	81.9	13.33
2	687	29.54	18.84
2	690	66.67	41.66
2	693	35.45	35.4
2	696	48.52	22.05
2	699	10.62	7.54
2	702	12.27	27.54
2	705	22.78	27.5
2	708	25.45	33.8
2	711	18.86	5.64
2	714	33.01	33.65
2	717	39.91	38.1
2	720	13.2	17.14
2	723	12.75	13.33
2	726	25.85	25.09
2	729	11.89	11.25
2	732	20.07	21.84
2	735	43.08	15.27
2	738	13.65	11.01
2	741	15.42	9.54
2	744	15.63	16.9
2	747	14.56	14.33
3	0	238.64	16.77
3	3	81.88	15.54
3	6	141.82	12.06
3	9	9.99	22.07
3	12	13.25	22.91
3	15	10.74	4.23
3	18	51.89	17.23
3	21	15.03	30.19
3	24	25.54	34.62
3	27	24.6	25.14
3	30	23.06	36.56
3	33	34.88	22.23
3	36	23.18	15.43
3	39	0	24.33
3	42	25.28	32.08
3	45	31.45	36.34
3	48	224.75	26.42
3	51	154.63	53.01
3	54	178.32	40.61
3	57	227.39	47.36
3	60	227.32	10.67
3	63	238.83	20.09
3	66	54.14	16.46
3	69	52.87	40.65
3	72	25.05	55.53
3	75	10.83	11.3
3	78	0	19.64
3	81	29.81	23.81
3	84	36.53	24.68
3	87	29.25	25.17
3	90	11.35	39.66
3	93	15.5	20.53
3	96	9.6	22.5
3	99	26.38	9.99
3	102	44.97	22.1
3	105	56.84	17.97
3	108	71.58	14.94
3	111	136.14	19.84
3	114	322.99	16.9
3	117	536.02	26.9
3	120	667.82	30.19
3	123	611.53	12.54
3	126	595.28	20.02
3	129	552.86	20.9
3	132	511.52	16.17
3	135	401.21	23.15
3	138	96.43	10.67
3	141	218.1	22.5
3	144	66.18	10.55
3	147	25.3	16.53
3	150	231.09	60.13
3	153	128.37	42.65
3	156	25.63	22.11
3	159	137.04	11.19
3	162	16.63	28.37
3	165	38.09	11.18
3	168	50.1	34.18
3	171	13.63	29.12
3	174	47.17	25.01
3	177	32.52	22.46
3	180	37.43	11.84
3	183	16.36	27.22
3	186	13.45	23.76
3	189	24.2	15.93
3	192	39.59	19.43
3	195	26.51	17.35
3	198	58.65	31.07
3	201	73.92	33.96
3	204	42.43	36
3	207	17.8	21.92
3	210	19.87	16.66
3	213	19.58	20.94
3	216	13.82	17.25
3	219	55.91	18.16
3	222	43.01	15.93
3	225	129.49	15.32
3	228	41.82	28.63
3	231	10.45	16.14
3	234	9.43	28.3
3	237	15.53	11.23
3	240	0	143.8
3	243	24.51	38.38
3	246	18.85	19.24
3	249	40.21	44.29
3	252	10.84	17.25
3	255	27.82	19.22
3	258	11.69	19.1
3	261	11.95	35.58
3	264	21.45	19.42
3	267	20.45	13.07
3	270	24.21	28.14
3	273	11.6	18.93
3	276	19.95	9.17
3	279	27.75	23.04
3	282	40.5	8.64
3	285	15.84	18.88
3	288	28.19	41.19
3	291	9.24	38.09
3	294	15.5	42.01
3	297	21.04	20.64
3	300	31.16	22.8
3	303	14.59	14.41
3	306	18.1	12.45
3	309	16.73	19.79
3	312	16.35	18.61
3	315	18.42	13.7
3	318	15.4	14.43
3	321	16.2	84.55
3	324	21	14.72
3	327	16.9	24.28
3	330	17.71	21.13
3	333	45.59	7.09
3	336	8.95	47.39
3	339	14.86	28
3	342	14.86	45.68
3	345	71.57	19.89
3	348	140.95	37.7
3	351	7.87	13.07
3	354	15.49	24.36
3	357	22.29	25.68
3	360	80.74	13.09
3	363	20.03	27.09
3	366	114.75	37.07
3	369	35.91	34.67
3	372	20.82	16.11
3	375	38.29	11.79
3	378	9.36	18.88
3	381	19.53	50.78
3	384	13.76	33.48
3	387	10.18	33.37
3	390	27.46	8.27
3	393	116.62	13.89
3	396	87.19	23.81
3	399	16.68	52.33
3	402	15.96	9.29
3	405	84.15	15.42
3	408	13.92	27.77
3	411	26.3	10.61
3	414	4.63	31.65
3	417	31.6	19.3
3	420	17.08	13.71
3	423	10.49	17.53
3	426	15.3	27
3	429	18.84	29.98
3	432	15.68	22.32
3	435	28.52	20.68
3	438	15.77	12.85
3	441	15.39	24.98
3	444	17.36	25.31
3	447	24.04	11.75
3	450	31.49	14.44
3	453	54.28	16.04
3	456	25.4	54.89
3	459	39.07	20.83
3	462	22.43	14.39
3	465	7.47	14.93
3	468	12.14	24.86
3	471	23.17	24.64
3	474	18.81	44.08
3	477	18.84	9.93
3	480	21.06	16.82
3	483	12.96	67.34
3	486	29.53	37.54
3	489	27.33	18.7
3	492	15.94	17.61
3	495	19.03	17.64
3	498	30.84	23.59
3	501	18.93	25.73
3	504	28.57	8.77
3	507	12.68	11.8
3	510	19.04	25.48
3	513	17	29.61
3	516	21.48	43.8
3	519	23.73	10.92
3	522	20.3	51.67
3	525	20.22	23.82
3	528	19.01	8.56
3	531	12.73	30.18
3	534	20.95	10.36
3	537	26.01	21.41
3	540	32.81	25.48
3	543	36.11	18.32
3	546	30.9	17.57
3	549	81.79	30.95
3	552	103.68	0
3	555	124.79	25.35
3	558	61.78	15.72
3	561	191.85	26.09
3	564	267.46	27.02
3	567	140.92	18.65
3	570	116	15.06
3	573	11.82	26.57
3	576	29.46	8.25
3	579	28.44	21.35
3	582	6.77	25.57
3	585	4.67	41.06
3	588	41.31	44.16
3	591	21.37	27.31
3	594	21.08	49.85
3	597	27.19	23.65
3	600	19.74	12.41
3	603	40.62	30.63
3	606	26.19	14.64
3	609	11.22	13.35
3	612	16.6	12.08
3	615	24.43	20.17
3	618	30.45	15.56
3	621	25.38	20.08
3	624	19.33	41.13
3	627	51.61	27.9
3	630	86.56	13.83
3	633	11.83	35.97
3	636	15.06	21.23
3	639	27.94	24.57
3	642	53.24	18.51
3	645	36.24	23.35
3	648	29.52	16.65
3	651	13.89	30.35
3	654	8.66	17.69
3	657	5.99	39.05
3	660	48.44	20.4
3	663	110.66	18.09
3	666	93.98	17.62
3	669	110.02	16.13
3	672	26.14	36.88
3	675	86.32	22.02
3	678	181.54	24.82
3	681	82.43	31.54
3	684	185.47	34.3
3	687	182.18	36.25
3	690	88.27	58.45
3	693	249.21	19.09
3	696	199.96	14.74
3	699	273.03	24.22
3	702	64.36	29.39
3	705	152.7	29.05
3	708	210.98	21.29
3	711	36.22	48.15
3	714	193.39	24.45
3	717	188.05	11.36
3	720	340.93	20.61
3	723	130.98	19.99
3	726	134.21	27.68
3	729	185.47	37.34
3	732	359.26	8.41
3	735	343.83	13.19
3	738	526.3	16.35
3	741	343.55	17.29
3	744	513.32	22.53
3	747	448.58	10.22
4	0	103.07	8.84
4	3	216.83	14.99
4	6	322.79	15.04
4	9	423.23	19.52
4	12	702.55	26.16
4	15	599.57	23.87
4	18	360.83	15.49
4	21	349.14	13.16
4	24	233.58	18.73
4	27	97.01	22.35
4	30	102.58	12.25
4	33	89.84	19.11
4	36	15.3	22.54
4	39	59.55	16.29
4	42	42.44	64.29
4	45	112.36	9.65
4	48	19.17	16.67
4	51	24	29.11
4	54	19.33	18.06
4	57	42.44	19.41
4	60	173.05	21.28
4	63	342.14	17.29
4	66	319.7	38.91
4	69	446.13	18.01
4	72	397.06	16.99
4	75	263.53	11.96
4	78	420.31	30.56
4	81	299.37	12.6
4	84	390.65	85.73
4	87	359.52	10.88
4	90	264.48	33.73
4	93	267.47	15.11
4	96	98.87	16.4
4	99	153.56	8.56
4	102	153.23	23.93
4	105	246.61	8.35
4	108	522.19	12.2
4	111	575.94	33.02
4	114	465.7	26.91
4	117	740.55	21.15
4	120	628.45	11.85
4	123	718.02	36.08
4	126	705.07	27.43
4	129	482.65	8.11
4	132	476.1	4.3
4	135	347	10.25
4	138	186.45	18.29
4	141	374.7	26.32
4	144	59.21	14.6
4	147	165.23	16.1
4	150	584.34	12.15
4	153	583.75	16.75
4	156	795.87	12.72
4	159	1090.03	16.23
4	162	1161.59	21.15
4	165	912.47	9.05
4	168	770.56	35.52
4	171	739.75	29.54
4	174	577.02	15.98
4	177	446.48	36.63
4	180	462.59	13.71
4	183	563.99	17.86
4	186	533.59	17.13
4	189	483.21	20.84
4	192	399.41	29.94
4	195	342.9	8.52
4	198	534.89	14.24
4	201	545.25	15.15
4	204	387.24	14.84
4	207	408.42	6.77
4	210	225.31	28.3
4	213	84.25	19.92
4	216	95.28	14.46
4	219	50.28	26.36
4	222	278.69	29.37
4	225	306.16	19.76
4	228	297.32	14.44
4	231	444.98	17.28
4	234	345.25	48.04
4	237	249.66	12.98
4	240	476.93	32.73
4	243	237.65	9.63
4	246	364.81	12.99
4	249	444.38	14.27
4	252	528.81	14.69
4	255	480.1	27.44
4	258	391.1	16.45
4	261	299.45	16.13
4	264	214.5	17.77
4	267	280.59	22.19
4	270	121.11	15.12
4	273	345.61	13.69
4	276	237.31	15.83
4	279	145.63	31.31
4	282	282.03	16.45
4	285	279.09	16.05
4	288	234.73	37.61
4	291	254.45	30.17
4	294	234.31	16.87
4	297	125.88	12.21
4	300	476.81	16.76
4	303	715.66	17.08
4	306	709.83	11.32
4	309	760.98	15.89
4	312	705.15	25.59
4	315	419.46	14.9
4	318	564.17	35.53
4	321	429.37	63.28
4	324	235.82	13.11
4	327	158.05	13.76
4	330	108.83	31.79
4	333	94.98	23.08
4	336	147.98	51.25
4	339	178.5	34.94
4	342	207.2	16.05
4	345	220.12	16.52
4	348	205.32	14.47
4	351	220.21	23.11
4	354	314.7	15.13
4	357	614.47	20.69
4	360	508.93	21.25
4	363	503.41	17.12
4	366	498.03	27.81
4	369	330.56	18.75
4	372	242.38	23.46
4	375	193.39	15.01
4	378	69.01	74.63
4	381	37.75	22.6
4	384	24.63	22.17
4	387	80.55	16.15
4	390	35.71	6.67
4	393	21.19	13.84
4	396	15.69	10.32
4	399	38.03	8.02
4	402	28.41	29.79
4	405	29.66	19.42
4	408	8.85	11.27
4	411	16.34	29.32
4	414	18.82	13.13
4	417	23.12	9.35
4	420	60.13	10.94
4	423	9	41.26
4	426	32.4	13.94
4	429	31.54	18.92
4	432	5.66	19.01
4	435	13.16	21.7
4	438	28.92	17.45
4	441	13.2	11.59
4	444	29.67	13.14
4	447	27.31	35.19
4	450	36.77	21.43
4	453	84.6	20.32
4	456	106.12	23.44
4	459	98.07	10.76
4	462	151.55	8.51
4	465	117.3	20.78
4	468	126.84	19.01
4	471	133.28	10.11
4	474	168	5.01
4	477	86.12	13.32
4	480	135.6	21.89
4	483	90.74	10.55
4	486	56.39	18.62
4	489	58.23	11.98
4	492	17.54	16.35
4	495	95.16	14.38
4	498	127.21	28.87
4	501	20.77	15.78
4	504	9.5	16.67
4	507	5.98	18.97
4	510	15.12	5.3
4	513	9.26	9.28
4	516	21.8	21.94
4	519	20.3	18.99
4	522	49.68	22.61
4	525	39.28	29.41
4	528	32.84	13.42
4	531	25.79	10
4	534	56.11	12.49
4	537	122.6	12.71
4	540	254.07	12.53
4	543	377.11	37.13
4	546	432.47	23.2
4	549	378.19	16.28
4	552	329.23	23.88
4	555	366.31	19.67
4	558	362.96	14.74
4	561	283.04	30.58
4	564	243.59	22.1
4	567	178.68	36.75
4	570	60.72	17.07
4	573	13.36	12.65
4	576	28.66	18.49
4	579	15.49	23.71
4	582	15.36	26.64
4	585	13.22	15.66
4	588	26.14	22.97
4	591	10.74	12.29
4	594	81.69	13
4	597	19.47	14.35
4	600	26.82	10.6
4	603	14.77	20.53
4	606	24.55	16.1
4	609	17.38	14.5
4	612	13.7	14.54
4	615	49.28	20.28
4	618	16.96	17.71
4	621	7.83	9.61
4	624	16.39	36.58
4	627	13.51	21.01
4	630	17.98	14.78
4	633	47.82	9.8
4	636	25.83	14.36
4	639	10.63	11.67
4	642	50.48	15.29
4	645	38.69	15.17
4	648	12.59	6.49
4	651	14.46	26.37
4	654	29.99	21.19
4	657	12.59	12.45
4	660	13.5	13.87
4	663	28.15	18.33
4	666	19.23	23.56
4	669	32.02	20.79
4	672	23.75	24.97
4	675	8.54	28.98
4	678	15.7	13.13
4	681	33.26	31.72
4	684	19.52	6.36
4	687	11.91	14.54
4	690	23.45	11.28
4	693	12.65	0
4	696	17.65	30.73
4	699	10.79	18.92
4	702	20.74	30.7
4	705	46.53	12.31
4	708	21.93	7.78
4	711	12.88	13.98
4	714	13.07	11.97
4	717	14.16	31.58
4	720	16.87	18.49
4	723	16.03	26.78
4	726	16.6	26.22
4	729	22.49	30.19
4	732	31.88	26.14
4	735	22.69	19.47
4	738	13.45	17.6
4	741	13.66	10.25
4	744	30.61	15.7
4	747	29.85	37.23
5	0	20.79	21.1
5	3	283.58	20.35
5	6	373.82	51.85
5	9	278.62	30.27
5	12	237.61	21.36
5	15	292.78	25.72
5	18	415.28	32.24
5	21	598.7	33.27
5	24	671.41	40.51
5	27	1046.46	15.57
5	30	902.61	27.56
5	33	1095.83	19.6
5	36	834.86	16.04
5	39	875.7	26.84
5	42	402.92	15.04
5	45	668.08	22.08
5	48	288.33	18.25
5	51	162.31	16.1
5	54	46.65	17.49
5	57	38.2	21.77
5	60	97.68	8.68
5	63	72.15	15.43
5	66	30.57	29.19
5	69	10.19	60.83
5	72	8.51	21
5	75	19.93	28.55
5	78	35.45	11.42
5	81	64.95	12.71
5	84	25.97	14.61
5	87	18.68	14.37
5	90	14.8	10.81
5	93	5.46	12.82
5	96	19.04	11.33
5	99	15	12.84
5	102	14.65	25.69
5	105	31.97	24.2
5	108	35.52	9.1
5	111	26.48	20.23
5	114	11.03	11.43
5	117	29.11	18.11
5	120	15.1	25.46
5	123	14.5	7.44
5	126	9.73	57.63
5	129	35.89	17.6
5	132	65.41	22.24
5	135	88.2	26.01
5	138	189.65	31.55
5	141	406.05	10.48
5	144	335.65	28.41
5	147	246.86	28.99
5	150	202.03	45.6
5	153	451.34	18.9
5	156	471.02	15.03
5	159	302.75	13.43
5	162	240.32	17.25
5	165	208.47	18.14
5	168	264.87	12.26
5	171	208.98	22.7
5	174	180.03	24.57
5	177	275.45	24.14
5	180	157.11	46.87
5	183	45.2	42.24
5	186	35.03	12.88
5	189	40.31	21.53
5	192	106.48	8.58
5	195	25.61	6.83
5	198	47.35	11.36
5	201	44.01	18.05
5	204	31.44	26.04
5	207	41.15	11.34
5	210	12	20.03
5	213	12.82	19.63
5	216	12.88	11.31
5	219	51.23	12.56
5	222	109.52	18.64
5	225	134.99	18.27
5	228	187.3	6.19
5	231	193.2	17.11
5	234	97.85	11.43
5	237	111.44	26.63
5	240	71.84	0
5	243	126.88	22.76
5	246	62.62	5.42
5	249	30.56	14.11
5	252	45.38	14.42
5	255	149.11	31.55
5	258	52.07	4.46
5	261	21.67	23.89
5	264	24.36	75.67
5	267	156.6	17.26
5	270	151.53	11.82
5	273	77.72	15.68
5	276	55.65	20.89
5	279	81.88	16.67
5	282	41.17	31.87
5	285	89.14	19.87
5	288	95.89	10.4
5	291	61.19	30.35
5	294	20.34	21.39
5	297	24.76	8.05
5	300	8.57	17.27
5	303	15.64	26.46
5	306	21.24	24.62
5	309	40.27	32.98
5	312	58.92	12.06
5	315	120.77	15.02
5	318	106.05	12.44
5	321	103.44	19.31
5	324	115.54	12.77
5	327	107.08	20.31
5	330	254.14	25.84
5	333	322.37	30.46
5	336	398.4	17.91
5	339	524.92	21.19
5	342	695.6	11.18
5	345	870.74	26.42
5	348	834.79	20.97
5	351	745.38	29.49
5	354	811.25	9.47
5	357	838.92	7.1
5	360	747.95	19.32
5	363	469.48	17.35
5	366	395.7	12.13
5	369	75.41	14.6
5	372	243.24	12.66
5	375	520.21	15.62
5	378	224.65	52.41
5	381	273.06	40.4
5	384	145.16	21.16
5	387	330.49	12.57
5	390	309.26	18.14
5	393	346.94	22.32
5	396	355.36	10.25
5	399	431.51	16.95
5	402	247.52	16.84
5	405	223.28	14.71
5	408	183.9	11.27
5	411	199.12	13.9
5	414	285.31	18.81
5	417	243.97	29.78
5	420	132.59	20.22
5	423	178.22	22.69
5	426	156.57	18.76
5	429	104.48	0
5	432	85.06	12.79
5	435	154.91	20.23
5	438	66.67	10
5	441	23.16	9.77
5	444	18.74	19.12
5	447	66.88	13.97
5	450	39.7	15.3
5	453	18.47	13.49
5	456	13.7	20.75
5	459	0	16.07
5	462	12.12	17.05
5	465	18.41	23.55
5	468	4.77	18.52
5	471	11.18	16.07
5	474	27.83	17.86
5	477	13.87	16.35
5	480	14.84	15.98
5	483	18.31	30.86
5	486	13.59	29.86
5	489	49.16	37.55
5	492	12.58	40.56
5	495	11.36	17.6
5	498	18.95	15.48
5	501	17.1	0
5	504	139.36	37.36
5	507	476.6	17.31
5	510	503.36	11.87
5	513	805.97	7.24
5	516	910.29	20.78
5	519	941.65	28.79
5	522	677.55	37.79
5	525	754.24	14.82
5	528	920.53	12.26
5	531	683.65	21.34
5	534	796.25	10.65
5	537	657.83	11.58
5	540	748.49	13.48
5	543	735.51	8.75
5	546	540.12	15.37
5	549	495.37	17.08
5	552	377.58	16.31
5	555	279.86	11.07
5	558	76.61	14.18
5	561	24.34	38.04
5	564	56.37	14.28
5	567	33.49	17.69
5	570	30.77	9.53
5	573	98.09	18.7
5	576	145.38	16.79
5	579	103.1	8.22
5	582	145.05	22.28
5	585	60.33	20.55
5	588	15.33	20.34
5	591	160.83	22.39
5	594	88.57	11.18
5	597	10.88	34.69
5	600	23.18	11.53
5	603	92.83	27.26
5	606	266.42	12.38
5	609	464	17.07
5	612	637.98	8.6
5	615	621.58	11.71
5	618	646.04	39.52
5	621	746.02	47.42
5	624	411.4	17.84
5	627	423.33	23.53
5	630	340.09	10.56
5	633	242.37	8.97
5	636	215.1	45.76
5	639	113.19	19.53
5	642	159.22	27.63
5	645	127.56	17.55
5	648	89.15	14.03
5	651	66.94	15.29
5	654	53.73	22.38
5	657	32.87	19.63
5	660	171.6	30.62
5	663	97.05	15.92
5	666	291.94	14.78
5	669	319.86	18.8
5	672	395.69	48.02
5	675	353.62	26.98
5	678	375.46	20.17
5	681	164.62	16.05
5	684	163.81	8.48
5	687	124.98	9.67
5	690	166.28	36.41
5	693	31.66	22.06
5	696	70.1	18.67
5	699	88.11	13.22
5	702	63.85	38.87
5	705	22.73	18.2
5	708	55.48	38.12
5	711	14.33	18.41
5	714	11.07	5.57
5	717	17.38	14.99
5	720	13.75	20.61
5	723	69.24	18.03
5	726	34.04	25.34
5	729	22.69	44.42
5	732	20.81	34.13
5	735	8.57	8.44
5	738	19.27	7.23
5	741	32.81	23.39
5	744	15.67	10.8
5	747	14.53	25.67
6	0	518.53	17.56
6	3	527.54	8.6
6	6	560.61	18.1
6	9	419.54	18.35
6	12	296.73	93.22
6	15	128.85	26.09
6	18	142.48	33.1
6	21	35.93	26.46
6	24	26.95	21.74
6	27	14.29	9.11
6	30	19.7	9.62
6	33	14.63	16.89
6	36	14.4	11.67
6	39	27.54	17.3
6	42	33.74	12.15
6	45	35.02	4.86
6	48	0	29.99
6	51	13.53	23.56
6	54	18.86	15.69
6	57	15.57	39.02
6	60	11.86	17.35
6	63	20.96	30.53
6	66	45.02	20.21
6	69	14.47	17.48
6	72	23.84	23.09
6	75	15.68	23.48
6	78	40.76	12.83
6	81	20.77	38.01
6	84	12.93	23.07
6	87	12.64	33.62
6	90	6.9	14.23
6	93	33.88	12.01
6	96	44.34	16.22
6	99	30.92	14.02
6	102	142.69	41.42
6	105	178.22	13.57
6	108	197.22	14.11
6	111	167.31	7.81
6	114	196.89	11.57
6	117	151.31	49.17
6	120	83.43	23.95
6	123	160.48	17.58
6	126	122.32	9.66
6	129	151.63	21.53
6	132	249.39	15.44
6	135	241.02	14.08
6	138	166.95	9.67
6	141	133.66	33.1
6	144	44.85	21.82
6	147	64.38	24.08
6	150	16.86	11.58
6	153	84.81	23.97
6	156	38.04	14.04
6	159	62.57	16.4
6	162	48.73	35.36
6	165	12.96	12.89
6	168	48.74	16.11
6	171	173.96	13.79
6	174	7.56	13.56
6	177	28.85	5.71
6	180	14.04	15.18
6	183	86.83	7.71
6	186	147.89	11.63
6	189	190.64	20.17
6	192	152.08	11.08
6	195	165.27	21.57
6	198	291.07	10.86
6	201	162.15	13.54
6	204	89.37	35.88
6	207	197.92	13.76
6	210	46.99	32.35
6	213	46.74	16.01
6	216	88.16	20.79
6	219	38.02	24.82
6	222	11.68	19.52
6	225	50	36.62
6	228	7.23	11.41
6	231	66.25	18.86
6	234	98.68	6.51
6	237	51.32	17.78
6	240	93.15	13.16
6	243	81.16	21.91
6	246	55.8	15.76
6	249	24.27	57.28
6	252	16.84	21.5
6	255	12.22	10.12
6	258	11.25	12.63
6	261	44.37	22.38
6	264	72.3	24.85
6	267	45.27	13.07
6	270	15.45	0
6	273	12.17	7.61
6	276	34.86	39.5
6	279	10.75	21.36
6	282	24.68	18.29
6	285	15.99	11.57
6	288	14.34	20.21
6	291	11.27	28.42
6	294	37.63	47.06
6	297	47.01	18.09
6	300	35.06	20.23
6	303	16.5	21.08
6	306	12.51	16.25
6	309	17.99	12.83
6	312	7.95	9.66
6	315	12.7	16.21
6	318	15.31	32.81
6	321	13.15	16.3
6	324	11.77	10.86
6	327	22.53	22.41
6	330	24.7	18.78
6	333	52.15	16.38
6	336	40.13	63.31
6	339	21.26	12.78
6	342	47.81	14.3
6	345	16.92	14.84
6	348	44.53	13.56
6	351	79.6	18.09
6	354	4.56	17.76
6	357	11.07	16.95
6	360	12.82	11.69
6	363	14.12	8.94
6	366	90.95	17.35
6	369	206.22	15.84
6	372	379.87	17.97
6	375	280.63	11.92
6	378	431.56	23.45
6	381	443.84	13.16
6	384	143.97	16.94
6	387	81.93	14.28
6	390	30.36	14.1
6	393	35.51	15.07
6	396	11.55	14.42
6	399	34.99	16.77
6	402	41.48	16.11
6	405	29.45	20.21
6	408	42.37	13.97
6	411	29.75	22.58
6	414	23.22	14.43
6	417	37.14	18.23
6	420	24.44	15.96
6	423	17.37	14.67
6	426	17.92	15.19
6	429	13.54	14.71
6	432	17.31	8.79
6	435	49.56	8.15
6	438	50.57	18.51
6	441	338.85	14.96
6	444	471.66	8.6
6	447	469.57	6.72
6	450	491.31	19.94
6	453	501.08	22.53
6	456	564.35	10.73
6	459	733.59	19.77
6	462	833.23	12.7
6	465	816.33	10.92
6	468	802.25	33.35
6	471	709.73	7.52
6	474	535.89	9.57
6	477	596.04	22.42
6	480	552.22	19.65
6	483	240.03	18.91
6	486	248.31	22.78
6	489	5.83	26.2
6	492	19.16	23.14
6	495	23.48	14
6	498	31.57	20.82
6	501	42.21	58.2
6	504	22.49	29.33
6	507	12.87	10.99
6	510	35.03	13.49
6	513	18.48	18.81
6	516	39.17	12.05
6	519	40.97	5.88
6	522	16.88	12.08
6	525	19.39	6.86
6	528	59.75	17.77
6	531	15.85	17.19
6	534	37.34	19.64
6	537	18.75	14.7
6	540	37.99	7.32
6	543	33.32	20.41
6	546	5.73	20.8
6	549	26.88	12.62
6	552	9.13	21.4
6	555	26.85	26.39
6	558	41.5	27.09
6	561	13.47	12.43
6	564	39.66	20.4
6	567	10.04	39.86
6	570	28.51	24.28
6	573	18.65	11.46
6	576	25.96	18.93
6	579	11.04	18.54
6	582	23.37	17.65
6	585	17.15	29.79
6	588	17.73	11.29
6	591	6.58	12.91
6	594	44.12	17.83
6	597	17.86	30.94
6	600	30.28	14.98
6	603	13.42	15.48
6	606	32.3	13.6
6	609	21.51	20.79
6	612	24.74	14.98
6	615	41.62	36.01
6	618	19.36	35.59
6	621	12.26	23.75
6	624	18.68	21.69
6	627	13.12	34.77
6	630	22.71	12.21
6	633	19.23	14.13
6	636	81.96	21.34
6	639	18.25	15.13
6	642	17.69	18.89
6	645	9.04	11.05
6	648	15.89	4.62
6	651	15.18	15.78
6	654	14.34	11.64
6	657	9.59	19.06
6	660	7.63	14.67
6	663	13.73	12.85
6	666	15.9	27.68
6	669	30.8	16.89
6	672	17.23	20.77
6	675	0	16.83
6	678	14.54	12.99
6	681	19.31	13.75
6	684	9.33	6.46
6	687	37.93	11.5
6	690	22.74	16.12
6	693	9.26	11.39
6	696	17.85	25.87
6	699	22.3	12.25
6	702	5.93	9.32
6	705	9.34	17.6
6	708	7.31	11.3
6	711	5.36	39.66
6	714	14.71	9.94
6	717	17.06	35.96
6	720	57.96	19
6	723	21.28	8.12
6	726	35.45	33.34
6	729	62.06	28.21
6	732	67.02	20.5
6	735	69.41	20.51
6	738	57.42	24.69
6	741	45.61	17.98
6	744	13.42	9.41
6	747	40.53	13.39
7	0	239.12	17.24
7	3	107.28	13.31
7	6	352.82	38.12
7	9	238.36	23.06
7	12	236.02	26.79
7	15	443.85	16.78
7	18	271.06	14.6
7	21	317.01	14.07
7	24	318.35	12.83
7	27	243.07	20.51
7	30	151.55	19.78
7	33	209.43	15.34
7	36	390.28	16.32
7	39	691.6	36.47
7	42	807.84	12.45
7	45	457.43	31.06
7	48	488.97	33.48
7	51	245.55	15.14
7	54	249.71	13.97
7	57	272.9	11
7	60	240.83	38.21
7	63	386.85	36.08
7	66	394.82	14.07
7	69	488.47	24.71
7	72	602.87	21.71
7	75	466.85	46.33
7	78	121.78	23.63
7	81	344.2	11.55
7	84	255.57	43.79
7	87	262.74	10.18
7	90	196	14.88
7	93	13.56	10.94
7	96	21.97	18.86
7	99	48.06	0
7	102	35.64	8.63
7	105	24.96	22.87
7	108	44.24	32.12
7	111	10.64	26.68
7	114	26.74	48.45
7	117	13.27	5.67
7	120	10.56	9.37
7	123	30.51	11.76
7	126	19.33	15.7
7	129	15.98	20.55
7	132	14.27	30.44
7	135	11.59	27
7	138	16.85	20.84
7	141	14.37	16.85
7	144	155.62	8.14
7	147	416.66	19.93
7	150	505.58	21.15
7	153	491.48	15.93
7	156	588.62	17.91
7	159	724.7	39.82
7	162	767.88	12.85
7	165	1108.87	29.1
7	168	929.9	14.7
7	171	944.69	20.24
7	174	739.51	27.86
7	177	1136.19	22.1
7	180	1188.23	28.9
7	183	1047.58	25.65
7	186	801.34	12.86
7	189	471.14	20.95
7	192	631.81	12.16
7	195	753.87	8.64
7	198	638.9	24.82
7	201	711.92	23.21
7	204	657.99	20.29
7	207	515.08	16.31
7	210	735.08	7.71
7	213	880.36	13.14
7	216	496.49	13.84
7	219	457.45	9.63
7	222	287.44	34.89
7	225	99.91	45.33
7	228	106.24	28.1
7	231	354.61	24.31
7	234	417.64	17.12
7	237	489.1	21.2
7	240	497.82	15.45
7	243	603.56	21.22
7	246	468.33	47.11
7	249	515.88	15.4
7	252	419.1	26.13
7	255	683.49	21.98
7	258	429.85	11.72
7	261	288.44	14.56
7	264	252.09	22.3
7	267	168.17	9.86
7	270	153.42	17.76
7	273	159.86	20.36
7	276	310.72	17.16
7	279	247.23	15.23
7	282	275.65	12.09
7	285	433.91	21.61
7	288	516.14	12.88
7	291	1088.84	14.02
7	294	917.24	17.57
7	297	955.14	34.47
7	300	1179.58	0
7	303	935.23	14.75
7	306	891.59	10.1
7	309	741.73	14.17
7	312	723.95	13.05
7	315	738.92	13.52
7	318	538.71	22.23
7	321	430.62	13.45
7	324	395.81	6.03
7	327	408.53	15.58
7	330	157.49	13.25
7	333	224.69	46.79
7	336	308.46	24.5
7	339	201.51	35.14
7	342	340.59	22.22
7	345	280.36	11.13
7	348	527.33	16.16
7	351	533.73	14.55
7	354	653.98	13.46
7	357	824.28	15.1
7	360	813.73	17.14
7	363	1057.91	18.4
7	366	880.52	18.2
7	369	1217.5	29.53
7	372	989.15	19.28
7	375	665.46	23.77
7	378	505.07	12.57
7	381	739.03	17.16
7	384	458.12	17.21
7	387	449.29	12.95
7	390	444.17	12.95
7	393	371.17	65.67
7	396	221.48	20.18
7	399	218.22	9.78
7	402	184.58	26.34
7	405	184.17	40.16
7	408	176.33	14.48
7	411	557.53	24.99
7	414	590.49	8.55
7	417	526.49	17.76
7	420	748.25	19.82
7	423	582.11	50.07
7	426	484.86	12.15
7	429	486.6	20.82
7	432	326.37	12.65
7	435	328.92	34.8
7	438	186.07	28.46
7	441	176.39	15.99
7	444	235.17	16.87
7	447	154.77	15.2
7	450	261.6	17.05
7	453	45.02	14.7
7	456	64.56	19.13
7	459	21.51	5.98
7	462	28.72	12.94
7	465	12.86	16.05
7	468	42.09	10.65
7	471	20.53	45.3
7	474	36.82	17.35
7	477	6.8	19.92
7	480	15.18	17.76
7	483	20.49	12.93
7	486	48.14	15.77
7	489	7.73	17.93
7	492	17.24	0
7	495	11.35	29.25
7	498	6.27	12.08
7	501	11.98	14.08
7	504	11.59	34.32
7	507	29.89	12.18
7	510	8.75	16.06
7	513	18.94	12.12
7	516	12.38	12.69
7	519	15.13	11.49
7	522	21.72	11.1
7	525	12.48	10.6
7	528	3.96	14.7
7	531	30.15	10.8
7	534	23.24	3.79
7	537	32.48	17.68
7	540	44.53	18.03
7	543	24.15	13.62
7	546	24.01	7.96
7	549	52.8	6.27
7	552	31.94	14.88
7	555	19.96	19.57
7	558	74.99	9.77
7	561	42.79	22.05
7	564	20.32	30.77
7	567	49.28	15.03
7	570	47.86	16.28
7	573	9.09	13.69
7	576	26.69	41.4
7	579	32.19	14.57
7	582	18.21	12.32
7	585	71.56	12.4
7	588	184.33	16.4
7	591	71.9	0
7	594	9.18	12.7
7	597	59.28	15.01
7	600	41.28	14.55
7	603	7.12	11.33
7	606	25.84	9.81
7	609	12.21	19.29
7	612	24	15.69
7	615	27.17	7.56
7	618	20.34	20.28
7	621	38.1	35.34
7	624	31.23	19.3
7	627	30.12	17.66
7	630	16.32	14.9
7	633	16.57	13.1
7	636	20.52	10.15
7	639	14.24	23.88
7	642	34.48	10.45
7	645	17.35	10.65
7	648	14.72	13.69
7	651	16.81	9.6
7	654	22.64	15.03
7	657	10.68	21.74
7	660	26.4	13.22
7	663	11.54	22.63
7	666	42.09	14.6
7	669	11.07	11.6
7	672	11.59	12.23
7	675	11.21	15.41
7	678	28.22	21.33
7	681	15.04	16.92
7	684	38.37	21.71
7	687	19.05	21.94
7	690	34.87	15.27
7	693	8.19	20.26
7	696	17.61	14.36
7	699	15.7	26.2
7	702	23.06	26.8
7	705	10.56	18.01
7	708	15.55	5.9
7	711	14.72	25.54
7	714	7.39	38.27
7	717	26.77	29.71
7	720	16.88	21.86
7	723	5.85	37.07
7	726	7.28	29.03
7	729	16.41	44.87
7	732	18.46	13.56
7	735	12.41	24.51
7	738	14.27	11.77
7	741	10.18	26.14
7	744	14.01	21.46
7	747	16.35	21.21
8	0	113.14	36.84
8	3	169.93	22.89
8	6	209.97	16.09
8	9	161.56	22.06
8	12	206.46	36.18
8	15	191.23	18.31
8	18	39.33	15.04
8	21	66.2	10.36
8	24	140.5	44.71
8	27	64.31	7.07
8	30	145	15.46
8	33	118.13	11.68
8	36	42.47	15.23
8	39	82.19	22.97
8	42	203.28	27.45
8	45	143.15	19.06
8	48	290.9	23.49
8	51	92.12	12.92
8	54	39.19	15.53
8	57	62.67	37.35
8	60	115.99	34.11
8	63	18.2	23.2
8	66	52.01	19.98
8	69	50.61	19.46
8	72	66.73	35.49
8	75	14.38	18.13
8	78	28.52	13.29
8	81	15.27	22.83
8	84	37.22	18.92
8	87	108.44	48.83
8	90	133.86	13.64
8	93	206.35	10.71
8	96	132.34	25.62
8	99	182.36	28.56
8	102	233.7	14.62
8	105	305.36	16.08
8	108	55.14	20.81
8	111	122.04	16.49
8	114	89.08	12.33
8	117	137.36	19.25
8	120	101.89	34.48
8	123	160.78	6.1
8	126	32.75	16.18
8	129	123.72	10.94
8	132	170.58	19.29
8	135	174.26	13.36
8	138	109.81	35.23
8	141	94.31	18.72
8	144	67.61	14.36
8	147	156.75	12.64
8	150	131.77	20.31
8	153	160.5	10.31
8	156	155.66	33.57
8	159	70.92	14.74
8	162	44.04	18.34
8	165	15.83	18
8	168	20.8	11.18
8	171	49.79	15.61
8	174	37.37	7.88
8	177	16.9	35.78
8	180	8.81	24.62
8	183	21.77	27.29
8	186	27.71	17.64
8	189	19.71	10.93
8	192	15.73	28.62
8	195	22.08	28.88
8	198	9.81	18.22
8	201	11.82	18.78
8	204	13.55	9.09
8	207	32.71	16.12
8	210	34.19	14.45
8	213	31.6	33.8
8	216	54.4	27.41
8	219	21.86	12.08
8	222	18.28	14.44
8	225	10.45	45.73
8	228	105.13	20.63
8	231	41.06	18.09
8	234	47.86	40.29
8	237	80.12	13.43
8	240	77.82	43.27
8	243	11.43	22.49
8	246	22.73	15.45
8	249	25.83	26.64
8	252	14.85	7.22
8	255	134.41	12.01
8	258	152.73	16.07
8	261	331.98	9.18
8	264	290.86	14.16
8	267	368.63	28.72
8	270	488.74	10.85
8	273	165.2	40.76
8	276	314.38	14.98
8	279	400.45	61.48
8	282	748.69	17.12
8	285	622.68	54.54
8	288	1159.92	20.43
8	291	958.43	17.01
8	294	735.11	14.69
8	297	1026.05	12.83
8	300	881.35	30.01
8	303	788.08	12.56
8	306	687.81	96.69
8	309	412.96	34.7
8	312	499.08	26.94
8	315	517.54	23.05
8	318	595.53	13.36
8	321	398.06	28.53
8	324	212.06	27.01
8	327	279.68	12.45
8	330	464.63	15.44
8	333	502.04	23.68
8	336	338.35	19.4
8	339	451.25	12.28
8	342	216.35	31.02
8	345	534.82	7.83
8	348	347.95	12.01
8	351	326.08	13.92
8	354	139.32	15.58
8	357	178.97	23.51
8	360	53.71	9.96
8	363	223.94	35.85
8	366	240.89	8.67
8	369	258.34	55.56
8	372	61.79	12.87
8	375	184.47	10.62
8	378	31.19	27.65
8	381	24.37	18.86
8	384	16.88	10.9
8	387	87.76	28.88
8	390	35.85	22.13
8	393	152.31	10.73
8	396	70.12	28.68
8	399	124.04	12.39
8	402	48.78	18.27
8	405	112.45	22.47
8	408	99.5	21.04
8	411	153.06	26.86
8	414	150.8	28.94
8	417	154.51	24.22
8	420	233.93	15.97
8	423	138.08	26.85
8	426	256.36	18.68
8	429	291.89	28.41
8	432	210.42	17.58
8	435	270.61	18.79
8	438	125.24	18.84
8	441	40.67	12.28
8	444	75.3	11.54
8	447	124.39	37.37
8	450	61.9	15.18
8	453	158.59	30.63
8	456	102.43	23.21
8	459	181.91	3.53
8	462	145.87	14.94
8	465	123.05	40.86
8	468	187.71	17.15
8	471	243.35	30.42
8	474	160.57	15.33
8	477	369.2	20.2
8	480	329.79	29.81
8	483	239.74	16.53
8	486	243.22	12.17
8	489	223.28	21.4
8	492	190.15	17.16
8	495	25.14	13.04
8	498	116.11	12.13
8	501	66.08	11.63
8	504	87.92	22.55
8	507	101.45	17.03
8	510	89.03	85.93
8	513	39.12	22.31
8	516	55.75	26.06
8	519	23.46	15.21
8	522	24.6	13.41
8	525	38.94	19.47
8	528	31.05	13.21
8	531	51.15	21.3
8	534	15.25	14.75
8	537	21.77	25.04
8	540	8.15	13.62
8	543	11.81	18.75
8	546	19.36	21.18
8	549	31.91	16.79
8	552	122.63	9.55
8	555	100.26	25.3
8	558	102.07	16.58
8	561	77.41	47.16
8	564	55.06	26.38
8	567	214.6	26.38
8	570	233.6	20.52
8	573	146.47	8.84
8	576	45.76	11.92
8	579	61.14	28.77
8	582	73.6	24.08
8	585	114.08	18.42
8	588	89.6	19.98
8	591	65.74	7.51
8	594	19	21.43
8	597	30.79	23.51
8	600	90.14	16.37
8	603	38.58	9.63
8	606	51.96	17.86
8	609	12.69	18.42
8	612	10.21	14.98
8	615	13.23	25.21
8	618	48.69	10.22
8	621	24.62	20.33
8	624	37.87	31.51
8	627	17.18	18.42
8	630	121.17	29.38
8	633	73.15	24.52
8	636	73.6	19.18
8	639	30.27	14.23
8	642	12.63	8.03
8	645	44.53	23.18
8	648	32.26	10.65
8	651	20.03	44.81
8	654	16.11	13.88
8	657	22.95	24.19
8	660	31.89	14.34
8	663	7.29	18.87
8	666	12.09	16.72
8	669	14.82	15.74
8	672	28.16	11.76
8	675	15.13	12.07
8	678	10.49	15.77
8	681	7.8	18.25
8	684	10.4	19.08
8	687	9.63	0
8	690	11.71	16.55
8	693	16.5	8.33
8	696	19.42	7.34
8	699	17.15	22.52
8	702	18.14	12.89
8	705	129.62	30.23
8	708	53.5	0
8	711	170.05	7.79
8	714	165.88	23.14
8	717	97.35	10.09
8	720	38.35	21.11
8	723	67.21	15.44
8	726	7.68	14.56
8	729	18.23	16.75
8	732	6.69	0
8	735	25.63	9.8
8	738	56.31	25.73
8	741	37.86	9.61
8	744	98.64	22.8
[truncated: 17,751 more rows]

## Sheet: 10 pM E2
Cell	Time_min	Intensity_au	Background_au
1	0	122.25	38.76
1	3	42.15	34.16
1	6	39.91	16.83
1	9	44.29	11.45
1	12	17.64	19.86
1	15	49.29	9.37
1	18	61.69	22.6
1	21	32.85	18.71
1	24	51.59	10.61
1	27	45.2	18.25
1	30	63.24	30.26
1	33	20.06	10.59
1	36	9.45	13.18
1	39	41.64	25.06
1	42	8.1	52.93
1	45	26.89	17.92
1	48	19.69	48.08
1	51	19.25	19.49
1	54	14.31	27.92
1	57	32.45	10.06
1	60	9.93	14.65
1	63	11.86	19.7
1	66	23.79	22.77
1	69	13.43	26.11
1	72	89.86	10.47
1	75	16.89	5.53
1	78	13.1	18.81
1	81	14.9	34.78
1	84	17.19	13.46
1	87	79.04	16.67
1	90	85.13	10.23
1	93	84.84	13.5
1	96	66.41	12.45
1	99	46.38	10.9
1	102	45.84	0
1	105	37.47	12.75
1	108	68.42	32.82
1	111	60.54	27.76
1	114	117.7	28.97
1	117	85.43	20.55
1	120	98.7	25.05
1	123	92.41	12.07
1	126	67.5	18.69
1	129	126.53	35.27
1	132	52.94	29.92
1	135	32.18	15.87
1	138	50.36	12.46
1	141	87.81	19.75
1	144	59.2	104.24
1	147	28.64	28.78
1	150	16.28	8.86
1	153	52.25	11.79
1	156	62.5	35.75
1	159	12.27	24.45
1	162	127.55	23.22
1	165	112.7	50.7
1	168	219.95	5.4
1	171	165.57	15.29
1	174	91.76	25.09
1	177	72.53	15.58
1	180	76.05	27.11
1	183	82.47	9.99
1	186	29.77	25.6
1	189	14.85	8.4
1	192	59.5	18.2
1	195	68.67	18
1	198	58.89	28.2
1	201	17.99	19.74
1	204	13.82	17.68
1	207	11.19	14.26
1	210	29	14.91
1	213	6.9	14.19
1	216	21.76	16.73
1	219	98.37	0
1	222	13.57	18.62
1	225	16.32	12.54
1	228	13.33	22.84
1	231	3.84	38.45
1	234	25.24	15.07
1	237	29.81	23.55
1	240	21.59	16.78
1	243	17.43	8.3
1	246	17.48	20.7
1	249	17.72	25.69
1	252	10.34	25.85
1	255	16.46	25.08
1	258	36.92	13.71
1	261	20.28	15.78
1	264	117.7	17.83
1	267	12.85	11.89
1	270	10.31	16.53
1	273	28.74	40.54
1	276	18.82	12.01
1	279	12.73	15.58
1	282	29.39	19.55
1	285	28.11	11.05
1	288	16.17	7.55
1	291	11.85	10.83
1	294	9.74	19.44
1	297	10.95	25.09
1	300	16.13	23
1	303	8.11	12.74
1	306	11.69	14.23
1	309	17.2	9.27
1	312	23.01	24.64
1	315	14.18	17.36
1	318	10.04	40.51
1	321	24.67	21.2
1	324	13.76	12.23
1	327	12.69	29.28
1	330	36.18	41.22
1	333	38.66	17.19
1	336	22.92	3.07
1	339	13.74	13.98
1	342	15.62	33.35
1	345	15.45	20.32
1	348	16.51	16.35
1	351	9.96	12.14
1	354	11.43	40.12
1	357	22.11	29.37
1	360	22.55	7.54
1	363	25.61	12.98
1	366	9.52	28.31
1	369	34.22	4.47
1	372	18.83	21.3
1	375	28.02	15.73
1	378	17.61	10.25
1	381	27.99	11.19
1	384	13.17	17.66
1	387	14.43	12.21
1	390	15.67	15.49
1	393	18.97	28.06
1	396	14.29	30.43
1	399	18.28	13.01
1	402	15.93	20.96
1	405	21.99	16.84
1	408	4.84	8.73
1	411	19.84	16.77
1	414	8.3	6.02
1	417	15.08	33.43
1	420	20.95	33.41
1	423	14.25	31.22
1	426	14.74	12.64
1	429	32.58	14.02
1	432	10.04	5.45
1	435	14.6	13.87
1	438	26.58	13.36
1	441	7.8	15.01
1	444	6.89	11.26
1	447	8.03	15.83
1	450	13.54	51.04
1	453	15.97	25.64
1	456	33.69	12.61
1	459	36.46	8.02
1	462	27.66	9.25
1	465	28.76	25.3
1	468	11.41	52.23
1	471	12.9	24.62
1	474	11.51	15.81
1	477	15.15	22.04
1	480	12.9	17.68
1	483	15.31	16.1
1	486	13	15.42
1	489	12.6	10.85
1	492	16.52	10.31
1	495	16.04	18.32
1	498	6.45	15.81
1	501	19.5	81.08
1	504	16.31	8.58
1	507	20	23.75
1	510	16.44	6.85
1	513	30.72	30.91
1	516	19.56	20.3
1	519	14.11	24.91
1	522	8.75	14.35
1	525	11.6	16.73
1	528	19.43	43.88
1	531	17.45	16.02
1	534	18.4	14.25
1	537	11.11	14.96
1	540	8.93	41.01
1	543	34.25	70.98
1	546	29.78	19.36
1	549	5.88	26.24
1	552	15.79	16.81
1	555	0	21.66
1	558	33	28.87
1	561	13.48	17.17
1	564	23.96	25.51
1	567	15.38	17.15
1	570	24.51	16.39
1	573	17.1	41.5
1	576	10.35	27.73
1	579	32.28	16.04
1	582	0	15.31
1	585	26.11	16.87
1	588	10.24	17.52
1	591	9.56	5.28
1	594	12.04	20.45
1	597	12.12	33.45
1	600	13.96	56.78
1	603	16.9	19.02
1	606	18.83	15.16
1	609	9.95	31.02
1	612	16.62	20.14
1	615	23.57	18.37
1	618	10.72	10.97
1	621	25.44	6.08
1	624	0	27.2
1	627	21.73	45.28
1	630	18.64	25.56
1	633	18.97	19.7
1	636	9.1	28.47
1	639	10.7	10.5
1	642	17.84	15.43
1	645	22.16	10.02
1	648	19.09	11.25
1	651	20.89	16.28
1	654	9.19	26.55
1	657	14.09	13.91
1	660	8.17	9.23
1	663	21.79	14.25
1	666	17.15	33.74
1	669	26.29	15.1
1	672	8.05	13.07
1	675	16.15	16.33
1	678	13.8	22.1
1	681	20.77	21.74
1	684	7.77	25.52
1	687	21.7	24.14
1	690	9.27	30.36
1	693	20.95	13.55
1	696	14.1	9.72
1	699	11.38	14.26
1	702	20.32	23.71
1	705	7.65	25.32
1	708	24.67	13.75
1	711	31.94	13.27
1	714	25.78	26.87
1	717	24.84	25.13
1	720	9.92	6.33
1	723	14.06	12.45
1	726	8.24	70.18
1	729	12.14	33.37
1	732	14.42	32.12
1	735	10.63	19.93
1	738	12.27	20.99
1	741	9.63	14.9
1	744	9.16	18.81
1	747	23.59	25.7
2	0	88.51	36.58
2	3	3.31	34.56
2	6	12.91	10.17
2	9	19.57	18.91
2	12	22.09	13.31
2	15	52.15	13.66
2	18	10.67	23.37
2	21	14.49	27.62
2	24	20.14	43.72
2	27	51.48	10.79
2	30	689.64	27.55
2	33	814	15.88
2	36	721.39	175.63
2	39	643.82	22.38
2	42	327.47	25.99
2	45	577.01	15.62
2	48	396.93	45.76
2	51	381.76	37.37
2	54	318.04	22.1
2	57	244.52	26.95
2	60	294.42	26.27
2	63	278.37	22.01
2	66	197.8	9.73
2	69	130.8	21.01
2	72	165.43	22.39
2	75	83.72	11.77
2	78	110.22	33.76
2	81	26.27	27.61
2	84	130.68	10.25
2	87	16.85	31.75
2	90	27.63	11.67
2	93	41.99	19.74
2	96	211.32	35.51
2	99	282.38	18.29
2	102	209.97	24.12
2	105	165.05	14.03
2	108	70.66	9.97
2	111	81.52	17.48
2	114	118.43	20.53
2	117	30.64	22.49
2	120	45.86	25.43
2	123	47.2	26.13
2	126	44.67	14.05
2	129	53.26	35.02
2	132	151.08	30.93
2	135	154	26.38
2	138	25.27	84.81
2	141	48.09	12.46
2	144	33.62	11.29
2	147	39.95	37.93
2	150	46.67	31.67
2	153	46.72	33.32
2	156	20.68	21.55
2	159	28.3	16.19
2	162	32.06	18.52
2	165	16.35	64.27
2	168	71.51	41.98
2	171	16.92	17.92
2	174	18.17	22.59
2	177	35.67	17.73
2	180	11.11	28.71
2	183	24.48	8.77
2	186	19	13.17
2	189	14.29	22.04
2	192	26.5	36.77
2	195	46.43	75.72
2	198	51.26	16.68
2	201	84.97	58.4
2	204	127.19	18.8
2	207	82.02	20.19
2	210	78.05	9.3
2	213	43.03	15.21
2	216	32.68	18.58
2	219	27.44	28.35
2	222	41.07	25.09
2	225	20.54	12.77
2	228	20.27	24.55
2	231	69.79	11.91
2	234	37.9	18.62
2	237	17.23	12.36
2	240	26.41	14.37
2	243	20.55	14.63
2	246	13.27	6.92
2	249	42.67	11.91
2	252	30.12	7.46
2	255	59.23	15.62
2	258	33.37	16
2	261	98.47	15.65
2	264	20.61	15.58
2	267	12.56	18.68
2	270	25.52	25.14
2	273	20.46	12.57
2	276	39.35	17.53
2	279	18.15	21.01
2	282	17.84	13.64
2	285	77.52	34.12
2	288	36.85	24.87
2	291	21.32	26.01
2	294	19.02	17.39
2	297	20.04	16.55
2	300	12.64	24.31
2	303	20.61	16.94
2	306	22.55	12.65
2	309	41.32	5.66
2	312	39.55	24.66
2	315	31.76	11.77
2	318	16.25	12.22
2	321	19.67	43.36
2	324	63.27	21.39
2	327	190.19	8.41
2	330	378.05	18.72
2	333	452.05	21.66
2	336	364.88	5.47
2	339	372.2	12.05
2	342	362.29	8.83
2	345	421.52	33.2
2	348	237.18	29.76
2	351	274.84	8.28
2	354	235.83	24.33
2	357	230.71	10.12
2	360	188.21	23.28
2	363	175.9	28.46
2	366	209.16	11.32
2	369	102.35	19.78
2	372	21.39	15.46
2	375	27.23	36.03
2	378	32.5	39.13
2	381	16.94	20.09
2	384	14.58	29.84
2	387	21.19	20.79
2	390	17.79	29.52
2	393	14.57	14.08
2	396	14.41	8.73
2	399	15.38	39.09
2	402	14.22	18.68
2	405	15.63	18.72
2	408	27.3	24.78
2	411	28.51	20.16
2	414	17.88	18.12
2	417	19.59	65.47
2	420	19.45	78.85
2	423	14.49	6.07
2	426	13.97	0
2	429	2.05	18.43
2	432	42.03	28.32
2	435	14.37	27.57
2	438	19.64	26.1
2	441	62.44	17.51
2	444	100.69	30.58
2	447	40.3	36.84
2	450	120.04	36.15
2	453	19.56	17.76
2	456	11.24	25.89
2	459	36.07	16.01
2	462	22.12	20.89
2	465	18.91	28.25
2	468	40.24	13.93
2	471	13.55	25.04
2	474	10.93	24.86
2	477	16.16	30.18
2	480	16.65	37.44
2	483	26.38	15.81
2	486	27.88	18.42
2	489	23.52	43.83
2	492	25.57	18.56
2	495	22.29	54.36
2	498	16.58	7.41
2	501	20.54	14.84
2	504	12.61	46.64
2	507	13.68	51.39
2	510	16.85	48.59
2	513	17.77	16.37
2	516	14.9	13.24
2	519	17.51	12.06
2	522	30.39	16.81
2	525	22.77	19.29
2	528	38.8	8.62
2	531	37.95	11.16
2	534	27.86	29.21
2	537	28.9	19.84
2	540	24.53	35.7
2	543	50.73	34.76
2	546	39.67	28.85
2	549	87.61	14.8
2	552	105.14	19.21
2	555	143.77	19.45
2	558	136.95	17.16
2	561	141.57	24.78
2	564	125.67	10.62
2	567	145.98	18.54
2	570	87.59	18.3
2	573	10.98	16.04
2	576	108.46	66.52
2	579	10.59	13.87
2	582	129.3	18.85
2	585	18.02	26.14
2	588	18.08	92.05
2	591	72.46	21.47
2	594	83.23	25.89
2	597	12.31	18.44
2	600	63.44	26.99
2	603	28.87	11.69
2	606	42.96	10.65
2	609	23.49	43.6
2	612	15.29	39.47
2	615	14.27	15.59
2	618	11.44	12.72
2	621	0	27.13
2	624	13.81	14.47
2	627	36.02	21.94
2	630	17.65	18.14
2	633	26	11.91
2	636	17.37	19.8
2	639	20.69	28.79
2	642	52.5	18.85
2	645	8.73	7.68
2	648	39.3	24.66
2	651	17.54	25.73
2	654	25.53	21.28
2	657	20.74	16.41
2	660	26.09	45.06
2	663	17.16	22.24
2	666	19.59	27.14
2	669	22.83	7.75
2	672	19.54	18.6
2	675	21.03	19.48
2	678	11.03	33.58
2	681	68.43	20.88
2	684	9.79	8.9
2	687	9.92	50.73
2	690	36.45	18.38
2	693	43.74	24.72
2	696	27.46	18.92
2	699	8.62	21.71
2	702	48.73	20.17
2	705	12.81	13.74
2	708	59.51	18.28
2	711	16.69	31.16
2	714	22.48	46.28
2	717	26.06	25.98
2	720	22.2	10.72
2	723	33.81	13.19
2	726	9.42	23.41
2	729	16.02	11.78
2	732	10.54	12.38
2	735	35.65	28.12
2	738	12.32	29.15
2	741	16.84	16.31
2	744	13.81	17.86
2	747	51.33	17.73
3	0	102.31	30.23
3	3	51.91	32.59
3	6	247.78	25.04
3	9	372.87	11.94
3	12	325.02	20.98
3	15	430.8	18.11
3	18	574.84	15.66
3	21	434	24.77
3	24	328.85	16.34
3	27	275.05	8.36
3	30	212.61	23.21
3	33	392.04	15.86
3	36	151.45	9.28
3	39	122.35	19.29
3	42	140	11.55
3	45	145.89	10.6
3	48	166.71	29.09
3	51	92.35	20.99
3	54	18.65	15.85
3	57	13.26	22.51
3	60	23.27	30.61
3	63	7.6	11.94
3	66	23.16	17.97
3	69	0	22.63
3	72	30.27	36.48
3	75	23.94	16.49
3	78	16.42	16.81
3	81	17.65	13.78
3	84	15.67	12.44
3	87	9.98	16.65
3	90	8.29	15.98
3	93	8.71	12.92
3	96	16.99	17.59
3	99	12.91	16.68
3	102	24.07	20.46
3	105	9.64	35.88
3	108	13.74	33.76
3	111	15.32	33.54
3	114	10.9	29.71
3	117	34.01	29.84
3	120	20.64	11.6
3	123	19.24	23.45
3	126	23.85	24.29
3	129	16.27	10.87
3	132	20.81	38.91
3	135	9.45	10.51
3	138	4.43	10.56
3	141	15.46	16.81
3	144	10.57	16.72
3	147	14.48	40.88
3	150	12.04	22.31
3	153	15.93	27.95
3	156	13.14	18.65
3	159	15.31	11.95
3	162	13.1	11.06
3	165	14.25	21.85
3	168	10.56	17.26
3	171	11.23	17.56
3	174	8.2	10.35
3	177	17.36	17.11
3	180	6.96	5.88
3	183	16.76	24.42
3	186	17.38	19.94
3	189	19.16	16.1
3	192	7.27	21.82
3	195	33.53	11.91
3	198	43	21.7
3	201	19.42	34.11
3	204	76.06	32.89
3	207	59.97	9.52
3	210	14.48	28.31
3	213	53.18	9.41
3	216	15.9	21.41
3	219	13.2	39.77
3	222	11.15	16.38
3	225	9.13	23.47
3	228	13.71	10.37
3	231	8.2	9.9
3	234	18.72	20.14
3	237	20.35	7.99
3	240	20.49	17.13
3	243	14.96	11.09
3	246	20.7	8.13
3	249	26.98	13.99
3	252	21.52	16.93
3	255	22.77	53.42
3	258	19.87	21.58
3	261	12.8	19.5
3	264	36.44	13.9
3	267	15.61	28.06
3	270	29.47	15.5
3	273	8.65	13.27
3	276	23.51	29.2
3	279	20.71	19.24
3	282	15.16	11.1
3	285	31.51	28.01
3	288	6.98	14.03
3	291	18.06	11.63
3	294	26.97	28.67
3	297	14.5	17.94
3	300	15.99	37.75
3	303	36.82	39.01
3	306	39.98	17.99
3	309	5.73	24.99
3	312	17.65	32.41
3	315	41.93	19.09
3	318	10.69	50.67
3	321	39.73	16.98
3	324	19.08	27.63
3	327	13.66	15.28
3	330	36.01	10.26
3	333	19.35	23.02
3	336	58.9	38.44
3	339	4.52	22.55
3	342	71.5	15.11
3	345	302.04	19.78
3	348	621.83	20.41
3	351	573.05	8.16
3	354	753.93	34.42
3	357	834.96	7.43
3	360	720.23	12.97
3	363	515.84	0
3	366	458.51	23.51
3	369	695.71	20.24
3	372	595.43	17
3	375	885.78	34
3	378	788.57	17.31
3	381	777.99	8.36
3	384	604.23	26.94
3	387	513.45	19.05
3	390	819.5	14.87
3	393	966.85	29.35
3	396	955.68	25
3	399	779.64	18.48
3	402	587.27	36.25
3	405	717.33	45.9
3	408	522.75	17.47
3	411	610.45	11.28
3	414	515.3	11.87
3	417	371.44	21.2
3	420	375.54	20.21
3	423	213.2	32.48
3	426	237.96	26.75
3	429	178.92	16.48
3	432	120.96	17.41
3	435	60.42	14.36
3	438	77.43	9.97
3	441	47.34	30.11
3	444	47.37	24.35
3	447	34.3	42.59
3	450	11.94	11.98
3	453	51.87	61.68
3	456	64.9	10.62
3	459	22.97	9.47
3	462	20.81	24.21
3	465	8.66	11.7
3	468	8.23	16.84
3	471	14.57	26.18
3	474	15.87	15.79
3	477	23.84	10.11
3	480	8.77	16.2
3	483	6.54	30.04
3	486	34.1	10.29
3	489	86.45	11.8
3	492	11.83	19.46
3	495	176.15	12.16
3	498	144.63	22.34
3	501	109.06	14.39
3	504	168.22	15.65
3	507	225.68	12.68
3	510	211.27	8.58
3	513	127.67	15.72
3	516	157.29	33.82
3	519	135.83	23.07
3	522	78.06	14.41
3	525	91.18	16.2
3	528	186.28	14.58
3	531	112.85	9.6
3	534	128.21	23.51
3	537	85.56	21.01
3	540	146.91	15.95
3	543	60.16	30.25
3	546	125.95	26.23
3	549	155.95	8.23
3	552	86.61	18.29
3	555	80.94	14.71
3	558	319.23	13.15
3	561	282.3	9.39
3	564	244.53	11.28
3	567	278.44	0
3	570	359.58	9.27
3	573	532.01	9.86
3	576	407.29	21.9
3	579	341.6	31.27
3	582	363.61	26.07
3	585	433.36	29.81
3	588	593.75	8.21
3	591	450.6	26.22
3	594	510.83	20.66
3	597	302.86	11.9
3	600	288.82	11.45
3	603	583.36	25.06
3	606	721.15	12.29
3	609	713.53	13
3	612	842.36	10.43
3	615	720.13	14.41
3	618	591.39	30.41
3	621	489.78	8.64
3	624	702.25	11.63
3	627	501.15	17.08
3	630	666.28	22
3	633	715.04	12.69
3	636	590.5	18.07
3	639	312.24	16.43
3	642	589.23	31
3	645	391.03	28.72
3	648	427.93	30.19
3	651	500.91	31.59
3	654	502.76	13.32
3	657	501.23	58.91
3	660	396.7	28.93
3	663	335.27	15.52
3	666	271.62	9.25
3	669	311.88	21.04
3	672	377.22	15.63
3	675	282.81	10.74
3	678	201.35	10.63
3	681	173.41	21.24
3	684	142.82	12.16
3	687	99.7	11.15
3	690	102.81	34.8
3	693	87.47	9.77
3	696	139.67	7.65
3	699	381.85	28.09
3	702	370.63	15.48
3	705	562.55	7.78
3	708	500.66	7.95
3	711	626.06	11.79
3	714	656.8	15.77
3	717	599.97	15.93
3	720	521.22	16.68
3	723	373.25	8.91
3	726	304.77	32.6
3	729	179.57	20.19
3	732	363.26	9.37
3	735	203.71	10.73
3	738	85.04	9.96
3	741	44.38	10.44
3	744	33.87	30.3
3	747	8.32	15.24
4	0	53.03	19.34
4	3	28.61	15.07
4	6	61.37	18.93
4	9	71.67	22.78
4	12	76.86	13.93
4	15	58.28	13.83
4	18	26.96	6.4
4	21	174.07	41.69
4	24	55.03	23.01
4	27	41.76	17.63
4	30	119.68	23.5
4	33	28.07	41.56
4	36	20.43	9.11
4	39	34.56	20.47
4	42	5.12	16.64
4	45	60.4	17.96
4	48	17.72	21.56
4	51	40.92	14.22
4	54	13.28	15.51
4	57	8.55	42.59
4	60	31.15	48.73
4	63	13.5	27.54
4	66	20.71	21.18
4	69	16.94	28.03
4	72	18.18	20.31
4	75	78.76	18.08
4	78	31.81	30.89
4	81	247.89	14.32
4	84	220.46	18.5
4	87	211.57	16.01
4	90	213.37	16.25
4	93	202.89	11.79
4	96	135.77	11.22
4	99	241.5	9.49
4	102	189.31	17.63
4	105	148.39	18.9
4	108	98.16	15.6
4	111	53.5	23.25
4	114	47.08	25.48
4	117	69.28	21.88
4	120	45.25	10.96
4	123	31.12	35.72
4	126	79.94	4.91
4	129	29	24.33
4	132	52.91	28.08
4	135	17.64	25.29
4	138	42.51	17.31
4	141	9.21	10.26
4	144	19.63	10.51
4	147	24.32	14.85
4	150	31.05	13.53
4	153	20.08	16.54
4	156	13.27	19.38
4	159	37.83	9.31
4	162	24.18	16.33
4	165	27.18	11.03
4	168	34.28	20.11
4	171	13.3	19.07
4	174	6.54	20.1
4	177	62.86	11.77
4	180	220.84	18.57
4	183	133.96	27.22
4	186	74.75	19.98
4	189	104.74	12.57
4	192	97.84	25.84
4	195	120.17	21.27
4	198	48.97	11.2
4	201	53.94	16.1
4	204	84.27	26.28
4	207	56.23	25.11
4	210	58.25	21.92
4	213	61.74	33.57
4	216	12.57	15.95
4	219	37.6	25.54
4	222	9.57	83.41
4	225	18.09	16.94
4	228	38.35	22.28
4	231	32.89	18.58
4	234	26.5	14.86
4	237	13.58	26.44
4	240	25.82	36.26
4	243	21.34	55.49
4	246	9.67	11.42
4	249	20.99	18.27
4	252	18.46	13.86
4	255	10.98	18.93
4	258	16.48	31.18
4	261	14.48	17.66
4	264	34.59	18.84
4	267	11.88	26.73
4	270	24.65	21.16
4	273	22.9	29.86
4	276	59.01	28.05
4	279	50.02	16.68
4	282	165.72	9.51
4	285	125.06	13.72
4	288	179.21	24.42
4	291	162.49	73.1
4	294	191.11	17.19
4	297	203.77	23.65
4	300	210.32	29.52
4	303	175.41	17.83
4	306	227.93	13.96
4	309	134.76	12
4	312	172.49	9.62
4	315	93.16	18.63
4	318	96.9	16.37
4	321	58.94	28.03
4	324	38.03	12.52
4	327	119.62	13.91
4	330	103.86	12.35
4	333	18.35	11.24
4	336	21.25	36.86
4	339	40.56	11.56
4	342	9.03	18.06
4	345	18.52	12.01
4	348	28.73	15.76
4	351	32.04	26.64
4	354	38.33	19.21
4	357	30.58	16.3
4	360	0	35.56
4	363	7.72	39.64
4	366	21.34	21.48
4	369	31.2	22.07
4	372	7.06	15.02
4	375	7.68	8.67
4	378	17.06	28.04
4	381	10.03	24.01
4	384	19.8	12.94
4	387	22.56	32.95
4	390	18.46	17.75
4	393	25.67	15.51
4	396	42.27	31.75
4	399	17.37	13.67
4	402	12.46	27.81
4	405	19.15	19.29
4	408	30.07	14.47
4	411	71.38	5.31
4	414	11.15	14.27
4	417	14.49	19.34
4	420	15.67	19.78
4	423	12.06	29.45
4	426	9.08	17.53
4	429	10.77	0
4	432	11.39	10.12
4	435	13.55	10.38
4	438	29.9	15.1
4	441	20.47	21.48
4	444	26.91	26.12
4	447	28.64	25.05
4	450	61.29	23.79
4	453	140.12	20.17
4	456	86.53	9.95
4	459	49.79	33.67
4	462	83.86	15.75
4	465	86.67	12.83
4	468	77.51	8.54
4	471	102.32	29.68
4	474	145.04	23.52
4	477	109.56	17.97
4	480	37.38	24.14
4	483	40.13	16.58
4	486	26.19	12.52
4	489	38.76	27.77
4	492	57.24	13.33
4	495	7.21	92.96
4	498	6.48	12.09
4	501	12.78	24.61
4	504	19.27	20.91
4	507	12.21	53.13
4	510	19.07	52.82
4	513	18.03	19.8
4	516	6.9	11.19
4	519	7.47	14.57
4	522	30.2	19.02
4	525	25.2	18.26
4	528	12.72	50.65
4	531	38.64	11.22
4	534	68.32	9.79
4	537	18.54	46.27
4	540	12.9	6.42
4	543	11.17	8.17
4	546	13.69	15.93
4	549	8.57	21.01
4	552	11.87	16.65
4	555	10.71	11.55
4	558	11	17.38
4	561	13.18	13.52
4	564	12.38	10.18
4	567	14.15	6.85
4	570	16.78	17.22
4	573	9.36	7.81
4	576	15.15	20.21
4	579	0	19.75
4	582	10.85	19.43
4	585	19.47	11.15
4	588	10.52	11.07
4	591	23.6	8.12
4	594	9.06	29.34
4	597	23.02	9.96
4	600	11.81	21.32
4	603	11.59	13.03
4	606	16.26	22.18
4	609	21.69	16.08
4	612	7.73	38.46
4	615	17.27	17.17
4	618	6.06	11.67
4	621	14.74	0
4	624	9.01	18.54
4	627	19.26	11.75
4	630	10.9	5.51
4	633	13.18	37.4
4	636	17.2	21.35
4	639	25.71	18.08
4	642	23.77	7.79
4	645	25.19	22.8
4	648	19.19	6.92
4	651	29.62	12.77
4	654	55.88	60.92
4	657	34.67	36.84
4	660	10.62	26.72
4	663	18.61	64.97
4	666	23.55	6.92
4	669	9.06	14.04
4	672	9.76	14.5
4	675	13.56	16.99
4	678	15.96	15.89
4	681	31.88	9.86
4	684	22.12	14.24
4	687	10.04	16.63
4	690	18.37	17.01
4	693	8.42	14.06
4	696	11.45	7.61
4	699	52.18	24.2
4	702	50.32	24.51
4	705	29.38	21.37
4	708	30.88	19.75
4	711	27.5	4.5
4	714	27.69	15.06
4	717	12.82	48.29
4	720	11.69	23.09
4	723	26.24	12.35
4	726	44.79	12.02
4	729	26.75	13.86
4	732	83.62	26.24
4	735	177.7	33.32
4	738	170.42	30.85
4	741	142.38	12.48
4	744	172.89	15.25
4	747	133.99	23.48
5	0	17.28	9.36
5	3	19.83	16.55
5	6	6.44	15.12
5	9	11.09	22.19
5	12	15.3	15.89
5	15	15.7	14.37
5	18	17.97	29.23
5	21	9.32	54.6
5	24	137.08	96.72
5	27	15.09	23.86
5	30	0	149.36
5	33	15.23	28.98
5	36	2.57	21.53
5	39	12.3	36.56
5	42	32.52	14.16
5	45	19.52	22.44
5	48	25.43	34.46
5	51	19	16.5
5	54	12.71	20.75
5	57	10.55	15.5
5	60	10.19	41.17
5	63	26.25	27.23
5	66	15.34	12.81
5	69	5.59	49.43
5	72	14.38	11.95
5	75	35.89	14.73
5	78	24.42	20.23
5	81	15.51	20.83
5	84	11.55	20.32
5	87	13.31	42.58
5	90	14.3	15.46
5	93	12.73	33.96
5	96	26.81	7.47
5	99	11.24	33.15
5	102	9.75	24.41
5	105	15.42	19.52
5	108	12.46	17.5
5	111	16.39	38.96
5	114	22.35	16.19
5	117	18.87	19.1
5	120	20.4	21.76
5	123	23.62	63.05
5	126	11.24	24.92
5	129	19.8	13.3
5	132	15.04	18.5
5	135	22.19	21.51
5	138	18.84	46.74
5	141	11.23	6.07
5	144	9.15	9.3
5	147	35.65	25.53
5	150	75.24	11.51
5	153	13.21	19.48
5	156	19.13	14.44
5	159	16.42	6.52
5	162	17.97	6.19
5	165	71.48	11.47
5	168	11.36	25.51
5	171	14.2	54.09
5	174	21.58	12.85
5	177	8.66	17.64
5	180	8.2	27.47
5	183	10.39	8.03
5	186	14.41	16.2
5	189	27.02	21.77
5	192	13.61	11.47
5	195	10.98	11.04
5	198	15.11	13.75
5	201	15.93	19.52
5	204	28.34	17.27
5	207	23.19	21.72
5	210	28.74	14.31
5	213	12.1	6.32
5	216	11.2	16.97
5	219	30.41	10.97
5	222	20.21	9.81
5	225	46.16	14.35
5	228	16.55	22.4
5	231	13.32	30.37
5	234	87.92	20.45
5	237	47.79	11.32
5	240	33.54	36.72
5	243	114.27	13.36
5	246	278.99	39.26
5	249	403.98	11.71
5	252	293.68	14.77
5	255	233.67	20.4
5	258	150.54	19.09
5	261	188.58	9.3
5	264	65.44	16.51
5	267	52.83	8.64
5	270	40.87	17.03
5	273	115.54	19.15
5	276	43.73	43.23
5	279	39.45	13.5
5	282	13.53	28.6
5	285	54.11	20.46
5	288	72.78	10.55
5	291	49.3	11.05
5	294	70.88	19.12
5	297	41.08	17.69
5	300	37.84	24.66
5	303	9.48	21.84
5	306	40.62	17.06
5	309	32.24	19.68
5	312	25.08	46.26
5	315	65.4	10.32
5	318	49.56	16.78
5	321	58.12	42.77
5	324	34.56	6.27
5	327	43.02	13.12
5	330	35.14	12.24
5	333	54.91	14.86
5	336	12.82	12.66
5	339	32.54	18.31
5	342	13.61	21.51
5	345	26.73	8.69
5	348	23.87	16.51
5	351	19.1	17
5	354	33.67	30.25
5	357	5.17	16.99
5	360	7.97	16.85
5	363	19.17	13.92
5	366	6.51	15.19
5	369	22.19	26.61
5	372	13.44	15.57
5	375	16.42	10.79
5	378	21.89	14.19
5	381	15.17	7.81
5	384	18.39	26.93
5	387	24.71	13.47
5	390	12.64	15.61
5	393	11.13	32.3
5	396	17.19	11.28
5	399	15.48	31.45
5	402	16.52	11.99
5	405	33.78	12.27
5	408	38.04	23.61
5	411	14.96	22.39
5	414	13.59	17.61
5	417	7.48	18.42
5	420	16.37	8.51
5	423	16.93	26.92
5	426	13.62	34.99
5	429	31.1	6.88
5	432	15.21	18.74
5	435	11.67	23.35
5	438	20.05	18.63
5	441	25.34	13.84
5	444	16.09	10.21
5	447	22.88	9.8
5	450	23.54	12.38
5	453	19.23	10.15
5	456	16.79	19.23
5	459	22.89	23.42
5	462	8.91	19.97
5	465	20.86	19.91
5	468	12.41	39.47
5	471	7.4	13.41
5	474	8.13	36.87
5	477	22.1	20.3
5	480	15.92	18.48
5	483	16.8	11.39
5	486	16.58	11.74
5	489	17.11	16.59
5	492	18.34	34.96
5	495	34.84	12.29
5	498	9.67	16.98
5	501	49.53	34.2
5	504	35.35	11.77
5	507	97.56	17.63
5	510	15.72	31.32
5	513	30.01	19.14
5	516	17.66	13.26
5	519	5.25	29.38
5	522	47.63	15.34
5	525	15.49	24.84
5	528	15.04	15.06
5	531	13.24	22.64
5	534	11.59	17.46
5	537	14.05	25.03
5	540	13.24	14.8
5	543	44.48	10.85
5	546	35.34	35.12
5	549	32.12	16.92
5	552	30.99	19.19
5	555	4.54	7.94
5	558	9.68	11.35
5	561	17.15	20.89
5	564	16.03	13.11
5	567	10.3	12.5
5	570	19.55	11.46
5	573	29.21	16.43
5	576	11.41	34.48
5	579	19.46	15.04
5	582	22.2	15.98
5	585	19.94	10.01
5	588	19.65	10.46
5	591	25.76	14.75
5	594	8.96	12.39
5	597	20.34	12.17
5	600	31.6	28.95
5	603	21.61	13.19
5	606	19.56	13.06
5	609	14.85	27.23
5	612	7.55	27.93
5	615	9.94	21.64
5	618	8.81	26.58
5	621	9.72	33.18
5	624	32.15	24.96
5	627	26.11	13.28
5	630	13.9	15.87
5	633	13.79	25.58
5	636	12.09	7.29
5	639	13.05	14.16
5	642	14.66	12.82
5	645	12.51	25.51
5	648	9.49	34.47
5	651	9.5	15.69
5	654	10.77	32.49
5	657	48.37	10.58
5	660	22.15	20.71
5	663	17.59	15.04
5	666	26.15	16.38
5	669	28.02	25.35
5	672	17.48	16.4
5	675	22.35	11.72
5	678	6.45	16.08
5	681	14.22	14.92
5	684	9.37	22.95
5	687	37.76	9.5
5	690	14.36	7.07
5	693	11.39	14.56
5	696	11.91	9.37
5	699	13.87	10.38
5	702	20.85	15.73
5	705	24.82	10.75
5	708	16.41	5.51
5	711	14.7	15.91
5	714	8.52	18.88
5	717	11.24	29.47
5	720	9.48	36.11
5	723	28.49	10.49
5	726	6.26	19.61
5	729	17.86	10.4
5	732	21.25	17.24
5	735	4.78	29.7
5	738	52.44	35.98
5	741	24.07	12.24
5	744	52.19	22.46
5	747	22.23	12.96
6	0	17.92	29.06
6	3	248.05	50.09
6	6	204.63	10.68
6	9	541.65	45.97
6	12	562.87	30.3
6	15	710.3	32.1
6	18	525.28	39.41
6	21	587.95	23.04
6	24	562.55	22.37
6	27	505.41	41.38
6	30	150.78	15.74
6	33	135.48	18.47
6	36	98.5	13.8
6	39	161.8	33.17
6	42	33.45	21.54
6	45	37.94	18.29
6	48	175.18	18.02
6	51	145.04	34.15
6	54	177.93	18.6
6	57	734.77	35.03
6	60	478.35	26.99
6	63	622.46	31.14
6	66	421.98	11.39
6	69	289.57	79.16
6	72	274.41	34.32
6	75	414.04	13.93
6	78	357.24	26.57
6	81	377.94	24.37
6	84	198.95	29.75
6	87	65.99	41.69
6	90	13.22	14.96
6	93	36.56	22.42
6	96	388.36	34.75
6	99	200.73	43.35
6	102	359.12	16.59
6	105	234.25	12.77
6	108	118.25	23.84
6	111	391.32	12.24
6	114	457.78	41.61
6	117	430.19	20.52
6	120	868.52	26.78
6	123	1035.93	34.18
6	126	828.5	27.88
6	129	1005.2	64.3
6	132	721.32	20.08
6	135	1108.53	134.45
6	138	1152	12.51
6	141	1130.21	23.45
6	144	688.79	22.14
6	147	764.36	25.26
6	150	670.54	14.39
6	153	666.06	12.84
6	156	507.2	22.42
6	159	286.74	36.38
6	162	183.61	17.44
6	165	188.62	30.16
6	168	202.25	12.09
6	171	77.74	27.08
6	174	20.18	14.62
6	177	27.67	36.8
6	180	56.12	8.45
6	183	58.56	24.58
6	186	23.56	21.79
6	189	10.31	21.32
6	192	33.82	22.83
6	195	16.25	17.66
6	198	6.87	14.42
6	201	14.33	15.28
6	204	23.73	8.49
6	207	10.44	15.85
6	210	50.02	23.03
6	213	16.28	13.85
6	216	28.81	24
6	219	8.14	19.52
6	222	19.92	16.12
6	225	206.96	45.51
6	228	162.58	21.99
6	231	14.78	17.62
6	234	51.28	24.07
6	237	11.49	12.26
6	240	9.56	35.79
6	243	38.11	7.45
6	246	57.87	19.42
6	249	15.21	14.7
6	252	19.81	15.63
6	255	25.34	20.31
6	258	27.01	16.53
6	261	39.7	23.03
6	264	20.22	18.08
6	267	22.76	15.89
6	270	90.18	22.1
6	273	736.54	38.27
6	276	620.74	22.65
6	279	702.08	20.37
6	282	659.45	13.31
6	285	878.75	27.76
6	288	935.73	14.16
6	291	917.25	13.23
6	294	866.56	23.88
6	297	842.28	11.01
6	300	381.62	17.68
6	303	347.78	19.07
6	306	385.22	19.67
6	309	282.61	9.09
6	312	193.22	14.11
6	315	226.53	17.58
6	318	102.15	11.62
6	321	67.88	28.32
6	324	34.25	13.43
6	327	16.17	20.38
6	330	56.92	15.09
6	333	24.97	13.12
6	336	19.66	22.6
6	339	19.53	13.86
6	342	14.11	18.57
6	345	19.83	21.59
6	348	38.96	25.9
6	351	10.63	25
6	354	11.87	26.04
6	357	20.71	38.5
6	360	32.23	25.86
6	363	15.4	26.8
6	366	15.72	26.82
6	369	14.73	14.46
6	372	22.99	27.45
6	375	15.16	18.73
6	378	20.58	19.32
6	381	32.74	11.66
6	384	23.94	13.68
6	387	27.65	10.32
6	390	12.51	17.49
6	393	18.89	23.08
6	396	27.53	38.8
6	399	11.31	18.69
6	402	9.21	25.34
6	405	14.94	26.39
6	408	7.95	16.04
6	411	21.45	13.58
6	414	10.22	15.34
6	417	7.71	13.73
6	420	14.73	31.48
6	423	14	14.05
6	426	13	23.97
6	429	68.62	23.12
6	432	83.27	18.24
6	435	64.67	37.41
6	438	110.09	22.46
6	441	191.81	9.07
6	444	339.03	12.24
6	447	239.44	12.07
6	450	202.4	18.08
6	453	133.03	25.76
6	456	16.26	35.56
6	459	146.82	25.57
6	462	403.25	16.41
6	465	178.9	16.71
6	468	276.25	17.95
6	471	260.64	37.41
6	474	185.36	8.68
6	477	143.61	34.04
6	480	48.86	32.68
6	483	112.97	15.64
6	486	161.43	13.77
6	489	490.63	17.21
6	492	391.35	18.96
6	495	506.58	13.35
6	498	303.37	14.83
6	501	312.18	58.56
6	504	251.77	11.68
6	507	251.05	23.06
6	510	223.03	43.71
6	513	226.95	21
6	516	165.02	42.59
6	519	116.1	19.76
6	522	279.18	19.67
6	525	218.96	14.22
6	528	164.08	36.82
6	531	67.79	38.07
6	534	45.97	22.16
6	537	30.19	29.83
6	540	94.26	24.15
6	543	23.68	60.27
6	546	22.37	12.08
6	549	14.82	18.03
6	552	18.76	27.72
6	555	34.55	41.41
6	558	20.62	19.03
6	561	11.09	18.99
6	564	125.72	41.37
6	567	123.37	15.02
6	570	15.27	15.47
6	573	40.53	16.55
6	576	88.76	15.17
6	579	89.34	19.34
6	582	41.2	17.65
6	585	17.33	11.96
6	588	63.85	21.67
6	591	474.44	18.8
6	594	403.26	19.17
6	597	252.53	9.39
6	600	301.28	6.87
6	603	293.77	14.82
6	606	232.7	21.12
6	609	299.03	27.18
6	612	418.52	8.98
6	615	272.61	62.66
6	618	194.65	15.32
6	621	182.51	25.5
6	624	113.68	30.97
6	627	50.77	11.73
6	630	30.36	18.86
6	633	10.88	25.27
6	636	18.63	22.89
6	639	13.36	31.08
6	642	23.06	16.91
6	645	36.15	16.63
6	648	37.37	14.01
6	651	31.8	18.36
6	654	27.88	35.7
6	657	19.49	14
6	660	14.35	14.63
6	663	13.47	47.28
6	666	37.68	21.17
6	669	21.84	20.63
6	672	13.31	10.93
6	675	23.7	13.59
6	678	16.77	41.23
6	681	35.59	11.58
6	684	46.09	9.21
6	687	39.62	21.56
6	690	12.85	13.58
6	693	23.56	15.11
6	696	60.51	26.38
6	699	81.81	23.41
6	702	85.79	24.09
6	705	180.71	14.49
6	708	178.2	44.08
6	711	84.86	75.83
6	714	54.49	33.62
6	717	99.09	32.07
6	720	18.17	18.01
6	723	23.92	10.42
6	726	11.16	11.92
6	729	26.41	28.51
6	732	23.53	25.74
6	735	20.33	23.32
6	738	13.55	10.81
6	741	16.98	19.47
6	744	15.92	21.57
6	747	36.32	15.7
7	0	17.42	19.74
7	3	12.01	19.39
7	6	14.48	25.03
7	9	10.81	14.47
7	12	41.76	17.35
7	15	85.47	15.85
7	18	12.97	50.62
7	21	46.81	22.94
7	24	83.42	5.56
7	27	57.54	20.14
7	30	30.83	26.68
7	33	148.24	8.03
7	36	15.22	15.75
7	39	38.53	46.82
7	42	19.05	19.93
7	45	14.53	39.45
7	48	17.31	17.14
7	51	49.09	48.72
7	54	317.63	18.99
7	57	564.25	44.08
7	60	861.26	15.58
7	63	1074.91	23.7
7	66	990.59	10.86
7	69	964.24	20.83
7	72	974.78	13.96
7	75	827.16	17.27
7	78	770.15	17.34
7	81	649.26	37.52
7	84	690	16.94
7	87	717.55	20.38
7	90	575.36	27.04
7	93	480.63	12.88
7	96	530.49	11.56
7	99	362.7	17.13
7	102	261.82	30.18
7	105	147.3	13.54
7	108	41.48	31.5
7	111	259.34	19.91
7	114	334.56	27.87
7	117	562.79	22.88
7	120	679.8	22.96
7	123	514.22	4.95
7	126	859.21	18.93
7	129	1038.78	19.12
7	132	1490.13	14.65
7	135	1662.53	33.18
7	138	1805.73	11.32
7	141	1701.62	26.58
7	144	1567.57	11.45
7	147	1708.18	10.61
7	150	1480.4	21.86
7	153	1313.98	11.67
7	156	1054.21	7.23
7	159	986.97	18.77
7	162	1384.63	0
7	165	1293.92	20.48
7	168	1014.73	12.83
7	171	755.15	11.42
7	174	799.44	16.65
7	177	914.28	25.98
7	180	574.53	32.42
7	183	337.63	24.88
7	186	559.46	12.38
7	189	304.08	39.45
7	192	492.62	14.26
7	195	407.35	21.51
7	198	339.41	19.58
7	201	283.6	13.67
7	204	440.07	29.13
7	207	306.23	18.71
7	210	52.57	16.61
7	213	248.21	12.4
7	216	287.38	19.26
7	219	351.61	27
7	222	641.51	9.79
7	225	607.58	17.56
7	228	863.62	9.88
7	231	837.75	17.89
7	234	817.75	15.91
7	237	784.47	14.96
7	240	617.81	22.76
7	243	454.62	14.92
7	246	305.59	23.55
7	249	398.16	27.92
7	252	252.66	19.89
7	255	270.97	31.36
7	258	117.56	17.76
7	261	92.3	22.1
7	264	68.68	43.02
7	267	47.09	14.58
7	270	32.72	26.42
7	273	89.88	19.14
7	276	43.9	25.45
7	279	42.36	14.02
7	282	50.28	11.65
7	285	19.09	15.33
7	288	9.22	9.14
7	291	13.34	15.62
7	294	33.49	16.66
7	297	10.63	7.08
7	300	27.09	27.72
7	303	42.42	8.08
7	306	102.86	12.34
7	309	545.69	14.3
7	312	568.68	21.33
7	315	635.12	16.91
7	318	481.23	38.96
7	321	637.24	7.92
7	324	623.19	11.16
7	327	454.49	22.13
7	330	529.12	18.87
7	333	510.48	11.57
7	336	458.52	8.38
7	339	595.94	9.24
7	342	722.77	12.21
7	345	832.48	20.31
7	348	863.71	15.06
7	351	794.34	24.24
7	354	711.02	21.58
7	357	543.12	10.78
7	360	516.94	36.4
7	363	510.91	9.78
7	366	274.71	10.21
7	369	375.14	6.02
7	372	121.37	23.45
7	375	261.52	11.86
7	378	252.98	14.08
7	381	115.99	20
7	384	121.53	28.55
7	387	218.43	15.19
7	390	98.69	26.4
7	393	58.24	18.4
7	396	138.44	13.04
7	399	195.7	17.03
7	402	283.76	15.82
7	405	304.78	40.78
7	408	295.71	21.35
7	411	228.71	21.86
7	414	203.93	19.73
7	417	91.85	14.97
7	420	137.45	6.45
7	423	155.96	18.56
7	426	106.9	25.46
7	429	75.31	42.24
7	432	232.26	17.28
7	435	358.75	54.16
7	438	502.71	17.36
7	441	829.45	30.69
7	444	854.73	8.36
7	447	847.63	10.17
7	450	616.88	37.16
7	453	539.86	24.4
7	456	325.76	21.13
7	459	45.49	15.96
7	462	264.71	16.99
7	465	209.77	29.39
7	468	155.36	20.45
7	471	77.27	17.18
7	474	114.67	31.89
7	477	7.91	33.96
7	480	320.97	17.74
7	483	216.39	13.41
7	486	164.68	32.05
7	489	286.19	9.2
7	492	243.83	21.14
7	495	149.93	15.2
7	498	59.91	7.34
7	501	25.05	7.19
7	504	20.39	7.23
7	507	35.53	16.85
7	510	13.85	16.69
7	513	57.73	14.59
7	516	25.14	16.76
7	519	34.54	12.27
7	522	13.99	15.34
7	525	18.49	12.65
7	528	13.63	17.05
7	531	6.04	5.02
7	534	23.19	40.88
7	537	35.58	27.38
7	540	21.87	13.87
7	543	82.62	13.87
7	546	95.91	14.76
7	549	67.89	14.38
7	552	101.41	10.66
7	555	35.28	16.82
7	558	103.28	26.12
7	561	26.12	11.01
7	564	21.95	17.8
7	567	19.98	27.86
7	570	20.9	9.14
7	573	12.3	18.38
7	576	79.17	20.4
7	579	28.63	11.09
7	582	24.36	21.11
7	585	17.76	33.86
7	588	16.74	9.04
7	591	20.47	19.3
7	594	12.22	26.51
7	597	9.98	10.53
7	600	18.71	74.23
7	603	15.81	12
7	606	13.25	18.61
7	609	20.56	26.13
7	612	15.09	22.6
7	615	23.89	19.97
7	618	11.81	4.38
7	621	33.84	22.96
7	624	10.81	32.82
7	627	6.31	21.62
7	630	13.46	18.05
7	633	13.62	26.73
7	636	29.21	21.08
7	639	113.97	19.61
7	642	233.99	6.02
7	645	251.57	38.99
7	648	297.99	11.28
7	651	242.42	9.95
7	654	250.01	9.09
7	657	202.63	10.44
7	660	175.75	9.29
7	663	305.58	12.95
7	666	480.56	13.17
7	669	402.96	20.12
7	672	327.26	12.97
7	675	201.78	16.02
7	678	304.85	20.82
7	681	197.2	10.37
7	684	347.19	17.7
7	687	211.77	10.2
7	690	266.35	14.8
7	693	320.59	9.19
7	696	380.24	19.49
7	699	122.81	11.27
7	702	107.29	11.71
7	705	59.82	10.8
7	708	18.87	17.97
7	711	53.79	13.86
7	714	35.11	7.62
7	717	54.12	11.79
7	720	37.9	11.1
7	723	15.93	11.52
7	726	12.5	50.25
7	729	17.38	9.68
7	732	32.55	16.13
7	735	29.43	27.06
7	738	16.18	25.68
7	741	31.86	14.88
7	744	9.45	26.83
7	747	34.39	20.23
8	0	0	27.97
8	3	87.97	13.57
8	6	102.96	25.28
8	9	97.73	13.28
8	12	25.99	22.02
8	15	16.47	33.48
8	18	16.06	13.27
8	21	17.03	31.14
8	24	24.57	10.79
8	27	69.89	17.48
8	30	23.26	26.74
8	33	25.59	24.52
8	36	20.6	32.04
8	39	22.82	17.71
8	42	29.21	40.69
8	45	16.93	16.84
8	48	14.39	14.71
8	51	36.94	86.29
8	54	22.13	18.63
8	57	21.71	18.2
8	60	16.3	15.77
8	63	14.99	30.25
8	66	24.84	32.12
8	69	17.61	24.89
8	72	14.66	15.99
8	75	36.22	24.24
8	78	22.65	18.27
8	81	16.41	18.82
8	84	7.75	28.24
8	87	21.62	15.08
8	90	8.97	19.14
8	93	22.48	8.23
8	96	16.55	12.87
8	99	17.25	20.15
8	102	52.36	40.12
8	105	17.37	21.58
8	108	20.95	15.87
8	111	13.31	19.35
8	114	15.13	15.48
8	117	18.29	23.27
8	120	12.18	15.15
8	123	14.79	17.78
8	126	12.46	27.72
8	129	14.83	22.68
8	132	9.5	15.02
8	135	90.38	32.12
8	138	19.13	21.68
8	141	28.97	16.66
8	144	142.37	17.5
8	147	159.31	15.27
8	150	206.77	7.07
8	153	323.04	19.46
8	156	339.63	27.09
8	159	325.92	19.5
8	162	226	31.13
8	165	222.83	16.02
8	168	205.16	89.75
8	171	157.01	13.5
8	174	84.25	13.54
8	177	14.86	34.58
8	180	26.34	18.76
8	183	34.13	8.95
8	186	12.52	40.56
8	189	25.38	20.67
8	192	39.37	6.95
8	195	16.55	0
8	198	45.56	90.7
8	201	9.89	24.32
8	204	10.51	10.93
8	207	16.51	58.95
8	210	16.42	16.35
8	213	57.77	11.75
8	216	25.09	9.2
8	219	109.69	16.31
8	222	109.38	46.46
8	225	120.46	22.14
8	228	56.52	40.69
8	231	73.02	20.47
8	234	121.92	12.93
8	237	106.02	14.27
8	240	192.54	6.72
8	243	259.53	14.74
8	246	186.11	20.98
8	249	117.44	11.37
8	252	111.74	21.29
8	255	79.23	15.68
8	258	46.64	19.61
8	261	62.68	28.15
8	264	32.43	28.62
8	267	45.78	18.65
8	270	68.89	21.51
8	273	14.13	15.74
8	276	38.93	17.34
8	279	28.01	58.2
8	282	15.73	11.36
8	285	21.41	16.12
8	288	41.53	14.12
8	291	22.6	13.27
8	294	21.31	25.42
8	297	18.07	24.2
8	300	11.37	18.94
8	303	33.74	31.04
8	306	36.86	19.6
8	309	68.65	12.34
8	312	27.54	30.27
8	315	18.99	15.46
8	318	151.88	28.96
8	321	28.85	9.24
8	324	9.74	6.18
8	327	40.21	12.1
8	330	16.83	11.44
8	333	116.08	34.1
8	336	117.19	17.3
8	339	368.02	21.8
8	342	244.19	15.44
8	345	237.58	29.09
8	348	181.12	17.36
8	351	202	20.7
8	354	324.32	49.37
8	357	540.58	18.45
8	360	582.85	37.34
8	363	408.92	16.94
8	366	488.34	27
8	369	253.29	11.91
8	372	408.81	10.89
8	375	206.25	17.87
8	378	104.64	37.57
8	381	28.45	9.01
8	384	140.56	33.23
8	387	44.93	16.12
8	390	17.23	16.11
8	393	12.59	15.73
8	396	29.72	13.27
8	399	18.76	9.28
8	402	25.45	62.35
8	405	19.93	37.96
8	408	22.87	6.34
8	411	22.08	11.78
8	414	9.84	24.08
8	417	16.2	6.33
8	420	29.57	10.74
8	423	16.99	37.27
8	426	58.24	21.32
8	429	77.69	15.66
8	432	211	7.8
8	435	255.07	9.53
8	438	217.7	24.53
8	441	188.7	21.36
8	444	294.08	14.03
8	447	207.94	16.72
8	450	259.41	14.78
8	453	289.23	29.01
8	456	233.61	13.8
8	459	254.92	15.35
8	462	180	18.58
8	465	198.34	40.79
8	468	220.28	6.12
8	471	102.93	21.13
8	474	209.12	18.04
8	477	191.27	18.47
8	480	289.48	9.24
8	483	301.8	20.11
8	486	202.89	21.56
8	489	237.69	24.32
8	492	133.9	25.71
8	495	228.62	25.97
8	498	132.69	13.39
8	501	75.69	7.74
8	504	85.4	25.11
8	507	51	36.52
8	510	12.25	15.2
8	513	19.43	21.54
8	516	113.46	10.81
8	519	70.73	32.16
8	522	61.15	35.7
8	525	160.12	10.81
8	528	107.16	20.32
8	531	42.89	24.41
8	534	63.08	20.83
8	537	24.12	8.42
8	540	26.69	25.64
8	543	35.84	11.28
8	546	72.91	14.85
8	549	79.62	18.44
8	552	87.28	12.04
8	555	206.93	24.85
8	558	50.38	19.62
8	561	95.54	10.37
8	564	128.7	11.96
8	567	132.15	8.44
8	570	235.32	17.3
8	573	281.64	14.13
8	576	187.8	34.05
8	579	136.38	37.34
8	582	72.89	31.57
8	585	36.4	23.81
8	588	126.16	18.13
8	591	272.27	41.35
8	594	280.5	17.42
8	597	123.38	8.67
8	600	177.77	18.45
8	603	134.79	15.11
8	606	106.3	14.87
8	609	134.21	24.68
8	612	189.5	9.33
8	615	60.51	14.1
8	618	37.09	21.03
8	621	10.91	23.24
8	624	20.48	15.09
8	627	57.26	48.55
8	630	12.91	13.23
8	633	23.22	33.89
8	636	20.28	14.5
8	639	6.12	19.88
8	642	11.59	33.89
8	645	11.25	40.86
8	648	41.58	40.85
8	651	21.76	28.05
8	654	128.7	24.18
8	657	100.87	38.28
8	660	11.61	16.24
8	663	117.9	10.44
8	666	49.21	26.51
8	669	109.21	17.3
8	672	23.37	9.17
8	675	16.04	21.39
8	678	25.79	16.85
8	681	7.58	10.15
8	684	33.06	16.81
8	687	16.34	13.07
8	690	13.46	7.31
8	693	31.83	21.42
8	696	15.39	10.92
8	699	23.74	38.92
8	702	29.67	32.27
8	705	14.89	33.1
8	708	6.14	13.31
8	711	15.31	13.02
8	714	28.01	14.59
8	717	10.59	12.04
8	720	15.16	14.36
8	723	16.47	12.62
8	726	13.91	14.29
8	729	20.53	41.32
8	732	19.2	24.83
8	735	14.12	14.97
8	738	26.16	27.61
8	741	0	19.95
8	744	16.37	22.93
[truncated: 18,251 more rows]

## Sheet: 14 pM E2
Cell	Time_min	Intensity_au	Background_au
1	0	34.31	22.48
1	3	32.94	24.61
1	6	18.35	28.66
1	9	20.7	20.49
1	12	98.29	14.36
1	15	306.02	25.42
1	18	566.22	0
1	21	729.71	17.95
1	24	708.83	55.78
1	27	667.54	17.73
1	30	666.04	9.55
1	33	541.89	13.88
1	36	617.62	20.14
1	39	705.57	10.22
1	42	502.41	15.44
1	45	444.71	22.06
1	48	457.64	34.87
1	51	405.19	40.77
1	54	222.16	32.13
1	57	72.54	49.95
1	60	79.03	22.92
1	63	18.08	26.5
1	66	12.67	18.97
1	69	20.32	14.98
1	72	41.72	11.68
1	75	20.66	41.65
1	78	16.07	0
1	81	13	20.86
1	84	10.4	12.84
1	87	14.99	16.49
1	90	12.38	13.46
1	93	22.06	19.29
1	96	26.37	16.66
1	99	15.67	11.01
1	102	46.88	20.4
1	105	52.07	9.09
1	108	33.41	26.38
1	111	80.95	58.01
1	114	115.9	32.96
1	117	76.3	25.9
1	120	105.48	11.93
1	123	133.26	12.01
1	126	293	37.16
1	129	450.71	14.98
1	132	504.46	31.58
1	135	734.24	38.45
1	138	686.28	42.92
1	141	823.2	12.28
1	144	595.37	30.5
1	147	621.04	10.6
1	150	608.16	19.7
1	153	705.68	58.2
1	156	611.36	23.9
1	159	402.64	12.72
1	162	392.56	20.9
1	165	272.03	8.98
1	168	41.01	22.59
1	171	144.52	21.52
1	174	47.56	18.72
1	177	41.08	10.29
1	180	54.59	11.72
1	183	40.14	19.46
1	186	49.58	13.45
1	189	12.12	15.34
1	192	18.95	55.35
1	195	32.02	15.35
1	198	9.78	22.42
1	201	90.1	11.68
1	204	18.15	16.97
1	207	16.83	11.19
1	210	21.1	13.79
1	213	7.71	13.65
1	216	22.08	16.95
1	219	27.25	9.89
1	222	25.49	13.91
1	225	25.03	22.83
1	228	66.92	11.11
1	231	101.08	13.53
1	234	191.3	20.69
1	237	212.3	26.1
1	240	153.74	13.35
1	243	141.13	26.96
1	246	176.39	28.01
1	249	106.55	21.95
1	252	119.91	14.05
1	255	21.92	25.3
1	258	22.67	15.23
1	261	47.39	49.67
1	264	27.83	25.24
1	267	22.24	21.72
1	270	21.4	34.67
1	273	27.96	36.22
1	276	12.03	31.04
1	279	27.03	14.81
1	282	31.99	21.03
1	285	11.73	71.97
1	288	0	9.89
1	291	18.75	19.38
1	294	15.88	20.33
1	297	23.36	18.12
1	300	19.29	21.44
1	303	16.45	31.22
1	306	21.51	14.16
1	309	8.1	22.07
1	312	28.82	8.48
1	315	112.96	11.08
1	318	16.94	30.53
1	321	141.55	19.35
1	324	207.57	48.71
1	327	304.51	25.05
1	330	436.23	13.45
1	333	401.13	22.11
1	336	317.14	26.86
1	339	250.68	19.26
1	342	238.57	22.54
1	345	221.74	24.8
1	348	96.77	19.32
1	351	147.31	13.66
1	354	189.14	16.26
1	357	187.78	11.1
1	360	165.78	14.73
1	363	496.78	13.67
1	366	737.69	11.42
1	369	604.1	42.18
1	372	599.95	20.07
1	375	401.51	8.55
1	378	775.27	14.31
1	381	879.53	38.34
1	384	578.25	26.07
1	387	831.08	19.11
1	390	697.84	8.76
1	393	678.41	17.44
1	396	706.62	20.43
1	399	537.6	121.13
1	402	493.97	33.85
1	405	389.59	19.36
1	408	237.04	21.8
1	411	163.38	18.19
1	414	148.61	21.23
1	417	105.83	30.86
1	420	127.21	20.23
1	423	26.84	20.05
1	426	31.28	23.57
1	429	111.36	31.42
1	432	166.83	18.97
1	435	311.1	24.31
1	438	343.07	11.05
1	441	295.39	25.85
1	444	420.42	17.41
1	447	418.03	7.14
1	450	143.89	12.65
1	453	125.67	4.96
1	456	167.52	13.96
1	459	352.07	14.68
1	462	422.15	14.95
1	465	361.27	31.82
1	468	491.97	15.98
1	471	410.44	24.87
1	474	339.04	19.15
1	477	335.79	25.26
1	480	292.88	15.86
1	483	242.23	15.73
1	486	84.23	18.99
1	489	258.3	16.43
1	492	159.29	26.24
1	495	129.9	12.01
1	498	249.52	26.42
1	501	110.86	15.75
1	504	256.44	14.24
1	507	210.85	39.72
1	510	116.93	9.8
1	513	201.18	15.33
1	516	269.09	9.01
1	519	386.95	14.66
1	522	470.72	25.32
1	525	525.34	20.55
1	528	591.97	13.16
1	531	510.41	93.55
1	534	525.99	16.06
1	537	474.29	122.96
1	540	170.76	14.95
1	543	340.92	24.6
1	546	391.49	9.36
1	549	179.85	22.67
1	552	131.48	10.29
1	555	229.95	28.53
1	558	272.31	12.18
1	561	307.03	18.96
1	564	227.53	30.14
1	567	206.95	20.67
1	570	114.08	20.99
1	573	149.55	21.08
1	576	139.07	11.72
1	579	162.58	17.57
1	582	69.76	20.38
1	585	86.76	20.18
1	588	73	22.79
1	591	124.44	8.24
1	594	130.59	18.45
1	597	45.85	10.76
1	600	44.95	0
1	603	74.2	50.45
1	606	76.99	21.06
1	609	14.52	44.35
1	612	24.49	12.83
1	615	33.26	10.4
1	618	33.21	36.41
1	621	38.41	14.07
1	624	23.24	23.74
1	627	58.08	17.5
1	630	17.93	4.1
1	633	7.33	19.45
1	636	25.32	19.6
1	639	17.08	0.89
1	642	38.7	13.69
1	645	28.19	25.76
1	648	40.28	10.12
1	651	11.7	29.12
1	654	56.83	18.83
1	657	82.32	30.94
1	660	82.18	12.41
1	663	24.1	25.04
1	666	144.84	17.69
1	669	146.54	25.61
1	672	135.1	14.42
1	675	354.74	7.04
1	678	288.26	12.03
1	681	413.45	52.42
1	684	358.36	28.46
1	687	385.57	38.14
1	690	407.95	16.39
1	693	240.85	37.63
1	696	400.7	21.7
1	699	353.58	9.94
1	702	326.16	10.99
1	705	228.68	20.09
1	708	316.69	18.46
1	711	240.57	9.72
1	714	80.99	9.45
1	717	251.15	10.88
1	720	10.35	15.79
1	723	128.27	5.33
1	726	11.38	14.43
1	729	76.74	17.55
1	732	8.6	12.54
1	735	53.71	16.71
1	738	24.27	20.67
1	741	15.3	14.72
1	744	209.77	12.46
1	747	114.04	22.03
2	0	58.45	9.26
2	3	136.73	31.49
2	6	33.64	10.1
2	9	19.69	14.79
2	12	16.65	17.37
2	15	20.7	27.71
2	18	106.06	24.76
2	21	323.73	18.41
2	24	378.86	15.87
2	27	555.84	30.35
2	30	764.82	12.68
2	33	1135.49	10.3
2	36	1469.02	13.7
2	39	1461.07	14.82
2	42	1082.09	11.95
2	45	1022.48	40.26
2	48	700.73	55.72
2	51	534.07	41.59
2	54	420.83	15.57
2	57	402.13	20.66
2	60	341.44	22.54
2	63	275.79	11.27
2	66	291.64	23.66
2	69	90.55	33.88
2	72	41.1	18.47
2	75	60.97	17.61
2	78	47.57	20.25
2	81	17.55	6.87
2	84	27.63	23.43
2	87	42.57	110.54
2	90	14.85	22.56
2	93	11.12	20.26
2	96	37.58	58.54
2	99	14.14	21.53
2	102	30.69	17.91
2	105	26.47	36.08
2	108	22.68	11.68
2	111	40.18	21.58
2	114	23.78	28.45
2	117	380.62	14.89
2	120	517.94	11.54
2	123	431.94	13.42
2	126	503.11	13.18
2	129	472.1	19.63
2	132	430.55	20.71
2	135	517.34	23.22
2	138	383.41	13.5
2	141	234.46	17.41
2	144	103.42	21.51
2	147	23.27	10.97
2	150	25.42	54.64
2	153	26.42	22.73
2	156	11.06	22.81
2	159	16.9	12.04
2	162	22.22	21.57
2	165	25.44	14.07
2	168	9.89	16.1
2	171	11.11	21.52
2	174	21.55	23.16
2	177	16.08	18.86
2	180	0	15.4
2	183	20.39	49.84
2	186	33.65	24.15
2	189	16.48	16.39
2	192	78.8	14.51
2	195	30.95	36.19
2	198	42.74	18.29
2	201	65.45	15.87
2	204	94.06	22.52
2	207	105.71	18.16
2	210	88.78	36.16
2	213	165.34	35.11
2	216	61.92	32.58
2	219	63.43	19.42
2	222	43.67	18.92
2	225	24.64	29.23
2	228	34.7	17.95
2	231	27.45	18.33
2	234	40.67	29.26
2	237	171.08	20.19
2	240	238.97	29.05
2	243	288.22	19.04
2	246	274.43	19.35
2	249	227.4	19.82
2	252	194.63	25.89
2	255	140.12	5.53
2	258	23.65	16.18
2	261	162.71	12.99
2	264	139.73	28.19
2	267	104.53	27.57
2	270	117.01	16.09
2	273	164.76	31.52
2	276	177.95	35.11
2	279	522.85	18.14
2	282	906.29	10.69
2	285	1000.06	43.98
2	288	1083.08	18.46
2	291	1070.31	26.67
2	294	1066.25	11.17
2	297	1087.75	9.37
2	300	1056.1	27.02
2	303	588.99	21.32
2	306	474.46	18.99
2	309	367.25	12.54
2	312	592.87	15.85
2	315	304.59	30.49
2	318	246.66	18.25
2	321	372.63	38.29
2	324	323.84	24.89
2	327	275.12	28.87
2	330	328.38	10.58
2	333	502.43	19.8
2	336	498.72	16.39
2	339	810.79	41.97
2	342	986.05	13.63
2	345	842.96	25.25
2	348	684.27	42.73
2	351	632.33	26.01
2	354	593.16	16.94
2	357	530.32	22
2	360	533.22	5.95
2	363	485.74	9.53
2	366	358.73	5.7
2	369	149.68	6.17
2	372	63.59	15.61
2	375	83.59	19.28
2	378	97.69	21.83
2	381	42.6	22.92
2	384	184.94	19.04
2	387	372.85	15.93
2	390	433.78	30.97
2	393	325.41	20.1
2	396	285.69	28.97
2	399	260.83	19.35
2	402	84.72	15.69
2	405	99.65	21.09
2	408	61.28	11.43
2	411	81.97	21
2	414	66.76	18.8
2	417	115.43	0
2	420	144	24.62
2	423	88.04	32.71
2	426	150.92	30.59
2	429	229.96	6.62
2	432	239.37	14.14
2	435	203.21	15.39
2	438	342.29	20.02
2	441	212.1	10.44
2	444	321.93	11.75
2	447	203.58	15.11
2	450	472.97	21.14
2	453	337.55	42.11
2	456	377.22	16.65
2	459	277.13	20
2	462	209.03	9.1
2	465	205.51	13.91
2	468	196.16	14.38
2	471	90.36	24.16
2	474	42.92	9.35
2	477	121.36	21.1
2	480	99.63	33.7
2	483	70.06	17.29
2	486	47.51	20.65
2	489	269.1	19.56
2	492	368.29	13.38
2	495	167.94	14.44
2	498	155.55	9.16
2	501	108.72	9.29
2	504	69.3	39.59
2	507	252.34	6.82
2	510	362.98	15.48
2	513	277.78	11.06
2	516	246.77	16.78
2	519	230.98	67.26
2	522	219.9	8.87
2	525	410.98	8.41
2	528	397.2	24.59
2	531	288.17	12.8
2	534	328.17	25.26
2	537	96.54	12.71
2	540	102.85	18.21
2	543	122.81	22.56
2	546	125.95	13.15
2	549	43.85	16.93
2	552	19.89	57.25
2	555	13.75	12.37
2	558	28.88	19.18
2	561	25.8	9.93
2	564	19.41	18.03
2	567	15.57	11.35
2	570	21.66	20.81
2	573	20.28	30.72
2	576	127.32	13.13
2	579	209.67	37.61
2	582	302.87	17.53
2	585	200.13	4.87
2	588	243.13	6.56
2	591	310.79	14.79
2	594	328.04	14.71
2	597	358.41	21.75
2	600	353.2	0
2	603	194.06	18.7
2	606	223.29	14.14
2	609	244.17	75.49
2	612	279.95	9.05
2	615	89.32	16.37
2	618	160.05	10.25
2	621	99.27	28.53
2	624	75.42	11.36
2	627	143.66	45.3
2	630	52.66	7.94
2	633	38.54	10.2
2	636	86.63	27.86
2	639	56.04	15.55
2	642	17.66	30.09
2	645	6.65	10.91
2	648	74.64	12.12
2	651	176.66	31.39
2	654	281.86	32.55
2	657	468.87	25.62
2	660	536.49	19.22
2	663	481.7	25.58
2	666	241.08	13.16
2	669	207.97	19
2	672	263	18.97
2	675	173.23	15.72
2	678	220.86	12.45
2	681	77.21	11.18
2	684	17.54	32.8
2	687	107.5	11.97
2	690	87.97	20.94
2	693	7.51	16.51
2	696	57.98	14.02
2	699	35.2	12.72
2	702	58.92	14.49
2	705	10.57	26.28
2	708	45.31	12.54
2	711	21.9	14.87
2	714	33.91	13.08
2	717	58.83	33.16
2	720	57.43	12.15
2	723	8.29	14.6
2	726	58.1	12.11
2	729	12.81	12.94
2	732	88.92	18.6
2	735	140.79	26.71
2	738	111.11	12.75
2	741	169.55	22.96
2	744	146.01	17.29
2	747	185.61	13.01
3	0	458.05	30.35
3	3	500.77	19.43
3	6	746.59	13.77
3	9	599.28	75.62
3	12	822.64	17.96
3	15	795.57	30.96
3	18	1238.32	22.64
3	21	1385.82	36.88
3	24	1368.95	22.56
3	27	1307.02	40.93
3	30	962.59	26.28
3	33	790.38	32.1
3	36	605.92	31.99
3	39	423.93	15.72
3	42	360.8	23.37
3	45	294.1	21.55
3	48	59.93	25.56
3	51	89.57	37
3	54	16.35	20.57
3	57	16.15	9.81
3	60	61.61	39.01
3	63	507.94	34.62
3	66	459.13	18.83
3	69	321.34	21.9
3	72	388.7	14.76
3	75	776.62	24.02
3	78	629.2	24.37
3	81	740.8	27.89
3	84	664.18	24.5
3	87	512.55	36.67
3	90	360.23	26.33
3	93	325.14	26.09
3	96	352.43	20.8
3	99	249.91	33.02
3	102	244.89	18.83
3	105	138.67	13.03
3	108	70.78	37.72
3	111	44.15	14.84
3	114	60.14	17.72
3	117	33.73	35.45
3	120	12.92	32.48
3	123	4.13	34.31
3	126	21.75	17.11
3	129	16.37	12
3	132	33.98	19.92
3	135	17	16.24
3	138	16.07	23.82
3	141	18.96	17.38
3	144	48.68	69.45
3	147	54.51	21.6
3	150	53.93	14.99
3	153	49.52	12.16
3	156	101.32	20.72
3	159	92.78	21.46
3	162	213	11.29
3	165	253.4	21.89
3	168	170.82	12.43
3	171	523.39	18.58
3	174	478.19	11.73
3	177	446.93	12.89
3	180	510.31	21.56
3	183	509.97	11.58
3	186	442.85	20.31
3	189	524.32	6.19
3	192	431.12	29.11
3	195	332.49	16.28
3	198	864.99	17.32
3	201	983.95	12.2
3	204	957.27	24.33
3	207	936.66	11.84
3	210	767.72	39.94
3	213	1224.62	20.49
3	216	920.78	19.35
3	219	857.95	22.86
3	222	1063.43	26.99
3	225	1009.09	17.62
3	228	813.09	29.52
3	231	1021.34	9.68
3	234	929.25	22.82
3	237	728.65	26.49
3	240	540.16	23.12
3	243	659.18	13.05
3	246	662.02	40.69
3	249	661.66	13.06
3	252	520.17	14.98
3	255	450.24	18.18
3	258	448.27	19.96
3	261	716.02	50.71
3	264	618.39	17.15
3	267	806	26.72
3	270	865.02	34.94
3	273	754.03	19.82
3	276	816.57	17.54
3	279	534.49	42.79
3	282	631.13	19.89
3	285	603.02	10.47
3	288	518.61	11.63
3	291	272.87	16.13
3	294	331.95	30.5
3	297	184.66	23.65
3	300	183.68	26.12
3	303	110.35	64.76
3	306	124.08	34.38
3	309	35.77	10.22
3	312	85.55	40.91
3	315	76.3	17.54
3	318	6.08	10.35
3	321	17.91	21.15
3	324	70.18	8.89
3	327	10.56	19.61
3	330	8.44	18.03
3	333	19.34	15.38
3	336	45.32	40.36
3	339	41.02	11.28
3	342	16.6	16.77
3	345	0	14.35
3	348	22.13	15.93
3	351	102.02	12.66
3	354	56.83	19.8
3	357	166.31	11.95
3	360	218.52	37.05
3	363	222.42	23.91
3	366	260.61	16.84
3	369	217.41	15.85
3	372	104.7	7.36
3	375	116.48	32.14
3	378	185.67	47.19
3	381	101.52	10.65
3	384	69.12	27.43
3	387	37.01	18.69
3	390	15.14	22.65
3	393	13.47	12.24
3	396	22.43	55.4
3	399	31.61	10.02
3	402	24.8	7.38
3	405	144.09	11.78
3	408	243.4	28.72
3	411	139.5	13.43
3	414	183.6	20.79
3	417	287.22	10.77
3	420	341.25	17.68
3	423	297.11	29.98
3	426	219.97	31.79
3	429	240.26	17.74
3	432	117.73	17.91
3	435	472.01	28.57
3	438	628.2	17.61
3	441	1014.32	19.02
3	444	1115.83	17.84
3	447	1094.15	19.93
3	450	1169.25	14.25
3	453	1044.02	19.7
3	456	914.69	30.49
3	459	783.43	15.52
3	462	762.29	22.58
3	465	785.57	10.71
3	468	587.93	23.38
3	471	382.05	7.11
3	474	434.56	27.06
3	477	339.33	18.1
3	480	311.19	12.48
3	483	214.56	25.43
3	486	362.85	34.94
3	489	229.93	8.9
3	492	183.84	17.51
3	495	279.06	18.56
3	498	178.05	22.09
3	501	226.83	17.16
3	504	207.14	13.55
3	507	270.68	31.65
3	510	223.72	18.3
3	513	357.2	5.85
3	516	311.59	14.44
3	519	577.53	17.63
3	522	556.66	15.16
3	525	816.37	22.83
3	528	787.13	37.39
3	531	628.45	19.21
3	534	591.26	26.29
3	537	702	16.93
3	540	496.46	13.32
3	543	524.23	40.87
3	546	434.52	27.85
3	549	273.75	17.05
3	552	366.08	12.24
3	555	414.1	19.43
3	558	253.37	23.49
3	561	416.77	18.44
3	564	488.44	9.86
3	567	514.71	8.84
3	570	411.05	19.22
3	573	1000.39	29.79
3	576	804.38	14.09
3	579	826.16	17.67
3	582	773.61	14.97
3	585	924.92	12.47
3	588	1014.9	6.76
3	591	1294.58	29.71
3	594	1241.52	17.22
3	597	1025.83	14.35
3	600	1073.07	8.73
3	603	861.18	9.93
3	606	844.47	16.6
3	609	622.98	24.95
3	612	699.75	17.04
3	615	692.39	17.57
3	618	461.88	17.1
3	621	582.21	10.1
3	624	512.46	22.31
3	627	484.81	14.73
3	630	577.28	21.63
3	633	343.56	18.47
3	636	272.24	11
3	639	441.89	19.66
3	642	202.23	18.88
3	645	413.76	0
3	648	372.32	16.21
3	651	488.93	12.58
3	654	479.29	25.6
3	657	513.42	79.3
3	660	455.05	10.29
3	663	354.91	11.51
3	666	113.84	19.63
3	669	437.63	31.35
3	672	357.69	52.89
3	675	680.98	13.55
3	678	810.03	13.17
3	681	844.24	16.88
3	684	814.1	28.97
3	687	543	38.39
3	690	398.98	29.15
3	693	750.19	30.79
3	696	933.05	77.21
3	699	542.3	19.99
3	702	493.4	6.68
3	705	446.48	38.2
3	708	338.9	13.83
3	711	338.96	16.44
3	714	376.6	34.7
3	717	264.48	13.58
3	720	246.98	20.02
3	723	397.3	25.92
3	726	154.83	14.51
3	729	57.96	36.66
3	732	212.57	17.09
3	735	119.82	23.57
3	738	161.44	17.32
3	741	97.99	18.2
3	744	167.7	12.3
3	747	389.96	10.72
4	0	2072.17	15.53
4	3	2286.16	19.81
4	6	2097.56	27.08
4	9	2162.67	47.52
4	12	2451.52	39.45
4	15	2288.53	21.94
4	18	2046.12	21.28
4	21	2006.49	16.85
4	24	2279.04	33.81
4	27	2353.41	13.83
4	30	2225.92	30.76
4	33	2280.49	17.57
4	36	2577.28	18.11
4	39	2561.64	10.77
4	42	2501.07	26.23
4	45	2495.56	20.22
4	48	1959.79	25.35
4	51	1990.11	45.6
4	54	1471.29	17.97
4	57	1411.44	23
4	60	1438.78	32.99
4	63	1141.53	11.87
4	66	1087.64	57.63
4	69	976.53	23.9
4	72	1316.9	81.01
4	75	1169.6	26.3
4	78	1386.77	21.99
4	81	1332.81	78.18
4	84	1621.91	22.34
4	87	1507.28	11.7
4	90	1364.47	49.51
4	93	1357.32	11.31
4	96	1288.92	24.64
4	99	903.22	31.11
4	102	1294.36	22.34
4	105	865.27	19.85
4	108	906	14.39
4	111	717.68	50.38
4	114	474.28	44.5
4	117	656.23	12.12
4	120	705.03	39.87
4	123	1140.9	15.76
4	126	1752.54	41.62
4	129	1521.14	15.21
4	132	1707.34	36.19
4	135	1490.39	43.53
4	138	1436.46	22.37
4	141	923.63	40.68
4	144	1304.72	10.45
4	147	823.81	20.08
4	150	1228.23	16.01
4	153	1354.6	34.57
4	156	758.63	25.33
4	159	980.38	21.11
4	162	869.36	32.51
4	165	680.56	18.23
4	168	624.89	49.23
4	171	719.89	25.37
4	174	967.79	23.34
4	177	611.61	37.13
4	180	699.8	21.69
4	183	599.62	23.45
4	186	1089.22	48.5
4	189	954.09	16.66
4	192	1265.69	23.43
4	195	1032.25	46.47
4	198	953.89	17.08
4	201	1353.16	11.7
4	204	1223.77	35.06
4	207	1542.45	12.09
4	210	1576.92	18.32
4	213	1628.53	34.8
4	216	1565.81	17.11
4	219	1399.12	35.08
4	222	1401.15	16.16
4	225	1727.97	15.33
4	228	1593.76	23.85
4	231	1357.04	28.4
4	234	1192.99	17.97
4	237	908.22	18.19
4	240	799.64	38.48
4	243	1068.06	51.99
4	246	686.2	40.15
4	249	1067.38	29.95
4	252	776.05	25.89
4	255	1383.09	17.69
4	258	885.34	23.56
4	261	1547.37	21.66
4	264	1357.82	15.31
4	267	1203.88	33.94
4	270	938.68	15.87
4	273	1336.62	44.53
4	276	1764.65	37.57
4	279	1413.3	12.81
4	282	1898.27	13.39
4	285	1516.15	20.2
4	288	1399.86	21.65
4	291	1321.65	15.27
4	294	1378.74	23.7
4	297	1269.52	18.47
4	300	1145.06	24.17
4	303	1355.83	22.24
4	306	1565.54	16.43
4	309	1133.02	32.03
4	312	1325.25	43.17
4	315	900.8	30.4
4	318	722.22	22.05
4	321	834.84	12.56
4	324	765.71	31.28
4	327	359.44	1.08
4	330	509.92	12.78
4	333	430.63	28.6
4	336	803.5	32.45
4	339	584.08	31.01
4	342	733.32	15.57
4	345	396.5	24.47
4	348	467.96	20.7
4	351	577.87	19.41
4	354	772.16	15.64
4	357	595.62	25.85
4	360	615.51	32.27
4	363	677.47	31.73
4	366	695.97	31.59
4	369	1094.17	5.81
4	372	1058.99	18.07
4	375	949.34	26.49
4	378	954.16	34.06
4	381	727.71	45.14
4	384	1196.7	21.37
4	387	1160.6	25.16
4	390	1813.49	31.99
4	393	1738.42	18.65
4	396	1839.76	17.84
4	399	1634.57	3.2
4	402	1479.16	11.19
4	405	1342.22	28.92
4	408	1307.95	35.06
4	411	1534.27	29.53
4	414	1041.58	13.21
4	417	1277.66	15.32
4	420	770.78	29.04
4	423	642.53	26.01
4	426	827.26	9.81
4	429	786.68	21.82
4	432	956.82	19.35
4	435	812.07	40.72
4	438	722.36	33.38
4	441	734.49	26.16
4	444	448.13	15.88
4	447	468.21	18.13
4	450	524.76	20.1
4	453	453.8	11.84
4	456	118.54	21.94
4	459	301.15	19.51
4	462	302.92	29.22
4	465	637.43	14.28
4	468	571.17	35.46
4	471	422.86	24.89
4	474	333.18	14.7
4	477	526.19	16.6
4	480	575.14	38.16
4	483	533.46	16.85
4	486	514.07	26.75
4	489	656.54	86.45
4	492	474.2	20.7
4	495	555.89	11.31
4	498	357.93	22.5
4	501	352.26	24.76
4	504	268.8	22.59
4	507	60.78	17.73
4	510	107.47	15.02
4	513	309.07	38
4	516	45.35	18.57
4	519	143.72	18.56
4	522	79.14	29.29
4	525	123.65	21.39
4	528	117.99	52.29
4	531	204.84	87.67
4	534	243.43	6.71
4	537	225.21	14.95
4	540	196.63	16.07
4	543	197.64	13.52
4	546	170.49	49.22
4	549	75.5	10.4
4	552	50.2	29.13
4	555	427.97	12.51
4	558	409.24	40.71
4	561	399.35	20.15
4	564	243.32	23.86
4	567	263.84	12.24
4	570	256.8	22.29
4	573	61.28	24.23
4	576	207.64	36.83
4	579	125.62	18.43
4	582	106.07	12.77
4	585	175.44	27.07
4	588	149.38	9.9
4	591	45.12	26.72
4	594	46.91	26.26
4	597	35.14	29.73
4	600	98.26	29.78
4	603	56.81	20.3
4	606	5.75	10.3
4	609	32.66	18.36
4	612	14.75	23.05
4	615	355.83	41.54
4	618	347.23	29.43
4	621	389.9	22.32
4	624	487.02	14.82
4	627	446.05	26.14
4	630	266.73	35
4	633	296.42	16.48
4	636	473.45	18.34
4	639	542.2	19.6
4	642	501.56	18.37
4	645	547.44	27.43
4	648	672.48	19.66
4	651	676.91	32.34
4	654	545.13	15.6
4	657	653.66	19.21
4	660	657.5	26.13
4	663	770.1	10.47
4	666	834.38	13.17
4	669	626.45	15.21
4	672	342.96	20.01
4	675	419.71	22
4	678	535.2	24.35
4	681	348.98	24.12
4	684	248.68	39.53
4	687	91.2	16.43
4	690	68.66	11.17
4	693	94.95	22.26
4	696	51.01	13.24
4	699	54.63	19.55
4	702	17.47	20.21
4	705	43.11	19.25
4	708	18.08	17.53
4	711	17	20.59
4	714	19.55	34.56
4	717	22.88	18.9
4	720	19.6	42.24
4	723	14.92	16.25
4	726	21.29	16.86
4	729	36.02	21.24
4	732	20.02	8.69
4	735	50.65	12.54
4	738	24.86	14.93
4	741	49.91	14.83
4	744	16.95	30.64
4	747	56.88	19.28
5	0	52.65	17.86
5	3	79.37	20.35
5	6	54.67	26.19
5	9	40.29	18.92
5	12	94.62	17.32
5	15	179.74	38.21
5	18	412.9	26.14
5	21	840.04	36.01
5	24	1046.22	31.07
5	27	952.26	25.94
5	30	891.26	26.1
5	33	912.51	11.54
5	36	1198.45	22.01
5	39	1179.76	18.02
5	42	1346.9	14.75
5	45	1843.43	9.93
5	48	1754.52	15.68
5	51	2111.05	14.62
5	54	1863.74	13.49
5	57	1581.6	12.67
5	60	1650.95	18.66
5	63	1553.03	5.69
5	66	1322.82	41.7
5	69	1308.88	11.23
5	72	1379.42	30.06
5	75	1159.84	19.59
5	78	1031.07	23.54
5	81	802.27	24.38
5	84	699.69	12.08
5	87	735.49	23.24
5	90	593.83	23.57
5	93	689.57	30.54
5	96	727.45	12.06
5	99	304.01	28.31
5	102	108.32	22.95
5	105	108.37	16.6
5	108	79.47	21.87
5	111	23.58	130.95
5	114	19.16	20.99
5	117	12.86	26.98
5	120	31.68	34
5	123	32.3	19.1
5	126	65.76	25.55
5	129	181.66	28.03
5	132	46.88	15.88
5	135	56.88	20.39
5	138	231.84	14.85
5	141	380.94	14.1
5	144	516.27	24.63
5	147	456.78	87.38
5	150	512.83	31.67
5	153	641	12.45
5	156	541.97	19.67
5	159	477.41	45.78
5	162	301.52	37.25
5	165	483.2	13.12
5	168	426.77	16.64
5	171	592.26	23.78
5	174	292.82	27.51
5	177	275.55	19.35
5	180	245.57	26.77
5	183	57.94	20.92
5	186	59.97	15.7
5	189	245.34	16.21
5	192	369.97	18.79
5	195	439.57	7.71
5	198	303.18	16.28
5	201	263.45	24.53
5	204	260.55	40.65
5	207	363.62	31
5	210	320.78	14.49
5	213	178.15	12.09
5	216	127.27	13.04
5	219	121.55	21.75
5	222	186.6	27.3
5	225	211.52	21.7
5	228	352.88	17.16
5	231	341.73	16.91
5	234	268.91	21.22
5	237	201.06	8.7
5	240	244.02	16.72
5	243	316.41	12.76
5	246	398.9	20.78
5	249	143.73	28.25
5	252	96.69	18.38
5	255	10.55	47.68
5	258	93.52	11.83
5	261	16.82	27.47
5	264	110.97	31.65
5	267	224.21	8.47
5	270	145.5	13.67
5	273	227.92	19.72
5	276	211.11	17.8
5	279	49.7	16.28
5	282	66.84	11.12
5	285	100.58	30.6
5	288	37.31	70.71
5	291	35.08	22.58
5	294	27.99	33.03
5	297	5.62	31.96
5	300	14.86	25.08
5	303	25.22	15.19
5	306	31.83	14.55
5	309	14.13	33.18
5	312	14.12	23.22
5	315	34.87	16.77
5	318	14.89	28.88
5	321	20.64	41.25
5	324	36.39	18.79
5	327	3.09	30.88
5	330	25.13	34.35
5	333	43.97	9.6
5	336	17.99	15.86
5	339	22.08	13.36
5	342	24.26	38.63
5	345	19.86	16.82
5	348	56.69	21.17
5	351	67.76	21.39
5	354	6.74	17.46
5	357	56.07	22.87
5	360	74.34	32.7
5	363	241.41	18.03
5	366	102.53	19.02
5	369	140.23	7.95
5	372	175.41	46.23
5	375	163.05	22.65
5	378	137.27	12.34
5	381	126.69	0
5	384	129.48	11.8
5	387	132	10.75
5	390	184.9	12.19
5	393	144.78	14.41
5	396	41.64	35.42
5	399	110.09	10.57
5	402	65.74	13.45
5	405	18.22	14.64
5	408	22.92	15.23
5	411	8.49	12.54
5	414	13.96	34.18
5	417	23.28	13.33
5	420	26.11	13.34
5	423	25.5	31.34
5	426	18.95	24.19
5	429	12.53	15.62
5	432	21.48	18.14
5	435	9.66	31.82
5	438	11.47	30.55
5	441	10.61	27.22
5	444	25.61	39.36
5	447	44.55	20.44
5	450	58.26	21.91
5	453	146.54	36.38
5	456	121.04	8.78
5	459	97.29	18.87
5	462	101.76	21.07
5	465	159.46	19.85
5	468	59.61	15.31
5	471	53.4	26.12
5	474	94.82	23.97
5	477	110.7	11.99
5	480	166.26	12.71
5	483	95.43	18.55
5	486	125.29	24.94
5	489	89.63	14.41
5	492	87.49	12.28
5	495	25.78	14.69
5	498	16.17	8.34
5	501	43.74	18.45
5	504	13.55	8.21
5	507	14.01	15.31
5	510	13.43	30.44
5	513	9.8	20.16
5	516	27.56	11.43
5	519	34.09	17.22
5	522	12.17	17.87
5	525	48.28	17.52
5	528	13.27	13.66
5	531	12.2	14.11
5	534	45.37	20.38
5	537	51.82	0
5	540	56.08	15.01
5	543	24.16	21.97
5	546	27.06	33.36
5	549	19.24	20.12
5	552	16.76	16.92
5	555	6.06	28.43
5	558	90.12	31.34
5	561	10.27	0
5	564	30.01	17.04
5	567	10.38	5.99
5	570	18.16	20.46
5	573	79.2	8.1
5	576	24.1	6.96
5	579	25.58	20.17
5	582	74.1	11.87
5	585	27.78	26.4
5	588	45.17	10.58
5	591	29.19	16.45
5	594	25.26	19.62
5	597	35.06	8.83
5	600	18.61	22.61
5	603	23.03	29.12
5	606	25.68	20.04
5	609	52.04	31.61
5	612	7.6	16.68
5	615	8.77	9.83
5	618	17.42	8.82
5	621	13.57	19
5	624	17.35	23.47
5	627	21.54	27.69
5	630	20.51	15.5
5	633	34.28	14.27
5	636	17.22	17.94
5	639	33.5	19.84
5	642	17.95	26.27
5	645	16.4	14.16
5	648	10.89	18.54
5	651	4.42	27.11
5	654	18.47	9.48
5	657	16.05	18.82
5	660	8.45	16.51
5	663	74	22.3
5	666	18.24	13.63
5	669	11.73	23.55
5	672	10.37	26.26
5	675	11.09	10.42
5	678	28.44	17.63
5	681	8.84	21.34
5	684	23.2	33.38
5	687	12.25	10.84
5	690	13.22	10.89
5	693	17.51	17.87
5	696	25.74	17.44
5	699	144.3	0
5	702	11.78	11.31
5	705	9.08	30.54
5	708	22.96	11.27
5	711	31.84	12.66
5	714	11.76	12.63
5	717	14.16	16.79
5	720	29.13	20.01
5	723	25.53	21.39
5	726	19.52	15.79
5	729	22.54	25.82
5	732	32.42	19.69
5	735	14.72	15.92
5	738	7.22	23.13
5	741	11.51	22.83
5	744	14.7	12.9
5	747	13.29	16.31
6	0	17.54	22.07
6	3	10.52	52.39
6	6	24.66	26.72
6	9	19.39	34.01
6	12	72.5	13.2
6	15	18.66	29.16
6	18	8.69	21.3
6	21	29.17	15.17
6	24	24.87	11.86
6	27	14.64	21.37
6	30	34.37	27.55
6	33	79.65	27.45
6	36	83.17	28.91
6	39	41.57	16.1
6	42	153.52	31.18
6	45	244.04	19.68
6	48	263.05	35.62
6	51	295.95	39.67
6	54	257.16	23.87
6	57	291.04	31.31
6	60	231.13	9.83
6	63	147.51	12.45
6	66	247.73	5.03
6	69	245.98	15.72
6	72	228.42	27.96
6	75	138.49	30.78
6	78	371.96	25.81
6	81	619.66	14.56
6	84	395.76	12.34
6	87	376.35	28.55
6	90	446.29	14.84
6	93	395.21	14.51
6	96	333.5	20.04
6	99	480.91	15.38
6	102	419.43	15.53
6	105	303.4	20.27
6	108	83.92	20.15
6	111	134.23	22.78
6	114	255.1	18.63
6	117	55.85	30.06
6	120	55.31	12.5
6	123	97.26	31.36
6	126	35.47	40.41
6	129	13.63	18.43
6	132	37.33	14.41
6	135	10.69	12.89
6	138	28.95	12.38
6	141	17.4	19.16
6	144	16.87	30.35
6	147	12.45	29.48
6	150	15.47	44.04
6	153	36.08	9.91
6	156	36.59	39.39
6	159	22.28	24.53
6	162	17.6	44.1
6	165	28.61	21.01
6	168	29.79	21.64
6	171	34.01	12.07
6	174	50.83	20.55
6	177	12.28	23.88
6	180	12.5	23.97
6	183	20.15	15.73
6	186	52.41	25.85
6	189	20.96	39.31
6	192	31.85	18.32
6	195	27.54	80.66
6	198	10.09	21.73
6	201	19.59	10.78
6	204	18.79	78.76
6	207	45.74	17.46
6	210	9.3	11.07
6	213	38.49	21.15
6	216	38.28	18.09
6	219	62.21	8.88
6	222	24.98	15.27
6	225	33.44	28.82
6	228	67.44	19.11
6	231	7.29	25.73
6	234	22.46	33.92
6	237	29.51	20.56
6	240	132.79	21.95
6	243	26.95	9.19
6	246	16.7	24.35
6	249	103.73	17.72
6	252	120.25	27.76
6	255	46.57	33.94
6	258	62.52	17.9
6	261	29.28	15.46
6	264	29.14	36.45
6	267	71.07	32.86
6	270	118.22	51.2
6	273	345.93	51.98
6	276	297.53	21.74
6	279	394.76	11.38
6	282	408.45	37.11
6	285	391.77	25.42
6	288	287.56	22.22
6	291	160.4	42.84
6	294	328.49	22.89
6	297	234.16	19.91
6	300	70.03	31.65
6	303	317.7	25.81
6	306	76.64	20.59
6	309	119.51	10.49
6	312	81.95	28.02
6	315	207.45	35.62
6	318	161.43	17.59
6	321	71.88	33.34
6	324	45.54	15.09
6	327	67.91	11.43
6	330	88.33	23.79
6	333	65.37	16.54
6	336	51.42	33.06
6	339	32.69	41.92
6	342	19.31	27.79
6	345	24.97	11.15
6	348	26.51	9.02
6	351	49.43	32.21
6	354	16.14	28.74
6	357	39.51	8.13
6	360	19.53	20.56
6	363	16.96	14.54
6	366	47.96	40.01
6	369	16.04	83.67
6	372	25.91	17.15
6	375	21.84	19.43
6	378	19.08	20.99
6	381	71.74	18.12
6	384	4.81	15.68
6	387	17.83	19.74
6	390	25.94	17.43
6	393	6.87	8.19
6	396	0	21.54
6	399	8.75	21.39
6	402	35.44	12.77
6	405	22.55	11.56
6	408	18.67	13.46
6	411	12.35	27.99
6	414	6.08	23.11
6	417	4.5	24.78
6	420	20.29	11.9
6	423	46.41	8.05
6	426	25.37	19.01
6	429	21.27	22.6
6	432	27.65	22.63
6	435	11.53	13.04
6	438	17.17	17.1
6	441	291.69	10.33
6	444	319.32	38.2
6	447	386.66	20.11
6	450	363.73	16.84
6	453	357.4	10.65
6	456	295.47	12.45
6	459	394.61	20.03
6	462	339.87	24.34
6	465	354.12	30.33
6	468	277.35	11.92
6	471	166.63	16.37
6	474	339.84	17.7
6	477	157.52	22.42
6	480	111.77	53.25
6	483	66.27	15.19
6	486	38.43	23.82
6	489	35.68	79.14
6	492	56.93	16.71
6	495	31.55	9.01
6	498	9.34	30.32
6	501	29.64	40.42
6	504	18.28	11.11
6	507	26.87	24.94
6	510	18.49	18.1
6	513	25.88	26.81
6	516	11.79	18.93
6	519	14.62	12.27
6	522	32.35	12.39
6	525	28.64	39.21
6	528	16.74	26.11
6	531	12.55	28.21
6	534	19.61	14.21
6	537	4.67	20.72
6	540	14.79	15.91
6	543	17.43	16.8
6	546	14.95	14.99
6	549	16.73	22.28
6	552	24.99	14.52
6	555	46.67	16.19
6	558	23.89	20.56
6	561	13.51	16.87
6	564	30.95	12.52
6	567	36.16	28.88
6	570	11.8	26.56
6	573	24.75	93.05
6	576	42.49	39.93
6	579	17.68	8.73
6	582	13.25	19.15
6	585	16	15.32
6	588	16.27	8.67
6	591	13.57	24.7
6	594	14.02	12.37
6	597	59.1	45.28
6	600	27.96	10.62
6	603	17.53	27.52
6	606	41.23	102.14
6	609	35.29	14.63
6	612	19.29	9.98
6	615	40.68	43.98
6	618	16.31	14.25
6	621	23.75	23.08
6	624	13.95	14.9
6	627	20.51	29.85
6	630	11.51	44.62
6	633	115.91	17.61
6	636	96.68	20.18
6	639	188.81	25.09
6	642	311.53	20.49
6	645	346.82	23.83
6	648	333.94	14.25
6	651	394.58	23.03
6	654	392.8	74.26
6	657	420.07	34.3
6	660	329.83	48.06
6	663	321.87	51.12
6	666	125.53	46.08
6	669	48.01	22.92
6	672	30.25	34.82
6	675	52.09	17.1
6	678	33.24	30.12
6	681	41.44	41.79
6	684	25.32	46.62
6	687	23.12	15.98
6	690	37.91	18.56
6	693	38.53	12.76
6	696	115.58	15.25
6	699	38.25	29.69
6	702	20.11	14.16
6	705	60.82	34.43
6	708	36.66	25.25
6	711	68.86	23.48
6	714	13.09	34.1
6	717	34.5	16.19
6	720	22.21	33.94
6	723	16.09	39.83
6	726	68.53	22.58
6	729	11.92	41.4
6	732	13.3	12.39
6	735	23.25	24.85
6	738	14.46	42.29
6	741	17.91	10.46
6	744	12.71	32.32
6	747	47.86	28.43
7	0	168.09	8.92
7	3	217.63	8.57
7	6	180.19	24.3
7	9	152.46	40.92
7	12	90.9	37.3
7	15	178.65	34.4
7	18	52.26	30.12
7	21	195.94	12.65
7	24	132.76	19.33
7	27	43.17	19.98
7	30	47.18	16.59
7	33	47.76	24.47
7	36	48.43	18.49
7	39	17.68	33.04
7	42	51.29	22.45
7	45	16.65	16.24
7	48	28.52	9.09
7	51	18.76	13.92
7	54	32.43	44.87
7	57	64.02	35.89
7	60	40.08	21.61
7	63	16.73	19.69
7	66	32.66	19.64
7	69	29.98	34.35
7	72	8.28	25.25
7	75	12.88	13.98
7	78	17.67	14.24
7	81	18.2	22.89
7	84	14.23	59.16
7	87	7.36	8.73
7	90	11.94	23.3
7	93	33.34	9.76
7	96	20.33	16.62
7	99	28.23	16.81
7	102	31.59	16.52
7	105	22.95	19.71
7	108	20.81	10.77
7	111	17.96	31.19
7	114	202.46	26.76
7	117	153.95	20.89
7	120	148.78	16.55
7	123	135.03	14.19
7	126	301.37	17.14
7	129	593.27	8.05
7	132	536.36	14.93
7	135	819.64	18.3
7	138	905.62	10.05
7	141	1011.71	10.18
7	144	853.83	26.42
7	147	795.6	20.72
7	150	466.32	10.47
7	153	825.92	23.99
7	156	758.11	19.61
7	159	580.31	17.31
7	162	613.22	15.8
7	165	650.92	19.84
7	168	811.66	8.91
7	171	544.87	13.16
7	174	535.51	13.79
7	177	220.13	25.25
7	180	205.08	17.04
7	183	155.78	16.45
7	186	110.8	19.73
7	189	125.27	10.1
7	192	57.4	42.88
7	195	39.68	61.08
7	198	179.24	20.09
7	201	204.22	19.21
7	204	222.17	35.1
7	207	291.92	14.67
7	210	256.78	26.82
7	213	188.22	14.32
7	216	213.78	28.05
7	219	75.53	18.69
7	222	214.24	14.88
7	225	290.48	28.73
7	228	426.78	23.6
7	231	1103.99	13.51
7	234	1177.86	28.92
7	237	957.86	28.69
7	240	950.18	23.8
7	243	864.85	19.75
7	246	580.4	29.42
7	249	499.87	21.02
7	252	350.18	23.38
7	255	475.19	12.5
7	258	81.19	71.44
7	261	82.38	9.04
7	264	7.96	8.7
7	267	18.3	26.23
7	270	18.94	27.76
7	273	13.06	45.45
7	276	11.07	20.24
7	279	136.5	23.8
7	282	199.88	21.28
7	285	326.88	27.88
7	288	354.71	25.1
7	291	499.7	26.26
7	294	500.64	20.98
7	297	623.06	15.26
7	300	835.04	16.99
7	303	947.62	14.1
7	306	966.22	22.28
7	309	974.62	46.43
7	312	508.08	14.3
7	315	797.44	34.41
7	318	366.13	20.57
7	321	183.79	23.58
7	324	430.99	45.95
7	327	210.56	16.73
7	330	315.76	52.65
7	333	426.18	16.19
7	336	509	20.98
7	339	418.49	26.89
7	342	491.87	20.29
7	345	242.1	12.15
7	348	468.48	18.14
7	351	180.64	20.94
7	354	229.92	22.44
7	357	99.08	12.54
7	360	112.88	13.82
7	363	28.63	20.55
7	366	39.92	27.14
7	369	92.08	49.35
7	372	114.67	26.88
7	375	117.23	19.24
7	378	125.57	24.81
7	381	102.31	56.75
7	384	201.32	20.34
7	387	47.58	19.08
7	390	199.06	10.34
7	393	168.77	21.75
7	396	109.08	17.95
7	399	207.93	10.33
7	402	334.77	38.15
7	405	380.74	5.88
7	408	227.63	20.94
7	411	445.22	17.8
7	414	523.56	16.25
7	417	647.46	12.97
7	420	662.83	13.06
7	423	533.1	17.77
7	426	497.86	31.23
7	429	712.45	16.13
7	432	651.82	12.79
7	435	732.35	14.57
7	438	455.33	17.01
7	441	449.44	13.26
7	444	232.17	27.17
7	447	403.04	15.15
7	450	172.65	51.27
7	453	272.97	13.43
7	456	157.6	33.26
7	459	385.58	15.59
7	462	356.27	0
7	465	137.98	20.59
7	468	188.83	17.5
7	471	128.18	11.66
7	474	101.94	19.93
7	477	71.66	16.83
7	480	24.05	22.66
7	483	31.46	62.18
7	486	52.87	18.12
7	489	16.63	20.12
7	492	16.42	12.55
7	495	30.73	17.12
7	498	30.44	14.36
7	501	58.46	18.66
7	504	91.67	11.81
7	507	28.52	9.85
7	510	235.41	35.49
7	513	611.25	22.2
7	516	482.36	20.36
7	519	588.83	29.98
7	522	815.36	26.03
7	525	737.91	50.91
7	528	568.77	49.56
7	531	461.73	24.7
7	534	520.94	8.3
7	537	479.38	16.27
7	540	585.29	29.05
7	543	451.35	10.48
7	546	250.96	49.89
7	549	377.6	17.56
7	552	37.42	22.12
7	555	288.37	18.84
7	558	468.53	14.87
7	561	435.04	28.48
7	564	357.1	20.82
7	567	288.48	51.52
7	570	337.64	19.45
7	573	411.61	57.08
7	576	407.15	39.32
7	579	454.83	24.81
7	582	847.63	26.29
7	585	582.6	13.94
7	588	673.78	28.93
7	591	791.16	15.88
7	594	724.17	35.09
7	597	717.34	19.21
7	600	659.45	24.37
7	603	667.13	21.23
7	606	584.72	18.53
7	609	648.55	32.53
7	612	296.44	24.81
7	615	446.4	6.16
7	618	370.49	27.5
7	621	552.59	20.76
7	624	548.65	19.02
7	627	654.06	24.41
7	630	603.59	37.68
7	633	512.6	10.37
7	636	533.02	17.74
7	639	366.78	18.95
7	642	141.5	18.64
7	645	199.46	32.14
7	648	108.82	35.55
7	651	25.91	20.34
7	654	124.15	7.19
7	657	200.94	24.66
7	660	121.11	26.69
7	663	199.87	14.26
7	666	129.88	13.21
7	669	299.67	15.17
7	672	407.76	18.71
7	675	373.63	40.51
7	678	280.59	14.31
7	681	251.61	34.96
7	684	430.77	31.28
7	687	359.59	20.81
7	690	522.84	42.98
7	693	506.3	43.15
7	696	510.7	41.66
7	699	477.97	47.65
7	702	560.09	18.22
7	705	580.09	17.77
7	708	575.56	31.56
7	711	640.76	19.99
7	714	313.27	11.75
7	717	568.19	21.07
7	720	588.11	22.37
7	723	498.03	54.51
7	726	263.79	13.26
7	729	390.51	22.78
7	732	412.9	29.12
7	735	164.32	11.05
7	738	29.18	16.4
7	741	87.29	15.87
7	744	45.05	7.82
7	747	36.23	11.52
8	0	21.2	12.16
8	3	24.6	15.04
8	6	17.01	18.75
8	9	18.05	0
8	12	9.18	16.79
8	15	23.08	13.81
8	18	30.6	12.27
8	21	24.03	18.02
8	24	13.4	13.02
8	27	10.22	24.76
8	30	18.78	52.03
8	33	26.18	15.3
8	36	16.86	18.56
8	39	30.66	24.41
8	42	23.5	7.26
8	45	15.23	8.28
8	48	15.3	30.25
8	51	16.61	19.33
8	54	18.47	14.59
8	57	11.41	25.59
8	60	13.69	23.77
8	63	8.59	13.02
8	66	16.65	28.43
8	69	15.54	17.1
8	72	6.05	16.2
8	75	38.41	14.5
8	78	57.93	12.7
8	81	67.54	25.89
8	84	79.55	6.52
8	87	67.03	7.61
8	90	85.06	14.4
8	93	15.92	19.35
8	96	47.98	11.4
8	99	48.19	13.43
8	102	28.53	22.26
8	105	93.31	32.15
8	108	63.11	13.02
8	111	38.23	37.37
8	114	65.97	25.98
8	117	106.95	8.19
8	120	50.32	17.31
8	123	93.03	7.05
8	126	42.42	14.55
8	129	14.88	14.07
8	132	19.36	33.77
8	135	20.4	18.54
8	138	21.94	11.26
8	141	82.36	24.82
8	144	19.19	13.26
8	147	10.06	15.85
8	150	40.34	13.6
8	153	35.46	10.61
8	156	23.25	35.18
8	159	16.45	12.67
8	162	14.62	14.51
8	165	18.54	10.79
8	168	19.37	15.04
8	171	58.51	11.65
8	174	28.94	24.65
8	177	118.08	40.69
8	180	186.78	13.35
8	183	398.96	16.13
8	186	502.02	17.92
8	189	462.31	9.84
8	192	263.21	11.93
8	195	438.31	19.15
8	198	566.39	21.29
8	201	470.61	16.56
8	204	434.55	12.26
8	207	412.9	25.28
8	210	298.97	13.14
8	213	391.17	16.73
8	216	209.08	10.83
8	219	20.13	11.21
8	222	106.43	8.83
8	225	41.38	16.77
8	228	32.98	7.13
8	231	30.05	6.5
8	234	11.95	26.45
8	237	83.58	22.59
8	240	15.14	9.28
8	243	6.63	10.69
8	246	34.78	24.84
8	249	274.92	12.93
8	252	219.16	21.59
8	255	515.02	17.59
8	258	574.34	17.02
8	261	579.96	13.06
8	264	410.81	21.65
8	267	464.4	12.2
8	270	337.94	12.91
8	273	360.02	8.11
8	276	469.47	7.12
8	279	516.94	6.79
8	282	551.17	21.57
8	285	403.57	10.32
8	288	358.36	16.99
8	291	391.48	14.95
8	294	284.72	26.64
8	297	234.95	30
8	300	237.47	28.96
8	303	205.98	45.22
8	306	424.83	10.76
8	309	458.89	19.14
8	312	428.31	16.42
8	315	689.14	32.54
8	318	586.01	24.5
8	321	587.44	13.28
8	324	418.31	14.89
8	327	435.8	20.73
8	330	367.18	15.59
8	333	161.19	31.44
8	336	316.91	21.66
8	339	252.65	10.68
8	342	196.77	7.64
8	345	81.6	16.7
8	348	25.72	14.83
8	351	19.23	9.16
8	354	19.05	16.2
8	357	15.83	9.9
8	360	54.75	10.7
8	363	34.55	12.35
8	366	13.57	34.92
8	369	17.8	24.35
8	372	113.48	26.99
8	375	101.04	25.49
8	378	167.98	12.67
8	381	325.3	18.29
8	384	494.7	17.56
8	387	719.38	10.34
8	390	608.09	13.7
8	393	642.96	16.24
8	396	678.45	12.21
8	399	605.79	16.94
8	402	544.04	16.44
8	405	535.13	12.9
8	408	533.16	14.63
8	411	397.88	10.66
8	414	606.7	23.59
8	417	806.73	12.3
8	420	730.16	15.43
8	423	620.08	90.33
8	426	364.16	12.62
8	429	170.33	10.07
8	432	210.65	21.21
8	435	29.92	44.28
8	438	60.34	41.41
8	441	31.47	19.92
8	444	66.82	15.17
8	447	138.01	8.66
8	450	339.41	19.21
8	453	332.5	17.97
8	456	316.66	24.19
8	459	255.22	20.02
8	462	138.2	9.45
8	465	234.02	16.81
8	468	220.16	34.7
8	471	297.22	11.82
8	474	476.54	22.99
8	477	483.77	27.48
8	480	243.85	18.64
8	483	132.38	29.9
8	486	218.39	13.52
8	489	141.86	24.49
8	492	92	30.13
8	495	118.06	17.44
8	498	13.16	9.23
8	501	71.06	89.94
8	504	119.05	9.24
8	507	54.34	7.59
8	510	32.11	12.97
8	513	37.02	29.36
8	516	34.16	14.13
8	519	21	19.7
8	522	45.7	22.57
8	525	35.84	17.06
8	528	56.07	33.06
8	531	121.36	18.88
8	534	152.46	12.94
8	537	158.47	17.56
8	540	159.13	15.9
8	543	159.38	28.1
8	546	218.43	12.92
8	549	213.64	11.57
8	552	245.39	18.75
8	555	221.07	14.06
8	558	215.09	28.33
8	561	144.82	13.89
8	564	123.42	16.89
8	567	200.82	11.33
8	570	221.65	10.76
8	573	129.9	15.37
8	576	156.49	11.36
8	579	95.41	16.11
8	582	109.54	31.96
8	585	68.78	14.6
8	588	116.52	13.73
8	591	82.61	22.64
8	594	173.58	28.42
8	597	160.84	14.64
8	600	197.74	21.53
8	603	192.98	10.85
8	606	345.34	14.19
8	609	291.58	14.66
8	612	335.37	22.29
8	615	440.27	22.32
8	618	423.06	24.67
8	621	388.13	13.79
8	624	354.67	31.38
8	627	283.41	15.38
8	630	531.31	9.67
8	633	649.52	24.56
8	636	645.84	8.33
8	639	476.65	24.17
8	642	566.05	40.74
8	645	457.77	38.38
8	648	359.5	13.19
8	651	362.18	13.7
8	654	287.56	17.55
8	657	267.96	12.82
8	660	222.03	15.74
8	663	131.18	21.33
8	666	147.34	13.4
8	669	237.39	25.91
8	672	204.6	25.18
8	675	178.77	16.5
8	678	144.48	12.83
8	681	201.23	11.04
8	684	151.6	27.43
8	687	54.76	37.06
8	690	188.79	14.03
8	693	324.98	18.01
8	696	350.99	5.41
8	699	176.79	12.26
8	702	253.29	12.97
8	705	289.95	13.56
8	708	355.23	9.22
8	711	563.94	17.53
8	714	585.44	31.87
8	717	563.65	14.14
8	720	370.26	0
8	723	293.23	17.93
8	726	472.58	9.72
8	729	406.01	7.49
8	732	218.02	9.84
8	735	314.15	3.96
8	738	346.98	8.71
8	741	238.92	7.65
8	744	257.02	17.27
[truncated: 16,751 more rows]

## Sheet: 20 pM E2
Cell	Time_min	Intensity_au	Background_au
1	0	648.22	19.62
1	3	301.27	24.05
1	6	454.23	66.87
1	9	320.24	21.02
1	12	19.43	37.84
1	15	15.59	15.37
1	18	32.46	7.39
1	21	27.11	14.89
1	24	81.6	22.82
1	27	51.25	23.26
1	30	28.55	15.9
1	33	279.4	21.8
1	36	292.83	24.64
1	39	316.1	10.87
1	42	348.47	6.17
1	45	191.9	13.66
1	48	124.76	17.92
1	51	144.1	22.99
1	54	67.02	16.59
1	57	76.67	26.44
1	60	20.26	30.12
1	63	43.74	12.51
1	66	10.59	19.69
1	69	19.65	11.75
1	72	12.4	26.3
1	75	17.08	29.25
1	78	91.21	12.92
1	81	129.15	23.76
1	84	17.63	15.74
1	87	15.57	19.43
1	90	22.78	14.74
1	93	39.55	22.87
1	96	52.32	11.88
1	99	13.38	24.06
1	102	20.01	15.99
1	105	19.4	16.56
1	108	8.65	31.41
1	111	16.37	18.22
1	114	5.41	14.81
1	117	21.7	18.39
1	120	120.21	18.6
1	123	57.23	20.05
1	126	272.01	11.94
1	129	393.02	23.84
1	132	483.49	18.88
1	135	440.56	38.54
1	138	459.17	19.26
1	141	617.66	22.49
1	144	661.9	19.91
1	147	501.07	11.92
1	150	418.91	14.18
1	153	334.31	29.01
1	156	327.11	37.92
1	159	393.36	23.11
1	162	556.01	22.83
1	165	570.87	22.9
1	168	763.3	19.38
1	171	733.58	27.47
1	174	708.59	22.86
1	177	596.24	23.55
1	180	522.3	16.88
1	183	377.97	18.21
1	186	437.22	18.9
1	189	269.99	15.95
1	192	365.06	41.3
1	195	421.4	17.88
1	198	283.59	5.53
1	201	246.67	43.75
1	204	361.31	18.15
1	207	780.55	15.11
1	210	635.37	11.41
1	213	771.99	23.88
1	216	908.87	24.54
1	219	810.07	26.09
1	222	850.21	18.16
1	225	928.28	22.11
1	228	592.46	21.71
1	231	648.91	14.32
1	234	453.28	20.44
1	237	593.15	37.38
1	240	451.58	14.55
1	243	509.29	60.44
1	246	414.48	31.1
1	249	254.03	17.44
1	252	286.27	11.39
1	255	393.88	17.52
1	258	591.4	20.12
1	261	518.77	14.2
1	264	483.05	8.88
1	267	405.7	9.57
1	270	463.25	17.69
1	273	395.33	15.51
1	276	446.25	17.39
1	279	627.69	15.23
1	282	484.7	17.67
1	285	394.01	31.15
1	288	462.56	0
1	291	674.24	15.37
1	294	634.65	8.8
1	297	620.02	18.01
1	300	542.03	15.41
1	303	540.24	19.13
1	306	478.09	17.41
1	309	623.58	20.7
1	312	558.35	27.86
1	315	503.1	10.96
1	318	242.07	26.73
1	321	442.24	68.78
1	324	326.32	15.82
1	327	485.17	21.33
1	330	428.1	8.19
1	333	375.14	16.46
1	336	348.51	31.45
1	339	364.74	46.6
1	342	164.84	13.52
1	345	182.36	21.3
1	348	263.44	14.02
1	351	230.12	22.23
1	354	150	34.75
1	357	192.43	13.34
1	360	141.44	28.51
1	363	371.51	32.9
1	366	310.53	11.91
1	369	203.94	33.45
1	372	363.85	13.21
1	375	340.16	11.58
1	378	413.64	9.77
1	381	470.75	18.89
1	384	578.26	11.65
1	387	613.61	15.97
1	390	597.44	11.85
1	393	509.45	15.42
1	396	535.63	8.3
1	399	705.36	31.58
1	402	777.24	54.86
1	405	554.2	12.33
1	408	824.58	13.25
1	411	1196.45	46.28
1	414	1273.91	14.9
1	417	1346.43	13.25
1	420	1253.79	7.34
1	423	1277.74	16.94
1	426	1346.91	19.33
1	429	1142.66	31.29
1	432	998.12	14.4
1	435	1090.86	18.59
1	438	843.12	36.15
1	441	857.22	13.42
1	444	850.69	17.38
1	447	588.89	14.18
1	450	731.52	12.42
1	453	667.76	22.14
1	456	660.94	27.47
1	459	533.94	73.82
1	462	804.15	11.63
1	465	773.93	19.16
1	468	476.24	31.66
1	471	612.69	19.52
1	474	735.85	90.61
1	477	803.95	27.47
1	480	793.86	21.62
1	483	570.76	12.51
1	486	554.17	9.82
1	489	638.61	15.01
1	492	711.27	15.91
1	495	577.15	13.18
1	498	482.27	19.31
1	501	455.25	11.59
1	504	427.2	19.9
1	507	398.45	8.35
1	510	461.04	14.37
1	513	511.9	14.95
1	516	353.43	12.86
1	519	344.73	6.6
1	522	221.34	46.27
1	525	327.05	5.77
1	528	215.28	25.07
1	531	388.04	22.71
1	534	280.15	23.81
1	537	353.22	26.26
1	540	158.03	21.61
1	543	164.39	25.96
1	546	215.53	17.05
1	549	293.27	13.13
1	552	330.86	18
1	555	398.43	16.44
1	558	323.54	7.25
1	561	356.56	18.6
1	564	223.16	20.7
1	567	397.39	42.64
1	570	386.96	16.51
1	573	377.46	15.98
1	576	269.61	15.8
1	579	201.37	13.8
1	582	193.7	24.96
1	585	34.31	23.61
1	588	205.52	21.8
1	591	212.81	16.45
1	594	162.93	26
1	597	75.65	25.49
1	600	26.29	15.17
1	603	32.29	14.14
1	606	86.22	18.33
1	609	17.27	21.05
1	612	9.39	14.21
1	615	11.63	29.37
1	618	18.9	18.8
1	621	18.16	20.26
1	624	11.17	23.42
1	627	12.94	18.23
1	630	24.86	18.34
1	633	25.83	16.06
1	636	18.06	28.09
1	639	12.23	7.21
1	642	11.36	6.87
1	645	15.87	17.85
1	648	19.86	15.43
1	651	57.78	23.18
1	654	73	16.2
1	657	103.13	20.49
1	660	92.79	10.11
1	663	98.58	13.19
1	666	55.72	19.12
1	669	96.93	26.27
1	672	122.84	32.48
1	675	170.5	22.05
1	678	103.43	30.1
1	681	81.82	33.78
1	684	108.1	12.39
1	687	95.88	13.14
1	690	151.58	16.71
1	693	93.48	21.96
1	696	87.44	9.32
1	699	102.87	18.37
1	702	143.55	12
1	705	249.97	19.26
1	708	233.68	15.37
1	711	209.08	23.61
1	714	249.5	19.32
1	717	302.98	20.86
1	720	287.75	17.47
1	723	162.44	22.46
1	726	203.97	11.91
1	729	194.09	18.11
1	732	122.6	15.36
1	735	124.93	11.22
1	738	167.86	12.25
1	741	179.5	33.76
1	744	162.71	26.58
1	747	193.89	13.54
2	0	78.24	10.72
2	3	35.75	16.77
2	6	172.98	63.67
2	9	176.97	56.51
2	12	246.55	20.51
2	15	469.72	52.33
2	18	419.18	50.57
2	21	330.66	14.44
2	24	520.65	14.24
2	27	281.41	37.02
2	30	372.49	27.13
2	33	722.64	26.73
2	36	934.11	19.79
2	39	987.3	32.07
2	42	803.35	25.19
2	45	766.1	14.62
2	48	690.52	48.83
2	51	661.05	10.03
2	54	428.4	19.41
2	57	358.73	12.75
2	60	430.49	21.32
2	63	269.14	10.3
2	66	122.88	15.81
2	69	240.13	17.15
2	72	258.74	29.3
2	75	76.29	33.76
2	78	58.42	11.29
2	81	17.77	41.2
2	84	11.16	18.62
2	87	94.83	75.53
2	90	144.94	0
2	93	112.84	16.77
2	96	89.48	33.56
2	99	404.75	11.07
2	102	465.52	11.61
2	105	847.23	14.39
2	108	841.49	12.35
2	111	1134.23	14.41
2	114	990.29	19.01
2	117	1039.07	18.01
2	120	960.14	37.49
2	123	1062.33	13.05
2	126	1158.45	21.97
2	129	788.98	27.76
2	132	922.35	18.82
2	135	798.78	24.43
2	138	412.26	37.35
2	141	559.76	16.1
2	144	41.56	56.76
2	147	132.2	10.79
2	150	27.76	10.09
2	153	23.13	24.88
2	156	51.94	10.19
2	159	22.09	18.1
2	162	12.64	12.22
2	165	43.67	24.31
2	168	20.91	14.42
2	171	7.06	25.65
2	174	56.24	15.34
2	177	43.38	17.32
2	180	95.27	13.95
2	183	199.12	32.05
2	186	278.16	11.11
2	189	174.96	42.83
2	192	206.65	17.89
2	195	146.3	16.57
2	198	138.31	21.45
2	201	49.56	39.68
2	204	208.5	41.71
2	207	352.34	20.96
2	210	291.29	15.89
2	213	479.38	16.07
2	216	373.61	30.06
2	219	419.62	16.63
2	222	479.65	14.55
2	225	461.77	24.11
2	228	678.26	21.1
2	231	655.68	16.81
2	234	632.14	16.69
2	237	550.85	11.29
2	240	540.07	16.85
2	243	322.31	9.65
2	246	59.31	29.45
2	249	46.52	15.77
2	252	31.68	14.56
2	255	103.08	26
2	258	50.94	16.37
2	261	49.11	20.36
2	264	38.54	19.26
2	267	196.26	32.67
2	270	188.36	13.69
2	273	215.71	15.34
2	276	126.13	16.88
2	279	153.78	26.88
2	282	97.44	19.61
2	285	94.86	18.88
2	288	145.2	22.12
2	291	151.3	13.68
2	294	165.5	18.75
2	297	120.43	19.15
2	300	113.39	14.15
2	303	170.23	15.62
2	306	116.31	17.6
2	309	158.73	24.48
2	312	114.97	18.43
2	315	48.33	15.03
2	318	39.13	40.03
2	321	23.22	16.37
2	324	39.92	20.36
2	327	12.49	7.11
2	330	9.85	15.64
2	333	46.12	21.04
2	336	30.81	17.23
2	339	0	14.53
2	342	8.84	34.61
2	345	16.74	19.1
2	348	19.77	10.69
2	351	14.21	38.6
2	354	128.56	12.71
2	357	207.36	15.91
2	360	240.37	8.15
2	363	323.18	19.99
2	366	275	13.07
2	369	341.55	14.19
2	372	478.45	14.43
2	375	702.13	24.67
2	378	385.73	19.95
2	381	581.6	111.3
2	384	577.76	6.15
2	387	838.61	32.75
2	390	1165.86	18.82
2	393	982.79	0
2	396	1049.34	26.14
2	399	1105.12	46.94
2	402	1109.23	30.2
2	405	1300.22	19.55
2	408	1250.78	9.93
2	411	856.02	16.64
2	414	752.87	32.35
2	417	845.45	12.49
2	420	976.03	8.59
2	423	969.89	8
2	426	827.82	34.26
2	429	601.11	26.85
2	432	862.24	11.35
2	435	628.75	13.3
2	438	798.77	11.56
2	441	837.62	12.48
2	444	750.54	52.29
2	447	412.86	24.17
2	450	421.12	35.03
2	453	278.92	55.24
2	456	258.26	26.11
2	459	205.04	13.04
2	462	299.82	20
2	465	263.68	13.97
2	468	405.38	13.27
2	471	545.52	25.07
2	474	510.8	21.21
2	477	665.31	15.01
2	480	685.54	10.03
2	483	934.1	17.65
2	486	1278	12.22
2	489	1222.8	18.24
2	492	1292.58	18.87
2	495	1206.02	6.43
2	498	1164.34	25.06
2	501	969.39	19.67
2	504	992.34	11.6
2	507	1101.36	12.21
2	510	772.51	19.36
2	513	646.25	9.15
2	516	541.13	12.71
2	519	413.07	20.04
2	522	425.85	19.48
2	525	188.48	15.21
2	528	287.25	11.03
2	531	62.01	0
2	534	34.23	24.55
2	537	82.94	32.79
2	540	138.63	13.44
2	543	23.01	16.49
2	546	23	13.54
2	549	90.04	9.74
2	552	88.9	15.74
2	555	98.97	20.48
2	558	115.64	23.22
2	561	110.15	8.78
2	564	145.03	17.44
2	567	51.73	25.97
2	570	70.64	9.1
2	573	59.45	10.04
2	576	68.44	12.65
2	579	51.02	16.11
2	582	77.42	25.14
2	585	16.71	10.94
2	588	73.97	15.35
2	591	49.41	16.46
2	594	47.61	17.59
2	597	43.36	10.45
2	600	22.06	15.36
2	603	102.61	16.26
2	606	9.63	29.8
2	609	22.8	36.47
2	612	82.88	11.24
2	615	174.15	11.87
2	618	75.21	24.81
2	621	182.52	14.96
2	624	244.2	15.46
2	627	275.71	11.48
2	630	461.16	14.06
2	633	461.6	17.78
2	636	475.04	15.84
2	639	456.14	16.52
2	642	573.97	28.91
2	645	420.82	22.6
2	648	279.06	16.83
2	651	220.06	11.11
2	654	444.1	24.8
2	657	221.9	9.03
2	660	125.65	13.17
2	663	149.76	12.91
2	666	71.5	15.86
2	669	281.83	18.34
2	672	233.58	16.61
2	675	238.12	23.81
2	678	264.28	32.85
2	681	298.94	17.54
2	684	504.18	15
2	687	375.97	14.33
2	690	649.63	45.45
2	693	625.27	16.72
2	696	775.39	21.72
2	699	536.91	33.31
2	702	405.95	12.3
2	705	264.13	10.46
2	708	125.76	13.68
2	711	139.3	11.81
2	714	80.29	19.34
2	717	23.77	21.89
2	720	21.27	3.07
2	723	33.58	14.48
2	726	18.76	10.72
2	729	42.51	14.64
2	732	12.64	12.44
2	735	95.94	11.73
2	738	61.83	12.08
2	741	105.02	16.09
2	744	107.28	15.45
2	747	121.04	18.16
3	0	205.48	17.75
3	3	248.15	17.17
3	6	441.9	11.27
3	9	384.99	15.62
3	12	281.42	23.4
3	15	277.78	16.56
3	18	299.72	8.02
3	21	386.92	38.15
3	24	457.73	27.27
3	27	450.19	20.41
3	30	392.27	35.38
3	33	262.29	36.87
3	36	274.19	20.51
3	39	192.46	21.48
3	42	300.67	40.84
3	45	286.44	23.76
3	48	235.29	34.9
3	51	29.83	19.24
3	54	49.52	18.43
3	57	41.55	14.46
3	60	65.35	12.41
3	63	106.97	20.85
3	66	144.01	19.24
3	69	67.28	4.61
3	72	31.42	26.28
3	75	247.33	16.69
3	78	183.72	11.86
3	81	179.92	17.53
3	84	303.32	17.53
3	87	300.19	18.33
3	90	249.62	12.28
3	93	238.76	13.33
3	96	213.75	17.68
3	99	272.88	39.07
3	102	168.95	17.23
3	105	376.44	26.31
3	108	353.67	22.55
3	111	396.07	50.38
3	114	317.37	24.24
3	117	384.95	36.48
3	120	411.8	42.22
3	123	250.07	16.67
3	126	332.32	32.5
3	129	408.77	10.08
3	132	257.52	8.61
3	135	139.93	54.51
3	138	307.46	31.74
3	141	370.39	17.11
3	144	520.18	25.85
3	147	569.93	19.46
3	150	692.73	26.45
3	153	755.77	24.58
3	156	967.75	15.61
3	159	859.01	7.33
3	162	532.46	24.35
3	165	522.29	19.9
3	168	650.93	15.63
3	171	792.41	22.94
3	174	930.72	18.69
3	177	880.79	18.93
3	180	744.21	54.32
3	183	854.02	9.13
3	186	822.27	31.05
3	189	725.3	21.07
3	192	798.69	14.96
3	195	897.63	11.33
3	198	717.26	19.81
3	201	709.93	9.51
3	204	692.04	14.96
3	207	629.61	14.44
3	210	322.27	24.06
3	213	372.75	16.23
3	216	164.91	6.43
3	219	142.94	17.69
3	222	62.67	29.17
3	225	46.17	8.89
3	228	166.75	22.6
3	231	84.76	16.81
3	234	68.18	14.64
3	237	244.13	17.06
3	240	393.83	16.07
3	243	527.79	18.57
3	246	413.99	20.41
3	249	438.03	10.62
3	252	402.13	14.1
3	255	336.85	15.47
3	258	383.16	16.76
3	261	264.69	24.54
3	264	226.37	11.53
3	267	183.21	23.75
3	270	142.78	15.98
3	273	273.41	17.12
3	276	373.71	10.73
3	279	623.02	15.24
3	282	407.86	45.28
3	285	378.25	15.2
3	288	309.42	60.39
3	291	656.4	17.48
3	294	580.6	9.86
3	297	630.02	17.38
3	300	475.7	30.08
3	303	767.63	14.91
3	306	809.77	22
3	309	601.33	11.81
3	312	510.15	35.98
3	315	339.94	27.43
3	318	400.88	16.92
3	321	97.32	14.03
3	324	236.06	15.27
3	327	427.53	15.54
3	330	347.57	13.41
3	333	363.5	18.73
3	336	341.37	14.08
3	339	363.26	11.98
3	342	376.31	22.07
3	345	290.38	5.86
3	348	210.46	22
3	351	203.11	13.73
3	354	254.1	4.54
3	357	149.66	18.66
3	360	146.92	20.33
3	363	68.68	11.91
3	366	21.27	58.86
3	369	133.8	18.02
3	372	184.86	63.97
3	375	199.1	11.06
3	378	179.56	28.13
3	381	210.89	21.47
3	384	114.99	60.22
3	387	171.22	20.54
3	390	230.31	29.2
3	393	261.69	15.36
3	396	159.44	11.43
3	399	177.73	85.17
3	402	150.38	11.9
3	405	198.3	27
3	408	48.18	0
3	411	238.62	19.4
3	414	351.22	11.66
3	417	410.13	19.76
3	420	554.36	7.94
3	423	389.42	15.66
3	426	511.26	20.59
3	429	447.37	14.81
3	432	499.59	16.98
3	435	440.97	26.44
3	438	499.77	11.87
3	441	424.23	61.41
3	444	348.32	16.54
3	447	197.65	10.27
3	450	132.5	10.17
3	453	287.5	5.74
3	456	67.33	15.44
3	459	232.56	37.03
3	462	209.71	14.39
3	465	219.15	19.71
3	468	101.26	34.48
3	471	112.61	35.68
3	474	127.8	56.67
3	477	38.86	5.67
3	480	40.14	10.41
3	483	30.57	12.55
3	486	42.12	32.08
3	489	97.73	12.24
3	492	108.62	23.81
3	495	47.45	14.33
3	498	37.17	6.45
3	501	31.32	5.14
3	504	67.28	13.37
3	507	168.16	10.82
3	510	183.69	13.95
3	513	286.69	33.6
3	516	472.49	14.75
3	519	427.18	4.46
3	522	460.16	18.43
3	525	413.98	21.13
3	528	792.28	29.43
3	531	911.76	19.88
3	534	835.49	13.08
3	537	1013.51	14.9
3	540	913.07	12.34
3	543	753.69	19.85
3	546	572.78	13.26
3	549	793.45	22.87
3	552	721.45	11.23
3	555	696.82	52.06
3	558	704.52	24.24
3	561	546.04	41.69
3	564	340.31	19.46
3	567	425.53	26.78
3	570	523.33	13.49
3	573	313.72	12.36
3	576	392.52	20.28
3	579	356.93	9.4
3	582	145.85	17.02
3	585	258.7	5.46
3	588	252.13	23.6
3	591	62.51	17.14
3	594	377.79	25.4
3	597	213.96	17.37
3	600	246.27	11.99
3	603	224.51	23.6
3	606	191.64	24.75
3	609	142.2	11.59
3	612	122.59	17.7
3	615	260.49	9.19
3	618	423.24	27.04
3	621	386.15	26.2
3	624	280.99	18.01
3	627	367.69	9.99
3	630	354.63	18.41
3	633	481.46	49.93
3	636	360.62	21.39
3	639	427.66	25.92
3	642	312.78	35.15
3	645	418.67	15.02
3	648	491.49	35.55
3	651	299.09	14.4
3	654	238.68	23.55
3	657	215.19	13.86
3	660	128.42	26.19
3	663	277.8	18.63
3	666	314.39	40.09
3	669	251.45	26.89
3	672	241.6	44.18
3	675	298.29	19.62
3	678	305.03	7.77
3	681	143.1	24.99
3	684	270.62	18.55
3	687	289.55	16.06
3	690	391.49	7.41
3	693	635.07	18.74
3	696	497.21	25.42
3	699	533.73	14.47
3	702	331.92	17.02
3	705	394.58	14.68
3	708	352.1	18.55
3	711	388.02	11.78
3	714	443.98	6.39
3	717	374.76	8.39
3	720	345.22	19.57
3	723	248.67	19.52
3	726	264.6	44.42
3	729	319.24	20.04
3	732	328.49	8.97
3	735	296.43	15.86
3	738	344.84	15.27
3	741	385.43	11.28
3	744	467.7	25.49
3	747	367.61	8.2
4	0	294.69	12.84
4	3	408.78	18.44
4	6	83.27	26.77
4	9	0	30.53
4	12	69.02	17.29
4	15	150.49	21.42
4	18	212.93	27.66
4	21	364.8	25.91
4	24	670.81	18.33
4	27	953.35	18.37
4	30	863.52	29.79
4	33	989.96	9.92
4	36	1083.66	14.47
4	39	972.07	18.43
4	42	879.88	25.69
4	45	690.36	17.15
4	48	515.16	23.91
4	51	286.22	40.2
4	54	315.24	50.8
4	57	234.46	22.37
4	60	335.62	5.81
4	63	379.13	16.63
4	66	331.12	21.9
4	69	645.43	24
4	72	1081.98	38.86
4	75	1011.07	46.9
4	78	1123.47	11.9
4	81	1104.08	8.79
4	84	1383.29	21.7
4	87	1271.16	13.31
4	90	1052.55	25.24
4	93	1699.69	56.43
4	96	1974.93	17.4
4	99	1736.48	11.72
4	102	1566.25	22.35
4	105	1314.7	11.29
4	108	1331.49	10.91
4	111	1113.38	37.16
4	114	866.59	24.16
4	117	886.62	22.47
4	120	623.61	21.71
4	123	765.13	15.8
4	126	800.3	28.5
4	129	789.99	25.78
4	132	857.94	27.49
4	135	1309.85	20.22
4	138	1294.71	0
4	141	1725.52	20.99
4	144	1738.71	22.75
4	147	1789.38	19.44
4	150	1967.16	20.66
4	153	1625.88	17.22
4	156	1736.12	23.35
4	159	1939.82	17.5
4	162	2173.08	19.08
4	165	2319.48	22.64
4	168	2925.46	25.94
4	171	3001.36	18.51
4	174	2621.54	17.97
4	177	2192.82	31.67
4	180	2464.35	39.04
4	183	1930.83	28.14
4	186	1538.74	26.57
4	189	1469.21	12.2
4	192	1137.32	20.64
4	195	1247.19	33.25
4	198	1018.79	11.36
4	201	1137.34	9.09
4	204	969.55	20.71
4	207	679.75	88.51
4	210	595.49	10.19
4	213	601.94	19.96
4	216	582.68	18.49
4	219	630.1	13.85
4	222	603.29	16.71
4	225	554.37	71.15
4	228	305.54	16.18
4	231	266.97	11.35
4	234	10.03	22.45
4	237	43.74	20.43
4	240	40.07	36.37
4	243	18.35	23.2
4	246	123.79	38.8
4	249	208.71	17.38
4	252	306.07	27.03
4	255	429.56	20.46
4	258	287.61	16.45
4	261	126.76	22.23
4	264	135.86	10.12
4	267	66.98	28.32
4	270	233.71	11.19
4	273	320.43	5.82
4	276	460.05	16.22
4	279	415.55	15.4
4	282	306.75	33.63
4	285	125.22	17.34
4	288	82.94	22.25
4	291	203.91	9.76
4	294	244.46	13.73
4	297	289.54	20.56
4	300	278.31	12.42
4	303	581.89	20.67
4	306	589.63	44.53
4	309	841.76	37.83
4	312	418	27.88
4	315	470.45	14.42
4	318	386.47	54.05
4	321	480.86	17.37
4	324	544.93	29.42
4	327	459.08	21.58
4	330	553.12	19.19
4	333	716.89	14.7
4	336	656.6	27.55
4	339	989.1	14.68
4	342	1234.65	18.48
4	345	1196.37	15.79
4	348	1028.06	54.86
4	351	1162.89	13.91
4	354	1144.64	25.94
4	357	1070.24	13.87
4	360	986.58	14.44
4	363	745.87	25.37
4	366	939.61	25.01
4	369	1045.82	13.78
4	372	1053.49	10.18
4	375	659.55	10.16
4	378	813.18	10.64
4	381	634.02	17.95
4	384	386.04	16.77
4	387	385.72	17.37
4	390	263.54	27.24
4	393	194.9	45.39
4	396	286.73	24.24
4	399	541.17	17.29
4	402	462.31	71.16
4	405	552.98	16.87
4	408	589.68	15.77
4	411	555.17	10.87
4	414	517.45	61.25
4	417	528.48	89.25
4	420	563.06	32
4	423	227.22	37.05
4	426	283.33	16.96
4	429	201.36	28.39
4	432	215.73	18.33
4	435	400.06	23.77
4	438	404.86	17.64
4	441	445.91	18.81
4	444	701.25	16.45
4	447	684.59	31.87
4	450	670.85	17.28
4	453	726.2	19.24
4	456	972.3	32.19
4	459	821.61	17.91
4	462	886.15	37.36
4	465	679.76	13.35
4	468	850.27	15.64
4	471	882.33	13.6
4	474	807.39	24.38
4	477	641.78	13
4	480	988.94	16.89
4	483	832.18	18.24
4	486	681.52	16.69
4	489	605.64	29.28
4	492	406.76	16.97
4	495	528.12	12.93
4	498	400.22	6.62
4	501	624.12	11.39
4	504	476.74	15.22
4	507	590	11.59
4	510	752.6	22.35
4	513	629.19	36.68
4	516	542.94	20.55
4	519	778.68	11.56
4	522	631.39	11.62
4	525	829.18	18.63
4	528	606.34	15.21
4	531	969.32	17.58
4	534	698.36	26.76
4	537	566.79	18.39
4	540	613.47	13.45
4	543	199.15	18.93
4	546	304.85	20.84
4	549	200.53	19.37
4	552	467.91	13.99
4	555	365.77	58.08
4	558	412.48	25.82
4	561	319.94	22.66
4	564	418.24	11.16
4	567	457.42	22.45
4	570	352.36	14.26
4	573	339.64	21.1
4	576	264.51	0
4	579	283.35	23.19
4	582	251.91	20.7
4	585	202.28	22.94
4	588	106.98	19.58
4	591	225.36	20.9
4	594	211.4	43.36
4	597	318.45	7.88
4	600	245.94	17.45
4	603	261.62	18.39
4	606	262.84	28.34
4	609	216.88	18.91
4	612	91.67	22.25
4	615	183.92	16.7
4	618	66.6	8.59
4	621	91.91	9.56
4	624	97.35	51.89
4	627	70.5	13.76
4	630	201.33	15.95
4	633	18.89	20.79
4	636	107.57	38.67
4	639	22.81	14.93
4	642	20.28	11.82
4	645	19.31	35.35
4	648	23.31	11.9
4	651	48.87	14.12
4	654	47.97	16.25
4	657	111.42	53.76
4	660	287.44	9.9
4	663	277.43	10.96
4	666	264.64	35.18
4	669	260.57	12.26
4	672	123.88	12.1
4	675	313.85	19.3
4	678	233.87	28.14
4	681	217.47	21.34
4	684	230.64	20.39
4	687	320.29	18.01
4	690	483.5	20.23
4	693	563.48	14.43
4	696	427.58	16.56
4	699	502.9	21.18
4	702	485.28	25.09
4	705	376.35	8.33
4	708	338.66	17.38
4	711	396.41	31.96
4	714	555.55	24.25
4	717	710.69	6.45
4	720	546.66	12.46
4	723	597.41	13.86
4	726	295.43	47.91
4	729	621.95	21.65
4	732	340.65	25.75
4	735	378.01	17.32
4	738	502.56	15.23
4	741	330.09	32.82
4	744	275.56	17.65
4	747	389.38	10.15
5	0	778.14	38.09
5	3	524.77	27.12
5	6	263.06	17.8
5	9	66.11	8.16
5	12	39.91	19.71
5	15	24.39	23.18
5	18	65.03	29.62
5	21	81.5	12.92
5	24	217.11	23.2
5	27	216.59	37.96
5	30	223.61	15.81
5	33	429.72	19.11
5	36	174.61	10.38
5	39	29.26	17.85
5	42	42.18	15.63
5	45	25.97	21.56
5	48	82.1	22.65
5	51	24.13	24.45
5	54	85.59	15.02
5	57	25.22	6.92
5	60	42.72	53.32
5	63	38.96	16.38
5	66	312.28	33.24
5	69	322.48	11.2
5	72	503.4	14.48
5	75	671.87	17.71
5	78	691.04	27.27
5	81	1060.2	17.83
5	84	1334.49	10.87
5	87	1740.75	13.3
5	90	1751.49	17.19
5	93	1850.36	13.34
5	96	1647.85	19.23
5	99	1500.83	20.71
5	102	1156.61	34.5
5	105	629.22	23.64
5	108	714.51	12.89
5	111	669.15	9.38
5	114	473.36	12.94
5	117	419.99	31.57
5	120	437.86	29.1
5	123	285.44	15.24
5	126	78.33	19
5	129	35.84	20.07
5	132	21.38	17.74
5	135	80.18	15.04
5	138	20.61	16.3
5	141	29.26	15.7
5	144	19.44	34.79
5	147	23.55	28.45
5	150	18.26	40.02
5	153	16.46	8.33
5	156	67.29	66.38
5	159	12.56	18.38
5	162	13.59	17.18
5	165	0	15.4
5	168	33.1	10.85
5	171	17.49	64.08
5	174	10.63	20.51
5	177	14.37	18.63
5	180	7.29	25.99
5	183	12.74	19.12
5	186	13.26	38.06
5	189	19.94	17.83
5	192	37.99	21.34
5	195	276.31	14.88
5	198	357.06	23.28
5	201	450.39	14.1
5	204	630.37	21.9
5	207	382.54	13.43
5	210	701.13	16.51
5	213	550.85	17.22
5	216	641.47	83.51
5	219	496.2	73.84
5	222	1689.05	17.53
5	225	2052.66	20.41
5	228	1989.54	13.42
5	231	1825.83	11.88
5	234	1728.81	10.23
5	237	1693.68	55.27
5	240	1768.61	28.65
5	243	1460.66	24.02
5	246	966.24	17.3
5	249	1107.85	29.27
5	252	1155.95	37.68
5	255	827.46	17.51
5	258	826.02	22.64
5	261	624.16	10.01
5	264	795.22	12.85
5	267	558.83	17.02
5	270	464.06	8.3
5	273	482.39	53.95
5	276	414.47	17.21
5	279	389.97	16.12
5	282	393.51	8.27
5	285	421.32	28.86
5	288	486.35	20.09
5	291	240.71	11.19
5	294	129.46	12.1
5	297	145.15	20.41
5	300	310.53	9.27
5	303	338.31	21.53
5	306	305.54	10.22
5	309	407.82	14.4
5	312	364.81	13.26
5	315	270.86	47.57
5	318	282.19	28.24
5	321	398.35	23.8
5	324	177.03	23.55
5	327	115.3	18.1
5	330	182.16	13.12
5	333	197.5	11.72
5	336	60.04	11.49
5	339	187.23	9.77
5	342	259.57	8.2
5	345	330.48	10.53
5	348	549.59	12.53
5	351	514.75	18
5	354	497.35	11.88
5	357	376.16	9.82
5	360	541.55	20.48
5	363	597.38	17.39
5	366	742.54	23.65
5	369	881.26	17.24
5	372	835.17	16.01
5	375	725.36	10.11
5	378	630.9	9.97
5	381	929.93	18.47
5	384	867.95	11.06
5	387	1129.64	17.81
5	390	1091.74	15.77
5	393	1059.97	12.08
5	396	673.88	11.29
5	399	724.94	28.87
5	402	628.17	22.72
5	405	821.57	18.12
5	408	637.24	12.57
5	411	519.14	97.12
5	414	430.45	20.16
5	417	524.96	22.58
5	420	452.48	29.32
5	423	296.03	22.34
5	426	236.85	25.73
5	429	131.02	15.65
5	432	45.06	13.43
5	435	87.41	6.8
5	438	145.38	16.34
5	441	175.62	13.3
5	444	202.16	14.61
5	447	196.1	15.72
5	450	315.44	10.6
5	453	309.35	10.98
5	456	205.03	13.05
5	459	134.76	9.91
5	462	162.33	25.28
5	465	123.56	15.05
5	468	100.7	15.28
5	471	48.75	12.16
5	474	108.66	36.22
5	477	32.13	28.25
5	480	19.63	17.24
5	483	28.49	15.13
5	486	20.64	10.52
5	489	22.66	19.78
5	492	45.59	25.02
5	495	12.26	25.37
5	498	34.73	10.34
5	501	82.04	10.4
5	504	38.97	28.02
5	507	90.26	26.76
5	510	166.02	24.64
5	513	98.74	25.79
5	516	222.58	21.17
5	519	280.57	14.06
5	522	235.9	30.09
5	525	280.8	20.2
5	528	240.68	26.76
5	531	263.8	15.67
5	534	248.15	24.79
5	537	43.19	5.47
5	540	104.74	14.54
5	543	65.74	55.47
5	546	27.27	12.03
5	549	71.36	29.05
5	552	60.52	15.03
5	555	52.73	42.14
5	558	118.45	12.8
5	561	345.15	34.67
5	564	384.04	11.09
5	567	377.35	10.79
5	570	275.98	29.65
5	573	347.2	36.03
5	576	481.39	10.01
5	579	419.11	15.3
5	582	400.73	15.35
5	585	394.76	19.11
5	588	396.82	19.13
5	591	313.1	13.06
5	594	621.53	15.39
5	597	530.28	18.97
5	600	454.23	18.46
5	603	542.82	9.95
5	606	399.55	17.92
5	609	286.22	15.26
5	612	433.65	44.77
5	615	306.23	4.53
5	618	289.15	10.15
5	621	305.99	7.24
5	624	424.86	16.27
5	627	371.7	27.84
5	630	220.36	18.27
5	633	148.77	15.14
5	636	154.38	6.66
5	639	290.12	9.03
5	642	369.53	8.51
5	645	221.91	38.51
5	648	53.68	23.62
5	651	141.49	8.17
5	654	264.92	21.06
5	657	322.71	24.38
5	660	173.04	9.91
5	663	317.62	28.63
5	666	157.6	16.61
5	669	360.26	19.68
5	672	359.17	13.25
5	675	143.17	12.72
5	678	114.1	19.18
5	681	180.49	0
5	684	216.34	12.58
5	687	159.57	12.79
5	690	159.84	21.2
5	693	441.78	18.89
5	696	388.1	31.24
5	699	699.42	21.67
5	702	535.19	23.99
5	705	499.69	0
5	708	591.56	20.48
5	711	651.02	15.41
5	714	570.28	21.97
5	717	602.18	34.41
5	720	640.02	20.99
5	723	548	14.9
5	726	543.17	9.58
5	729	626.69	19.08
5	732	406.53	19.61
5	735	706.67	21.84
5	738	372.2	21.15
5	741	311.93	11.38
5	744	219.39	12.78
5	747	397.68	29.93
6	0	59.33	6.97
6	3	29.94	17.3
6	6	22.4	49.8
6	9	42.03	9.64
6	12	57.64	20.23
6	15	104.17	12.53
6	18	259.2	31.21
6	21	384.81	16.6
6	24	272.26	16.81
6	27	232.4	16.06
6	30	320.02	17.18
6	33	328.97	19.97
6	36	229.02	6.75
6	39	250.42	11.99
6	42	251.84	18.23
6	45	206.57	17.32
6	48	141.1	22.36
6	51	126.65	19.35
6	54	162.91	5.32
6	57	44.49	44.11
6	60	422.15	19.95
6	63	339.88	12.83
6	66	972.07	16.59
6	69	1443.61	20.82
6	72	1363.69	30.95
6	75	1404.06	10.52
6	78	1549.71	12.3
6	81	2009.33	26.56
6	84	1666.02	41.72
6	87	1331.31	15.63
6	90	1349.72	29.55
6	93	1461.94	13.03
6	96	1770.86	30.61
6	99	1555.79	9.55
6	102	2131.03	37.41
6	105	1793.82	15.8
6	108	1872.47	20.64
6	111	1881.31	40.61
6	114	1793	28.11
6	117	2156.03	14.18
6	120	2283.3	12.69
6	123	2027.09	36.76
6	126	2029.92	39.05
6	129	1986.61	18.3
6	132	1549.31	20.28
6	135	1443.56	15.29
6	138	1211.55	8.9
6	141	921.3	38.04
6	144	872.32	12.38
6	147	521.55	9.64
6	150	426.13	37.34
6	153	239.52	19.67
6	156	108.18	16.89
6	159	104.65	36
6	162	27.18	25.76
6	165	15.76	20.53
6	168	13.75	16.21
6	171	15.68	11.89
6	174	34.38	13.62
6	177	47.6	25.8
6	180	47.48	148.44
6	183	19.22	22.78
6	186	11.85	15.76
6	189	19.11	15.6
6	192	11.78	15.9
6	195	23.29	16.88
6	198	43.99	24.81
6	201	98.76	24.02
6	204	122.29	29.46
6	207	231.74	22.26
6	210	484.01	25.29
6	213	632.85	9.52
6	216	738.2	18.87
6	219	765.11	18.33
6	222	522.68	11.59
6	225	527.28	18.43
6	228	480.82	20.37
6	231	309.62	24.81
6	234	218.56	16.39
6	237	183.9	18.03
6	240	126.55	9.67
6	243	44.7	15.83
6	246	57.26	14.64
6	249	91.46	10.76
6	252	44.04	15.37
6	255	8.2	9.97
6	258	11.85	10.42
6	261	23.12	14.31
6	264	18.15	12.39
6	267	44.55	30.78
6	270	17.5	12.9
6	273	17.06	27.13
6	276	10.87	30
6	279	70.46	19.63
6	282	181.55	24.65
6	285	337.19	20.49
6	288	395.69	29.12
6	291	479.96	27.9
6	294	470.17	19.27
6	297	485.68	17.98
6	300	357.56	43.63
6	303	300.31	15.58
6	306	473.83	27.13
6	309	486.17	23.37
6	312	563.79	24.5
6	315	584.57	14.78
6	318	901.77	49.94
6	321	665.04	9.88
6	324	652.82	18.68
6	327	696.53	15.26
6	330	551.33	5.92
6	333	279.5	9.05
6	336	334.18	24.56
6	339	307.29	19.4
6	342	245.74	27.11
6	345	219.98	16.08
6	348	182.63	31.25
6	351	189.82	11.37
6	354	274.98	17.01
6	357	276.42	25.02
6	360	230.58	16.73
6	363	241.68	19.21
6	366	340.14	20.44
6	369	250.31	11.61
6	372	467.71	9.38
6	375	480.98	8.59
6	378	508.89	15.02
6	381	422.95	28.9
6	384	161.07	7.75
6	387	142.46	7.48
6	390	176.18	13.51
6	393	219.36	14.3
6	396	291.38	25.22
6	399	231.39	11.74
6	402	242.44	15.83
6	405	134.39	71.4
6	408	157.48	12.65
6	411	112.95	18.51
6	414	99.66	29.76
6	417	6.12	37.9
6	420	8.04	49.59
6	423	11.8	19.82
6	426	13.14	15.7
6	429	18.1	40.12
6	432	203.83	20.23
6	435	299.63	6.2
6	438	264.55	10.74
6	441	404.44	18.82
6	444	395.12	29.29
6	447	410.85	21.91
6	450	294.27	6.6
6	453	268.66	22.5
6	456	276.42	9.75
6	459	293.72	15.77
6	462	500.67	35.2
6	465	536.25	17.43
6	468	586.5	29.42
6	471	577.16	0
6	474	816.98	27.27
6	477	665.83	14.12
6	480	737.13	10.57
6	483	537.22	18.75
6	486	367.54	57.83
6	489	269.77	8.89
6	492	219.46	35.7
6	495	115.82	13.19
6	498	83.22	16.96
6	501	141.34	10.72
6	504	268.78	15.02
6	507	354.77	8.09
6	510	388.04	9.51
6	513	330.32	7.85
6	516	264.72	21.8
6	519	232.94	15.43
6	522	157.26	23.45
6	525	188.2	18.14
6	528	118.86	15.57
6	531	192.3	20.21
6	534	195.91	16.24
6	537	174.39	9.54
6	540	250.19	18.63
6	543	145.37	11.37
6	546	219.67	7.19
6	549	468.15	33.62
6	552	428.69	24.2
6	555	393.93	20.73
6	558	294.85	25.97
6	561	399.9	7.92
6	564	450.14	33.62
6	567	276.92	19.17
6	570	269.28	10.17
6	573	289.28	32.81
6	576	209.16	11.6
6	579	127.84	29.18
6	582	64.26	9.5
6	585	45.34	18.87
6	588	64.54	25.65
6	591	99.14	37.15
6	594	24.78	17.84
6	597	11.16	11.23
6	600	12.92	24.24
6	603	19.22	19.1
6	606	13.01	9.83
6	609	53.72	16.1
6	612	41	15.83
6	615	125.09	27.99
6	618	64.44	16.52
6	621	49.91	17.1
6	624	48.47	2.68
6	627	43.4	24.45
6	630	89.72	16.17
6	633	103.52	21.54
6	636	107.45	20.68
6	639	224.06	7.22
6	642	136.82	13.34
6	645	117.86	13.32
6	648	276.11	19.9
6	651	487.66	7.81
6	654	570.12	9.81
6	657	540.22	17.93
6	660	613.98	18.11
6	663	545.93	21.18
6	666	645.13	15.15
6	669	526.91	20.83
6	672	558.77	32.44
6	675	527.04	0
6	678	591.37	20.17
6	681	667.08	14.86
6	684	524.31	13.07
6	687	512.11	12.58
6	690	326.89	15.42
6	693	328.28	20.45
6	696	396.03	30.49
6	699	431.64	7.75
6	702	425.07	10.98
6	705	264.36	35.67
6	708	293.58	8.89
6	711	77.86	11.4
6	714	369.47	15
6	717	300.19	8.74
6	720	347.27	8.52
6	723	749.88	19.62
6	726	783.37	13.98
6	729	918	9.89
6	732	1042.09	21.55
6	735	1059.81	17.37
6	738	941.72	9.96
6	741	730.02	20.71
6	744	876.2	19.7
6	747	836.27	39.87
7	0	129.46	15.08
7	3	131.49	12.77
7	6	152.14	7.7
7	9	12.63	10.08
7	12	165.54	12.59
7	15	20.18	15.92
7	18	168.41	5.96
7	21	111.95	52.5
7	24	156.17	13.68
7	27	22.21	10.64
7	30	23.58	13.62
7	33	13.34	11.43
7	36	11.46	19.1
7	39	31.28	18.64
7	42	14.6	19.93
7	45	109.93	32.87
7	48	9.31	16.84
7	51	160.76	15.25
7	54	179.08	24.46
7	57	157.24	20.54
7	60	78.1	13.95
7	63	25.29	16.98
7	66	161.94	19.9
7	69	121.09	23.09
7	72	182.24	23.61
7	75	101.59	18.89
7	78	8.75	17.8
7	81	94.68	57.88
7	84	112.55	24.27
7	87	33.65	14.63
7	90	35.79	21.15
7	93	19.12	11.48
7	96	46.81	13.77
7	99	99.75	9.08
7	102	58.14	11.46
7	105	44.22	8.41
7	108	38.64	14.2
7	111	428.53	14.02
7	114	271.54	15.47
7	117	208.87	16.08
7	120	297.61	16.41
7	123	280.04	20.37
7	126	282.86	13.79
7	129	243.24	35.29
7	132	196.23	21.01
7	135	52.52	17.83
7	138	22.02	7.78
7	141	25.74	12.13
7	144	47.26	9.77
7	147	87.98	11.21
7	150	22.62	18.14
7	153	15.38	13.67
7	156	19.78	18.65
7	159	25.93	13.8
7	162	13.53	26.46
7	165	32.32	16.95
7	168	32.31	11.72
7	171	14.88	14.3
7	174	21.11	9.52
7	177	12.36	13.51
7	180	54.73	22.92
7	183	12.73	0
7	186	106.22	12.33
7	189	138.14	19.96
7	192	98.55	11.19
7	195	238.21	17.39
7	198	405.5	14.05
7	201	529.73	26.48
7	204	472.47	27.4
7	207	539.4	18.3
7	210	371.73	15.12
7	213	321.08	12.26
7	216	341.73	8.43
7	219	273.75	10.17
7	222	255.16	39.73
7	225	264.14	23.13
7	228	217.6	19.7
7	231	192.91	9.36
7	234	249.2	33.65
7	237	227.96	22.9
7	240	275.17	19.3
7	243	298.57	16.01
7	246	245.73	23.17
7	249	206.9	22.68
7	252	422.71	17.23
7	255	597.92	15.53
7	258	543.59	18.64
7	261	330.26	15.87
7	264	177.52	19.01
7	267	416.14	13.57
7	270	378.02	35.72
7	273	215.31	21.33
7	276	243.48	10.75
7	279	443.37	11.09
7	282	89.09	37.78
7	285	79.05	7
7	288	150.51	16.28
7	291	98.1	19.02
7	294	21.5	16.94
7	297	19.17	17.51
7	300	28.05	14.76
7	303	18.5	6.9
7	306	24.48	16.46
7	309	22.89	15.2
7	312	9.08	9.34
7	315	10.48	8.22
7	318	19.68	18.08
7	321	22.75	41.41
7	324	13.4	21.77
7	327	22.65	9.87
7	330	42.4	14.89
7	333	11.18	9.59
7	336	15.67	17.82
7	339	21.64	27.56
7	342	80.85	18.51
7	345	137.27	20.08
7	348	155.16	6.61
7	351	103.99	13.34
7	354	222.35	36.54
7	357	142.47	18.6
7	360	112.85	12.11
7	363	57.54	23.29
7	366	66.23	26.7
7	369	93.08	19.17
7	372	156.07	47.26
7	375	273.65	37.31
7	378	126.11	25.18
7	381	39.95	26.21
7	384	111.97	13.5
7	387	137.2	27.87
7	390	101.63	10.31
7	393	28.82	7.26
7	396	6.89	17.26
7	399	32.91	27.85
7	402	34.11	24.73
7	405	10.31	26.43
7	408	31.3	15.17
7	411	19.49	22.31
7	414	17.49	15.36
7	417	25.24	23.4
7	420	18.76	9.08
7	423	334.86	25.6
7	426	422.93	19.69
7	429	485.07	14.76
7	432	550.56	24.21
7	435	719.29	10.95
7	438	636.58	21
7	441	602.56	1.9
7	444	643.22	13.04
7	447	406.1	10.72
7	450	231.01	13.38
7	453	204.1	20.87
7	456	208	27.11
7	459	85.5	16.93
7	462	212.34	19.69
7	465	39.55	12.08
7	468	96.85	23.32
7	471	4.84	15.18
7	474	58.24	35.86
7	477	22.02	7.36
7	480	12.32	14.22
7	483	45.89	25.7
7	486	14.93	12.11
7	489	17.93	28.02
7	492	12.9	20.66
7	495	67.45	12.31
7	498	101.41	10.42
7	501	62.03	45.58
7	504	121.16	17.91
7	507	126.37	13.85
7	510	88.79	9.84
7	513	113.9	34.25
7	516	141.99	18.6
7	519	77.62	24.09
7	522	181.46	14.12
7	525	84.41	14.57
7	528	64.81	17.98
7	531	125.82	34.38
7	534	91.91	15.95
7	537	119.5	15.27
7	540	216.82	11.12
7	543	149.07	16.39
7	546	124.03	12.58
7	549	116.94	35.26
7	552	363.17	0
7	555	176.75	30.27
7	558	204.82	7.11
7	561	234.14	15.07
7	564	313.25	16.74
7	567	270.65	16.99
7	570	355.67	19.11
7	573	360.39	0
7	576	287.43	18.66
7	579	343.08	22.06
7	582	299.47	17.91
7	585	339.13	11
7	588	253.42	15.31
7	591	373.68	5.9
7	594	502.22	15.93
7	597	489.29	18.42
7	600	330.97	16.77
7	603	572.32	59.17
7	606	457.83	12.88
7	609	341.6	25.02
7	612	209.15	26.21
7	615	67.49	12.85
7	618	15.9	33.37
7	621	244.02	42.81
7	624	239	11.16
7	627	311.34	18.56
7	630	241.26	21.04
7	633	313.31	11.27
7	636	352.87	9.61
7	639	423.52	15.23
7	642	416.54	23.58
7	645	681.98	11.82
7	648	653.29	19.95
7	651	447.73	29.41
7	654	365.31	23.68
7	657	365.6	25.16
7	660	387.13	23.61
7	663	281.82	24.53
7	666	171.11	15.04
7	669	267.87	24.62
7	672	79.3	11.85
7	675	149.96	17.07
7	678	32.5	27.91
7	681	55.77	17.14
7	684	128.13	16.04
7	687	62.89	16.16
7	690	120.33	36.6
7	693	93.15	13.47
7	696	138.93	12.3
7	699	78.7	15.94
7	702	76.11	15.67
7	705	18.21	40.33
7	708	13.33	5.78
7	711	37.22	17.19
7	714	109.91	12.44
7	717	181.23	26.63
7	720	114.66	17.23
7	723	188.26	42.36
7	726	234.93	9.21
7	729	163.81	11.39
7	732	52.99	8.5
7	735	94.55	39.42
7	738	35.68	29.83
7	741	9.4	37.34
7	744	26.06	29.62
7	747	11.93	30.16
8	0	205.6	6.36
8	3	157.6	33.61
8	6	249.64	54.57
8	9	96.55	16.22
8	12	157.16	23.84
8	15	198.38	17.94
8	18	114.23	40.1
8	21	60.73	17.43
8	24	33.03	25.56
8	27	31.04	30.99
8	30	14.96	36.71
8	33	187.34	33.33
8	36	16.91	7.6
8	39	0	20.52
8	42	39.92	34.12
8	45	182.02	63.92
8	48	188.49	23.13
8	51	94.9	25.07
8	54	74.94	51.27
8	57	56.61	9.94
8	60	116.62	28.09
8	63	145.12	17.21
8	66	66.69	23.05
8	69	26.41	16.32
8	72	38.82	17.02
8	75	133.39	20.31
8	78	38.57	41.28
8	81	153.49	10.08
8	84	209.73	10.23
8	87	370.61	15.06
8	90	301.91	28.8
8	93	271.55	13.82
8	96	338.83	18.22
8	99	514.19	57.41
8	102	646.24	25.25
8	105	505.36	24.66
8	108	596.78	24.28
8	111	488.42	14.87
8	114	678.23	12.43
8	117	720.27	33.68
8	120	296.64	14.68
8	123	407.58	20.96
8	126	458.19	23.31
8	129	647.72	33.95
8	132	636.71	15.06
8	135	233.27	15.43
8	138	154.57	77.11
8	141	41.76	12.45
8	144	214.39	12.28
8	147	555.5	9.63
8	150	946.35	25.09
8	153	1406.32	16.33
8	156	1496.23	49.38
8	159	1579.32	16.42
8	162	1698.31	28.81
8	165	1515.41	7.5
8	168	1280.92	35.85
8	171	1312.55	38.72
8	174	1109.58	16.87
8	177	666.46	14.95
8	180	1125.04	12.22
8	183	963.31	21.48
8	186	706.45	10.04
8	189	641.97	15.45
8	192	659.95	21.54
8	195	418.75	38.69
8	198	547.14	21.09
8	201	447.77	20.42
8	204	404.89	35.26
8	207	342.92	17.2
8	210	136.23	11.49
8	213	193.53	9.89
8	216	143.51	13.99
8	219	216.59	12.25
8	222	164.87	14.15
8	225	131.11	7.68
8	228	137.31	19.13
8	231	175.25	67.69
8	234	269.02	19.12
8	237	397.43	19.1
8	240	436.73	23.04
8	243	476.5	57.19
8	246	641.51	23.62
8	249	584.97	23.39
8	252	553.93	19.66
8	255	369.13	17.99
8	258	245.87	13.5
8	261	184.38	22.94
8	264	400.55	20.04
8	267	467.25	23.95
8	270	756.51	16.95
8	273	749.27	18.55
8	276	1253.52	26.23
8	279	1363.78	17.32
8	282	1210.13	30.93
8	285	1278.48	24.44
8	288	1125.13	15.22
8	291	1159.52	17.04
8	294	955.55	20.28
8	297	961.65	24.92
8	300	750.5	17.91
8	303	451.92	14.32
8	306	322.62	12.74
8	309	247.47	25.41
8	312	29.25	14.92
8	315	163.24	29.03
8	318	114.62	11.11
8	321	100.33	15.1
8	324	35.96	26.22
8	327	104.87	18.5
8	330	82.65	21
8	333	55.7	12.41
8	336	74.16	22.1
8	339	216.83	13.19
8	342	348.65	12.19
8	345	475.69	10.31
8	348	693.48	30.21
8	351	747.02	10.34
8	354	1055.49	9.51
8	357	712.97	15.18
8	360	850.19	30.94
8	363	1000.79	6.56
8	366	904.31	12.91
8	369	481.91	22.51
8	372	361.3	15.24
8	375	715.23	21.48
8	378	399.78	20.23
8	381	602	14.41
8	384	667.76	23.73
8	387	818.3	5.68
8	390	836.84	15.27
8	393	751.62	25.84
8	396	762.84	39.88
8	399	660.9	43.27
8	402	409.64	25.39
8	405	496.4	20.29
8	408	405.09	19.5
8	411	438.94	8.36
8	414	370.63	15.47
8	417	203.04	35.01
8	420	180.25	16.07
8	423	205.57	22.1
8	426	492	18.27
8	429	374.87	11.82
8	432	624.18	9.56
8	435	837.19	15.81
8	438	718.71	11.18
8	441	624.79	25.35
8	444	586.77	20.83
8	447	737.1	9.07
8	450	789.64	22.58
8	453	729.56	17.52
8	456	602.22	15.57
8	459	1012.48	25.78
8	462	813.67	28.82
8	465	845.75	17.22
8	468	732.07	14.15
8	471	831.96	13.82
8	474	789.24	8.43
8	477	833.04	47.75
8	480	825.73	30.22
8	483	934.35	19.73
8	486	942.97	19.19
8	489	1077.98	9.43
8	492	908.03	17.78
8	495	921.65	15.71
8	498	623.57	17.46
8	501	508.52	16.14
8	504	580.6	27.34
8	507	498.59	8.07
8	510	500.19	15.86
8	513	434.48	33.17
8	516	426.23	31.76
8	519	345.49	15.8
8	522	430.63	15.2
8	525	425.61	21.48
8	528	700.79	11.37
8	531	689.87	18.44
8	534	781.56	20.7
8	537	832.84	21.8
8	540	911.67	20.45
8	543	738.93	28.74
8	546	608.4	14.11
8	549	571.6	18.82
8	552	539.29	15.85
8	555	637.08	30.38
8	558	728.57	24.85
8	561	910.53	14.3
8	564	802.92	21.8
8	567	814.57	16.41
8	570	757.08	20.36
8	573	689.44	29.17
8	576	777.47	34.89
8	579	596.92	26.11
8	582	307.5	19.16
8	585	360.64	45.36
8	588	245.3	22.64
8	591	165.86	21.33
8	594	264.64	15.93
8	597	419.29	20.21
8	600	200.2	10.12
8	603	319.66	16.04
8	606	216.53	15.12
8	609	193.77	32.87
8	612	99.5	29.65
8	615	134.41	13.59
8	618	84.45	14.76
8	621	87.67	13.46
8	624	239.06	14.46
8	627	185.55	20.31
8	630	168.99	14.84
8	633	45.86	43.05
8	636	26.49	44.85
8	639	254.89	11.63
8	642	86.23	21.15
8	645	161.98	46.77
8	648	312.08	21.44
8	651	555.6	20.93
8	654	488.14	14.19
8	657	635.53	13.94
8	660	601.06	23
8	663	697.77	17.86
8	666	629.55	44.73
8	669	573.6	13.25
8	672	544.77	25.76
8	675	759.99	0
8	678	571.19	12.19
8	681	690.1	17.52
8	684	559.74	25.88
8	687	371.4	26.61
8	690	409.12	17.6
8	693	472.83	17.39
8	696	462.52	13.49
8	699	394.07	22.31
8	702	370.41	20.31
8	705	322.22	23.83
8	708	416.4	20.8
8	711	172.86	21.67
8	714	222.67	18.03
8	717	165.64	21.96
8	720	21.94	35
8	723	238.48	17.82
8	726	26.83	30.7
8	729	15.91	6.32
8	732	27.07	20.48
8	735	22.95	18.16
8	738	20.57	17.53
8	741	23	13.21
8	744	25.18	27.43
[truncated: 18,751 more rows]

## Sheet: 100 pM E2
Cell	Time_min	Intensity_au	Background_au
1	0	1131.72	19.25
1	3	1279.27	23.15
1	6	1277.8	41.8
1	9	1403.41	60.09
1	12	1478.87	19.74
1	15	1242.74	21.71
1	18	756.13	19.57
1	21	614.62	12.92
1	24	882.58	45.55
1	27	851.67	10.87
1	30	764.41	40.93
1	33	684.29	14.92
1	36	922.95	16.72
1	39	951.21	19.52
1	42	1194.4	8.14
1	45	948.25	21.1
1	48	797.48	13.85
1	51	623.02	13.93
1	54	796.65	58.57
1	57	1011.98	18.37
1	60	948.59	21.81
1	63	927.2	18.04
1	66	1331.22	15.54
1	69	1330.15	8.49
1	72	1592.32	19.68
1	75	1568.8	40.94
1	78	1486.22	12.86
1	81	1286.78	16.9
1	84	1422.5	14.77
1	87	1487.38	27.19
1	90	1375.83	21.36
1	93	1150.67	18.84
1	96	1040.31	11.12
1	99	917.43	18.41
1	102	758.09	11.82
1	105	679.24	25.92
1	108	567.16	15.45
1	111	551.73	27.99
1	114	631.59	11.32
1	117	740.04	15.47
1	120	792.7	22.85
1	123	594.74	61.09
1	126	640.59	18.93
1	129	580.69	9.17
1	132	542.15	10.56
1	135	593.34	18.12
1	138	531.68	23.87
1	141	410.14	37.47
1	144	472.15	11.36
1	147	583.71	22.24
1	150	277.94	27.17
1	153	448.3	14.54
1	156	542.41	33.21
1	159	450.86	13.33
1	162	417.64	24.2
1	165	391.46	5.67
1	168	318.19	19.11
1	171	457.36	15.92
1	174	476.95	13.79
1	177	417.88	38.2
1	180	443	43.06
1	183	535.25	13.76
1	186	603.13	19.72
1	189	326.6	14.9
1	192	382.92	21.47
1	195	418.84	18.7
1	198	184.58	28.53
1	201	491.31	57.99
1	204	469.72	10.85
1	207	385.13	26.96
1	210	422.04	25.86
1	213	583.67	12.57
1	216	585.71	19.78
1	219	917	16.6
1	222	592.31	12.47
1	225	761.83	20.52
1	228	552.72	8.58
1	231	527.65	8.13
1	234	681.38	28.41
1	237	660.38	8
1	240	782.33	0
1	243	892.24	15.34
1	246	820.95	17
1	249	711.82	24.8
1	252	683.81	21.68
1	255	762.94	0
1	258	612.59	12.1
1	261	638.27	21.26
1	264	817.2	10.29
1	267	789.69	15.91
1	270	672.67	16.35
1	273	683.13	17.69
1	276	612	9.58
1	279	773.36	13.33
1	282	990.27	22.9
1	285	979.86	14.39
1	288	1069.52	12.05
1	291	1127.71	78.39
1	294	1090.14	19.92
1	297	1251.33	20.96
1	300	1581.98	4.52
1	303	1493.92	18.88
1	306	1440.66	18.4
1	309	1594.05	22.84
1	312	1519.81	15.56
1	315	1741.26	23.49
1	318	1478.64	4.97
1	321	1352.06	10.47
1	324	1297.1	12.07
1	327	1394.33	17.42
1	330	1160.98	17.89
1	333	1158.24	34.05
1	336	1287.61	36.88
1	339	974.2	11.9
1	342	1100.71	14.29
1	345	1312.13	22.89
1	348	1169.66	25.6
1	351	1005.11	18.08
1	354	1351.26	63.68
1	357	984.59	18.68
1	360	1173.41	22.57
1	363	858.75	32.71
1	366	992.5	59.55
1	369	1138.67	11.14
1	372	824.48	19.93
1	375	714.84	28.42
1	378	631.04	16.51
1	381	466.35	64.11
1	384	626.38	15.43
1	387	532.19	15.96
1	390	687.29	19.45
1	393	592.3	23.27
1	396	396.06	26.3
1	399	308.52	19.97
1	402	306.71	15.57
1	405	324.45	11.55
1	408	287.65	14.77
1	411	198.03	35.16
1	414	638.64	21.13
1	417	635.64	7.16
1	420	630.62	11.28
1	423	524.91	19.83
1	426	562.89	16.48
1	429	613.25	14.76
1	432	556.44	19.48
1	435	647.61	33.75
1	438	538.37	32.78
1	441	567.33	14.5
1	444	526.8	9.27
1	447	354.3	46.11
1	450	169.25	15.7
1	453	215.08	10.87
1	456	282.97	16.02
1	459	303.95	18.51
1	462	358.91	24.91
1	465	486.17	21.85
1	468	491.17	24.73
1	471	572.1	15.98
1	474	552.6	16.1
1	477	538.04	15.84
1	480	572.14	36.38
1	483	635.91	18.02
1	486	818.49	21
1	489	869.11	22.68
1	492	819.58	13.42
1	495	1115.61	23.19
1	498	1057.81	18.37
1	501	928.26	24.28
1	504	994.45	18.58
1	507	1166.08	24.96
1	510	754.8	12.97
1	513	902.07	17.61
1	516	772.61	16.51
1	519	721.27	17.93
1	522	586.08	33.91
1	525	826.05	13.52
1	528	796.65	26.75
1	531	666.05	20.04
1	534	670.06	24.85
1	537	639.75	22.23
1	540	480.5	14.7
1	543	347.23	14.63
1	546	480.35	42.1
1	549	501.83	19.7
1	552	421.99	25.59
1	555	292.85	18.99
1	558	313.26	14.87
1	561	284.07	25.5
1	564	82.97	17.51
1	567	189.06	20.7
1	570	75.56	22.71
1	573	176.34	11.55
1	576	231.37	11.05
1	579	288.15	24.75
1	582	261.34	0
1	585	205.11	20.33
1	588	381.51	23.82
1	591	351.25	38.22
1	594	432.31	20.21
1	597	343.53	4.31
1	600	607.58	19.15
1	603	601.29	22.92
1	606	585.7	16.29
1	609	544.09	13.43
1	612	491.94	32.03
1	615	432.39	16.06
1	618	350.78	18.87
1	621	357.64	18.91
1	624	302.95	26.27
1	627	287.85	10.15
1	630	256.25	15.15
1	633	322.2	16.2
1	636	291.89	59.99
1	639	480.32	27.87
1	642	456.41	33.93
1	645	723.52	9.71
1	648	646.65	20.16
1	651	589.65	35.68
1	654	607.49	36.5
1	657	361.21	13.89
1	660	567.7	14.45
1	663	537.62	21.12
1	666	585.64	19.83
1	669	459.94	9.13
1	672	616.45	16.1
1	675	414.63	26.63
1	678	350.02	51.67
1	681	455.03	16.28
1	684	179.48	42.19
1	687	51.57	17.27
1	690	211.22	7.02
1	693	84.2	12.99
1	696	85.77	8.86
1	699	178.55	13.06
1	702	113.22	39.12
1	705	18.23	17.83
1	708	45.17	48.42
1	711	20.12	15.31
1	714	18.7	43.56
1	717	119.41	10.51
1	720	25.41	22.15
1	723	111.65	19.84
1	726	92.68	16.56
1	729	44.29	8.69
1	732	37.77	28.27
1	735	9.75	15.08
1	738	33.68	20.56
1	741	29.87	24.3
1	744	32.98	19.09
1	747	22.37	29.76
2	0	556.59	25.88
2	3	398.5	19.88
2	6	423.75	18.98
2	9	236.24	16.51
2	12	181.02	17.43
2	15	253.46	27.03
2	18	184.03	10.29
2	21	76.31	14.36
2	24	198.49	7.34
2	27	244.06	15.75
2	30	268.19	11.23
2	33	233.27	17.29
2	36	182.43	37.35
2	39	252.14	9.57
2	42	247.88	23.16
2	45	272.81	11.48
2	48	386.54	25.6
2	51	285.97	14.53
2	54	300.67	16.59
2	57	276.39	19.62
2	60	245.34	18.76
2	63	97.41	17.7
2	66	109.18	30.87
2	69	48.95	24.17
2	72	37.58	12.85
2	75	140.71	14.13
2	78	100.16	17.32
2	81	138.69	18.48
2	84	223.41	23.21
2	87	85.42	12.81
2	90	130.59	25.25
2	93	72.3	51.31
2	96	110.59	12.35
2	99	162.18	21.16
2	102	197.56	31.47
2	105	368.55	16.28
2	108	391.92	32.42
2	111	427.3	22.75
2	114	592.93	18.63
2	117	476.24	8.58
2	120	522.59	29.84
2	123	596.62	23.91
2	126	556.84	13.09
2	129	540.04	22.64
2	132	630.54	35.69
2	135	513.08	17.77
2	138	378.97	19.54
2	141	404.71	33.98
2	144	446.34	14.2
2	147	512.98	22.06
2	150	420.94	21.48
2	153	359.89	13.15
2	156	215.37	13.01
2	159	201.44	18
2	162	238.59	24.6
2	165	225.43	14.67
2	168	242.89	10.79
2	171	279.99	43.59
2	174	324.64	19.43
2	177	223.31	16.27
2	180	203.04	20
2	183	269.83	28.05
2	186	274.91	13.37
2	189	210.03	27.46
2	192	270.49	13.14
2	195	410.9	29.92
2	198	367.21	18.05
2	201	484.74	32.41
2	204	560.74	10.08
2	207	645.03	16.99
2	210	595.76	36.48
2	213	471.84	21.33
2	216	452.48	48.98
2	219	370.02	26.69
2	222	356.5	16.66
2	225	367.02	50.67
2	228	274.1	28.68
2	231	293.24	14.38
2	234	140.83	8.44
2	237	106.55	23.03
2	240	197.44	18.35
2	243	356.94	17.96
2	246	187.17	18.66
2	249	293.62	10.87
2	252	360.39	14.44
2	255	403.99	56.15
2	258	267.4	25.79
2	261	381.27	11.68
2	264	371.21	45.38
2	267	347.02	23.67
2	270	427.88	38.39
2	273	303.47	20.06
2	276	218.65	16.57
2	279	178.15	9.8
2	282	212.1	17.01
2	285	145.93	12.89
2	288	80.37	11.27
2	291	193.14	16.52
2	294	47.33	21.91
2	297	90.01	11.78
2	300	47.34	20.77
2	303	18.41	17.12
2	306	70.27	18.21
2	309	88.08	32.69
2	312	161.14	11.28
2	315	127.26	33.49
2	318	166.96	31.85
2	321	132.13	26.04
2	324	178.84	11.38
2	327	281.41	14.29
2	330	369.64	32.8
2	333	326.41	15.67
2	336	366.6	18.73
2	339	285.92	22.95
2	342	406.69	10.3
2	345	410.49	7.42
2	348	338.97	25.28
2	351	240.79	0
2	354	294.14	15.02
2	357	335.87	49.23
2	360	305.76	17.47
2	363	414.62	25.01
2	366	597.49	13.13
2	369	606.04	18.95
2	372	624.13	15.28
2	375	730.83	13.29
2	378	730.47	19.21
2	381	720.07	13.95
2	384	627.13	12.39
2	387	545.86	11.62
2	390	574.68	26.52
2	393	637.8	53.16
2	396	676.62	30.62
2	399	734.58	16.92
2	402	714.72	13.65
2	405	736.87	19.6
2	408	653.93	24.97
2	411	393.8	16.5
2	414	459.58	9.85
2	417	386.39	23.14
2	420	283.12	13.75
2	423	309.71	14.83
2	426	249.27	17.68
2	429	125.78	21.31
2	432	5.82	14.19
2	435	66.1	14.13
2	438	129.05	15.11
2	441	86.97	24.32
2	444	26.81	17.14
2	447	37.12	15.65
2	450	34.13	9.31
2	453	43.08	29
2	456	50.84	16.59
2	459	12.5	12.01
2	462	8.05	17.3
2	465	8.01	21.06
2	468	40.55	13.16
2	471	22.09	28.22
2	474	19.15	25.31
2	477	16.23	11.53
2	480	90.21	22.62
2	483	161.23	9.56
2	486	227.03	27.6
2	489	327.42	13.47
2	492	338.78	25.18
2	495	284.99	24.81
2	498	285.6	18.63
2	501	356.71	29.58
2	504	213.76	22.71
2	507	307.01	28.46
2	510	199.14	12.56
2	513	213.75	22.67
2	516	94.6	11.62
2	519	16.63	25.81
2	522	25.85	21.33
2	525	28.1	22.93
2	528	32.49	10.6
2	531	17.83	0
2	534	33.4	9.93
2	537	12.41	27.49
2	540	29.66	13.88
2	543	27.35	14.83
2	546	15.49	17.85
2	549	19.1	23.9
2	552	13.73	20.37
2	555	16.31	20.93
2	558	24.47	24.42
2	561	12.41	17.52
2	564	16.24	25.33
2	567	16.35	11.55
2	570	17.72	10.99
2	573	25.97	16.71
2	576	50.34	16.13
2	579	6.24	16.23
2	582	10.83	15.31
2	585	65.93	21.12
2	588	35.66	16.24
2	591	114.35	18.52
2	594	159.3	16.34
2	597	168.94	29.93
2	600	271.44	22.31
2	603	236.08	43.84
2	606	321.35	8.09
2	609	265.58	8.94
2	612	384.71	43.81
2	615	508.49	13.37
2	618	508.61	16.35
2	621	549.2	8.93
2	624	403.97	14.04
2	627	483.94	25.29
2	630	342.57	20.53
2	633	433.35	17.21
2	636	332.7	8.43
2	639	343.8	10.04
2	642	214.98	20.44
2	645	269.02	24.55
2	648	194.97	15.11
2	651	252.78	31.2
2	654	154.36	31.23
2	657	31.8	21.15
2	660	53.4	22.93
2	663	19.6	24.96
2	666	49.27	12.31
2	669	25.49	16.83
2	672	41.76	39.37
2	675	78.79	11.64
2	678	24.72	18.5
2	681	29.17	38.33
2	684	24.09	10.98
2	687	13.72	22.25
2	690	27.14	25.24
2	693	38.97	23.43
2	696	11.29	30.78
2	699	25.4	49.67
2	702	19.09	25.68
2	705	14.61	30.55
2	708	17.51	19.15
2	711	10.86	14.75
2	714	20.95	26.77
2	717	14.46	15.46
2	720	35.67	44.03
2	723	19.61	20.54
2	726	25.79	21.7
2	729	9.21	17.46
2	732	22.87	11.12
2	735	32.21	14.12
2	738	41.37	51.08
2	741	17.46	17.74
2	744	23.62	16.39
2	747	99.76	14.38
3	0	765.73	24.29
3	3	799.14	7.3
3	6	545.21	39.83
3	9	630.97	40.53
3	12	525.91	38.94
3	15	527.23	48.28
3	18	682.94	29.8
3	21	535.58	17.56
3	24	924.7	24.7
3	27	1201.45	30.6
3	30	949.07	56.76
3	33	1262.96	12.87
3	36	1492.43	24.67
3	39	1555.61	23.7
3	42	1580.01	14.67
3	45	1606.84	28.24
3	48	1755.68	30.99
3	51	1779.02	22.52
3	54	1951.54	23.54
3	57	1474.07	31.15
3	60	1576.6	17.56
3	63	1180.36	35.77
3	66	1620	20.06
3	69	1347.55	18.72
3	72	1319.58	23.43
3	75	644.37	23.55
3	78	874.45	21.59
3	81	764.51	11.81
3	84	913.26	62.71
3	87	946.4	16.08
3	90	934.2	27.16
3	93	855.06	12.82
3	96	808.58	9.7
3	99	622.83	13.02
3	102	467.73	19.02
3	105	586.35	27
3	108	224.76	11.24
3	111	273.48	0
3	114	377.24	40.5
3	117	230.09	35.69
3	120	219.44	30.05
3	123	426.96	37.47
3	126	252.86	21.36
3	129	219.81	39.76
3	132	31.51	11.86
3	135	33.48	12.99
3	138	126.9	23.08
3	141	166.03	17.08
3	144	329.85	46.31
3	147	282.1	11.44
3	150	588.94	27.73
3	153	676.94	9.55
3	156	803.12	28.23
3	159	1049.93	15.96
3	162	903	19.93
3	165	859.19	26.02
3	168	1027.86	9.33
3	171	1099.23	24.67
3	174	1344.72	14.81
3	177	1657.59	8.8
3	180	2282.03	19.57
3	183	2042.56	45.65
3	186	2174.28	28.41
3	189	2360.95	7.92
3	192	2240.24	11.22
3	195	2180.49	37.16
3	198	1681.09	41.93
3	201	1456.08	35.17
3	204	1512.18	18.09
3	207	1136.89	13.71
3	210	1148.63	18.63
3	213	1120.36	35.28
3	216	829.74	24.29
3	219	500.83	25.84
3	222	720.92	17.03
3	225	637.73	19.35
3	228	457.67	28.12
3	231	441.64	12.3
3	234	496.85	35.92
3	237	137.27	19.57
3	240	105.85	31.89
3	243	108.44	19.7
3	246	40.95	7.43
3	249	178.28	38.62
3	252	64.78	21.96
3	255	59.47	12.63
3	258	247.35	33.71
3	261	193.92	49.98
3	264	121.04	22.67
3	267	298.49	12.72
3	270	318.16	61.53
3	273	439.15	20.95
3	276	342.73	9.75
3	279	371.05	13.68
3	282	384.1	23.53
3	285	436.09	17.63
3	288	457.48	22.59
3	291	483.92	11.78
3	294	957.71	28.37
3	297	930.92	12.47
3	300	1014.5	9.53
3	303	1588.34	20.37
3	306	1336.11	21.76
3	309	1104.97	12.9
3	312	1072.98	14.44
3	315	1218.99	23.12
3	318	1193.65	31.33
3	321	1133.18	15.31
3	324	1115.5	36.24
3	327	1177.12	22.01
3	330	1003.06	17.7
3	333	1142.94	24.86
3	336	996.9	14.08
3	339	1356.03	20.1
3	342	986.74	23.92
3	345	916.16	31.46
3	348	673.56	29.8
3	351	570.06	16.7
3	354	554.08	55.14
3	357	551.85	11.24
3	360	483.56	16.07
3	363	645.55	24.07
3	366	918.58	15.05
3	369	727	16.97
3	372	762.01	19.69
3	375	630.94	17.02
3	378	619.36	17.73
3	381	418.39	20.11
3	384	475.86	36.49
3	387	411.39	14.49
3	390	379.53	21.51
3	393	207.83	9.48
3	396	266.25	40.47
3	399	200.25	15.34
3	402	274.56	23.05
3	405	336.82	14.7
3	408	312.3	23.43
3	411	686.16	35.01
3	414	717.16	25.21
3	417	694.78	21.64
3	420	549.26	18.51
3	423	535.6	31.03
3	426	660.05	21.16
3	429	533.22	20.01
3	432	526.22	18.52
3	435	455.09	6.72
3	438	446.73	6.77
3	441	347.38	8.95
3	444	155.18	33.03
3	447	139.15	11.99
3	450	312.1	12.63
3	453	110.08	28.03
3	456	309.24	15.02
3	459	165.91	24.88
3	462	94.87	18.28
3	465	158.21	12.12
3	468	172.47	16.3
3	471	50.01	9.17
3	474	147.19	13.79
3	477	176.82	15.48
3	480	296.83	17.06
3	483	254.9	15.82
3	486	292.02	34.45
3	489	203.67	20.04
3	492	91.75	15.91
3	495	177.05	18
3	498	195.54	12.2
3	501	336.19	34.68
3	504	389.02	11.84
3	507	585.6	32.25
3	510	741.48	19.63
3	513	872.58	23.05
3	516	721.11	19.22
3	519	678.42	23.53
3	522	669.04	8.57
3	525	633.3	41.73
3	528	473.32	20.17
3	531	384.46	15.82
3	534	410.6	11.12
3	537	213.88	15.38
3	540	263.61	36.95
3	543	175.06	24.5
3	546	278.54	20.14
3	549	518.01	25.51
3	552	421.21	18.7
3	555	504.14	21.49
3	558	600.79	10.13
3	561	630.58	18.82
3	564	632.49	12.84
3	567	679.58	29.65
3	570	574.62	22.76
3	573	520.2	16.21
3	576	357.36	18.83
3	579	483.95	27.75
3	582	337.65	6.67
3	585	265.26	13.18
3	588	368.6	31.02
3	591	292.92	23.12
3	594	404.84	14.62
3	597	351.58	21.74
3	600	545.04	13.43
3	603	289.31	25.81
3	606	485.47	26.78
3	609	776.18	18.15
3	612	839.92	56.57
3	615	841.87	15.5
3	618	1141.12	21.42
3	621	960.84	43.73
3	624	949.15	9.91
3	627	774.43	14.44
3	630	711.89	48.35
3	633	502.23	11.6
3	636	531.64	20.61
3	639	595.1	12.82
3	642	464.65	18.83
3	645	275.92	20.78
3	648	306.8	9.44
3	651	394.49	12.07
3	654	284.95	16.71
3	657	283.42	8.9
3	660	294.34	27.42
3	663	139.48	13.14
3	666	111.62	29.61
3	669	215.43	14.55
3	672	283.09	5.99
3	675	298.37	46.21
3	678	264.89	13.4
3	681	216.9	7.05
3	684	295.31	16.95
3	687	372.33	20.12
3	690	504.4	13.3
3	693	869.24	16.83
3	696	654.13	18.61
3	699	918.72	29.9
3	702	1087.71	14.45
3	705	974.38	10.17
3	708	1246.23	13.6
3	711	976.03	19.09
3	714	1232.59	25.15
3	717	855.17	35.06
3	720	753.43	42.44
3	723	824.11	19.85
3	726	748.74	16.92
3	729	668.67	13.31
3	732	989.21	4.9
3	735	980.46	15.61
3	738	900.22	8.58
3	741	853.23	13.42
3	744	754.88	25.23
3	747	500.85	32.44
4	0	1334.67	22.28
4	3	1010.15	24.92
4	6	1105.04	8.33
4	9	813.74	33.99
4	12	676.32	21.31
4	15	418.95	13.89
4	18	535.65	16.66
4	21	662.34	15.83
4	24	680.98	40.69
4	27	891.78	28.24
4	30	714.99	9.62
4	33	603.1	19.77
4	36	549.07	10.78
4	39	416.59	9.7
4	42	389.36	12.87
4	45	610.37	21.65
4	48	748.16	15.79
4	51	895.18	14.76
4	54	1084.6	20.84
4	57	1163.36	17.31
4	60	1029.87	47.27
4	63	1145.73	22.76
4	66	1017.89	26.84
4	69	811.19	29.21
4	72	986.84	22.09
4	75	1068.81	14.03
4	78	941.21	18.61
4	81	997.45	32.7
4	84	1050.2	12.27
4	87	1661.25	21.59
4	90	1821.63	24.39
4	93	1869.78	30.63
4	96	1916.08	18.53
4	99	1663.16	19.71
4	102	1556.95	14.52
4	105	1048.21	21.68
4	108	636.98	18.13
4	111	682.91	10.21
4	114	894.51	13.25
4	117	817.57	8.74
4	120	686.69	25.07
4	123	629.3	30.71
4	126	652.95	14.38
4	129	595.7	22.15
4	132	640.18	23.58
4	135	639.01	26.4
4	138	687.25	23.1
4	141	466.95	22.93
4	144	562.81	9.42
4	147	511.08	24.37
4	150	487.95	23.92
4	153	546.24	29.49
4	156	681.31	10.05
4	159	452.58	8.73
4	162	176.99	28.9
4	165	245.05	17.32
4	168	19.89	19.26
4	171	157.03	33.56
4	174	43.08	17.71
4	177	156.52	17.48
4	180	21.11	26.16
4	183	139.64	14.81
4	186	24.04	18.26
4	189	34.31	18.67
4	192	14.17	18.32
4	195	36.29	28.16
4	198	14.9	10.81
4	201	7.41	7.28
4	204	15.87	14.29
4	207	13.19	16.5
4	210	12.64	5.26
4	213	9.83	10.97
4	216	14.18	16.92
4	219	15.95	10.96
4	222	28.52	11.76
4	225	19.2	11.82
4	228	14.64	15.63
4	231	23.4	16.28
4	234	12.94	33.18
4	237	15.4	12.73
4	240	28.46	13.09
4	243	19.19	68.34
4	246	18	18.67
4	249	9.24	13.85
4	252	40.84	9.76
4	255	12.23	18.06
4	258	17	23.5
4	261	19.34	14.56
4	264	19.34	28.13
4	267	19.76	28.2
4	270	24.79	9.14
4	273	17.96	16.23
4	276	9.69	19.79
4	279	16.39	34.58
4	282	10.65	18.66
4	285	23.71	18.83
4	288	20.58	16.24
4	291	11.33	18.88
4	294	19.5	20.87
4	297	12.51	20.16
4	300	26.92	5.87
4	303	27.54	26
4	306	14.81	18.18
4	309	10.79	21.6
4	312	31.43	5.3
4	315	15.31	23.64
4	318	24.36	29.89
4	321	13.82	19.73
4	324	8.43	18.13
4	327	25.94	31.52
4	330	17.41	12.35
4	333	28.52	17.48
4	336	20.71	28.18
4	339	22.76	23.26
4	342	80.02	10.79
4	345	79.02	37.96
4	348	106.62	16.64
4	351	48.82	24.34
4	354	93.25	32.72
4	357	89.97	8.59
4	360	180.43	21.59
4	363	199.88	24.17
4	366	130.25	19.99
4	369	185.94	59.45
4	372	142.8	16.88
4	375	64.54	24.79
4	378	35.83	30.94
4	381	33.13	23.98
4	384	24.87	33.68
4	387	8.45	21.1
4	390	14.62	6.99
4	393	11	19.65
4	396	5.56	17.82
4	399	25.1	21.05
4	402	13.75	12.76
4	405	18.65	10.06
4	408	16.03	14.17
4	411	20.41	11.04
4	414	11.91	25.87
4	417	20.15	19.32
4	420	12.86	16.19
4	423	26.5	14
4	426	17.69	13.03
4	429	13.39	21.58
4	432	10.88	15.68
4	435	23.34	6.48
4	438	13.61	11.61
4	441	9	10.91
4	444	14.3	6.87
4	447	23.62	8.49
4	450	9.6	34.21
4	453	18.05	40.64
4	456	25.04	11.61
4	459	7.64	20.03
4	462	0	18.43
4	465	28.15	19.39
4	468	8.14	9.36
4	471	44.27	10.93
4	474	17.74	20.27
4	477	5.18	15.68
4	480	42.42	14.28
4	483	17.86	16.69
4	486	21.1	16.98
4	489	19.1	13.59
4	492	17.47	15.54
4	495	18.7	29.14
4	498	47.97	35.97
4	501	7.85	15.78
4	504	20.45	41.14
4	507	18.66	21.09
4	510	65.42	20.89
4	513	63.57	15.55
4	516	45.24	15.21
4	519	43.08	6.17
4	522	29.38	20.17
4	525	27.88	13.98
4	528	27.91	26.25
4	531	64.82	20.91
4	534	51.39	10.39
4	537	68.7	11.54
4	540	123.38	17.94
4	543	98.46	12.2
4	546	130.31	9.09
4	549	203.91	19.31
4	552	229.1	30.35
4	555	274.38	12.93
4	558	156.4	8.26
4	561	184.12	19.33
4	564	202.23	20.98
4	567	180.85	16.13
4	570	113.7	18.62
4	573	134.68	20.45
4	576	141.28	15.25
4	579	19.01	22.99
4	582	21.52	14.39
4	585	23.18	17.25
4	588	47.19	12.71
4	591	19.79	15.19
4	594	12.55	20.95
4	597	17.34	8.03
4	600	10.94	17.98
4	603	11.7	23.15
4	606	0	12.7
4	609	26.99	26.13
4	612	16.32	29.89
4	615	13.71	20.28
4	618	13.22	10.29
4	621	13.29	14.03
4	624	33.26	16.3
4	627	23.3	0
4	630	13.7	39.18
4	633	9.84	13.79
4	636	27.8	63.87
4	639	10.37	13.63
4	642	11.74	14.72
4	645	25.08	24.38
4	648	7.57	13.78
4	651	32.69	16.97
4	654	15.84	27.2
4	657	51.45	17.21
4	660	13.29	7.65
4	663	15.98	43.24
4	666	34.62	10.31
4	669	25.82	22.24
4	672	12.06	59.89
4	675	26.04	6.87
4	678	41.82	20.38
4	681	51.78	17.93
4	684	51.25	7.64
4	687	5.72	22.47
4	690	13.46	25.8
4	693	15.46	22.19
4	696	13.98	25.67
4	699	18.59	20.38
4	702	32.47	12.37
4	705	15.05	18.88
4	708	17.97	0
4	711	23.31	6.32
4	714	17.75	12.64
4	717	25.83	19.95
4	720	7.52	19.88
4	723	12.33	14.18
4	726	12.69	22.84
4	729	18.93	25.88
4	732	23.79	10.56
4	735	30.3	10.05
4	738	13.7	18.47
4	741	9.9	12.57
4	744	19.96	20.04
4	747	5.2	13.48
5	0	195.75	20.6
5	3	230.08	28.69
5	6	321.99	10.34
5	9	187.65	12.91
5	12	202.97	27.69
5	15	17.7	8.01
5	18	181.93	12.99
5	21	24.17	20.09
5	24	28.8	14.66
5	27	22.98	11.21
5	30	12.11	28.85
5	33	27.18	22.16
5	36	24.19	5.83
5	39	29.85	19.15
5	42	17.81	25.4
5	45	21.56	30.25
5	48	10.44	15.43
5	51	14.11	15.52
5	54	32.64	21.55
5	57	10.36	44.04
5	60	11.46	18.47
5	63	238.62	16.91
5	66	20.09	20.81
5	69	40.59	26.79
5	72	23.34	15.3
5	75	139.01	16.4
5	78	94.62	22.84
5	81	414.08	19.19
5	84	463.44	28.11
5	87	516.67	24.82
5	90	485.2	38.78
5	93	369.87	13.03
5	96	372.94	49.12
5	99	417.5	15.24
5	102	447.07	9.93
5	105	319.8	8.79
5	108	150.86	33.33
5	111	598.5	25.91
5	114	890.54	0
5	117	877.83	21.02
5	120	778.73	22.87
5	123	625.06	18.84
5	126	434.72	26.61
5	129	563.04	18.88
5	132	385.73	14.67
5	135	92.35	18.59
5	138	251.36	15.95
5	141	565.15	9.78
5	144	490.78	14.08
5	147	479.09	25.74
5	150	524.87	8.29
5	153	472.74	15.52
5	156	420.48	14.3
5	159	441.92	10.66
5	162	291.65	9.43
5	165	245.28	34.99
5	168	456.23	22.51
5	171	338	21.09
5	174	213.72	16.35
5	177	30.25	30.69
5	180	61.93	11.67
5	183	9.79	34.95
5	186	18.48	21.51
5	189	43.8	30.45
5	192	12.29	9.45
5	195	7	16.31
5	198	28.57	16.08
5	201	18.47	10.69
5	204	41.59	25.84
5	207	18.41	54.37
5	210	8.97	11.61
5	213	32.15	26.99
5	216	8.55	21.55
5	219	33.52	10.46
5	222	17.91	16.28
5	225	23.51	23.52
5	228	14.9	10.04
5	231	13.01	25.58
5	234	16.91	13.41
5	237	21.45	16.08
5	240	22.57	18.81
5	243	8.44	33.64
5	246	15.71	15.97
5	249	43.83	44.67
5	252	28.41	16.23
5	255	17.37	13.62
5	258	20.21	17.48
5	261	5.88	17.98
5	264	14.45	8.96
5	267	20.79	11.06
5	270	120.57	19.87
5	273	57.22	22.03
5	276	13.6	22.31
5	279	21.82	15.95
5	282	15.92	14.63
5	285	85.54	12.31
5	288	163.04	8.35
5	291	30.29	30.44
5	294	37.94	13.87
5	297	30.48	13.68
5	300	15.33	5.26
5	303	27.46	14.15
5	306	43.26	17.85
5	309	16.88	29.44
5	312	40.37	19.83
5	315	18.88	26.63
5	318	29.5	11.48
5	321	9.5	11.42
5	324	31.82	16.18
5	327	25.12	36.65
5	330	17.57	6.42
5	333	20.27	20.2
5	336	20.73	24.89
5	339	29.72	28.93
5	342	39.3	10.93
5	345	58.23	9.37
5	348	16.56	14.37
5	351	15.91	12.08
5	354	12.2	13.29
5	357	133.55	34.53
5	360	107.68	20.06
5	363	51.74	5.51
5	366	144.23	24.3
5	369	167.93	12.99
5	372	185.34	18.54
5	375	155.42	22.19
5	378	197.28	0
5	381	277.46	20.18
5	384	207.14	85.2
5	387	255.22	21.35
5	390	151.19	15.8
5	393	247.33	19.69
5	396	354.55	26.6
5	399	72.33	18.96
5	402	48.81	23.55
5	405	136.98	12.31
5	408	66.08	17.3
5	411	18.13	19.06
5	414	36.23	17.75
5	417	20.13	10.87
5	420	13.32	10.2
5	423	16.92	10.85
5	426	25.35	17.98
5	429	35.75	11.94
5	432	10.98	18.94
5	435	12.43	17.64
5	438	42.83	18.65
5	441	22.59	9.73
5	444	8.59	12.78
5	447	20.48	11.52
5	450	19.23	47.41
5	453	12.58	11.72
5	456	8.8	59.82
5	459	6.3	22.21
5	462	40.64	24.4
5	465	10.61	26.22
5	468	28.11	9.85
5	471	17.57	15.7
5	474	9.68	19.41
5	477	12.14	30.01
5	480	19.35	13.05
5	483	11.12	37.71
5	486	8.15	8.82
5	489	22.59	17.58
5	492	11.99	15.78
5	495	11.12	28.2
5	498	13.43	20.51
5	501	18.25	39.25
5	504	20.67	35.98
5	507	27.02	18.26
5	510	52.35	17.98
5	513	74.95	51.19
5	516	201.65	29.3
5	519	111.96	18
5	522	160.23	24.74
5	525	166.29	16.06
5	528	147.46	20.84
5	531	210.55	15.64
5	534	194.62	13.99
5	537	270.73	15.98
5	540	156.06	20.93
5	543	328.52	16.19
5	546	289	10.4
5	549	179.72	30.18
5	552	245.65	14.51
5	555	288.16	0
5	558	416.47	18.48
5	561	224.44	45.01
5	564	205.51	11.6
5	567	328.6	12.04
5	570	171.62	24.59
5	573	16.69	11.86
5	576	123.52	41.28
5	579	18.38	39.15
5	582	57.99	23.56
5	585	51.61	13.91
5	588	57.32	17.88
5	591	69.95	14.05
5	594	23.89	23.59
5	597	14.94	25.41
5	600	25.73	18.55
5	603	33	10.67
5	606	17.14	31.82
5	609	42.72	19.04
5	612	19.96	16.06
5	615	27.15	9.98
5	618	17.73	10.04
5	621	44.03	10.72
5	624	28.02	20.63
5	627	17.52	19.04
5	630	9.93	20.48
5	633	15.67	9.58
5	636	30.78	14.76
5	639	15.86	24.15
5	642	24.04	21.84
5	645	17.26	8.95
5	648	22.04	18.95
5	651	8.03	15
5	654	15.1	27.84
5	657	0	10.17
5	660	15.75	23.33
5	663	11.47	15.63
5	666	7.13	11.19
5	669	15.64	24.72
5	672	12.77	15.39
5	675	9.32	27.55
5	678	11.05	7.48
5	681	25.33	15.62
5	684	17.78	13.17
5	687	24.55	16.45
5	690	11.36	30.86
5	693	10.84	25.44
5	696	12.33	36.22
5	699	7.89	17.77
5	702	23.05	38.65
5	705	20.59	6.93
5	708	12.92	33.37
5	711	33.11	9.8
5	714	56.5	27.91
5	717	59.27	21.08
5	720	33.06	15.46
5	723	29.91	22.62
5	726	42.87	9.02
5	729	31.9	40.14
5	732	28.09	14.21
5	735	35.64	8.06
5	738	16.96	17.28
5	741	18.41	8.1
5	744	17.47	15.87
5	747	55.03	15.14
6	0	1046.99	20.65
6	3	955.07	32.07
6	6	1245.03	13.53
6	9	801	14.43
6	12	636.04	24.71
6	15	597.08	15.69
6	18	394.77	23.56
6	21	333.48	26.45
6	24	455.5	16.13
6	27	393.59	49.44
6	30	602.54	22.49
6	33	604.48	16.3
6	36	614.22	13.73
6	39	433.17	9.58
6	42	570.89	15.78
6	45	551.2	16.58
6	48	608.41	17.96
6	51	624.28	9.5
6	54	771.7	16.52
6	57	1030.28	27.45
6	60	1094.2	20.73
6	63	922.01	17.73
6	66	968.99	18.47
6	69	678.9	30.86
6	72	1094.79	18.04
6	75	835.36	24.63
6	78	885.78	13.57
6	81	693.97	27.02
6	84	473.05	21.43
6	87	235.92	9.39
6	90	447.76	11.89
6	93	366.72	24.98
6	96	308.46	37.59
6	99	292.77	17.13
6	102	98.68	20.51
6	105	187.62	11.81
6	108	124.97	9.38
6	111	212.65	23.9
6	114	201.83	43.31
6	117	327.17	28.49
6	120	395.77	16.68
6	123	310.98	6.68
6	126	239.41	19.31
6	129	362.17	9.94
6	132	425.79	18.56
6	135	515	20.23
6	138	606.58	13.7
6	141	702.81	10.33
6	144	882.39	9.92
6	147	816.58	26.43
6	150	780.69	14.14
6	153	761.28	35.98
6	156	676.82	12.3
6	159	754.51	33.16
6	162	871.7	18.4
6	165	1022.77	30.15
6	168	1081.85	17.29
6	171	1309.13	10.12
6	174	1135.46	31.01
6	177	940.92	31.18
6	180	906.65	16.38
6	183	985.26	40.4
6	186	898.36	17.53
6	189	792.48	12.07
6	192	509.69	26.83
6	195	684.57	6.11
6	198	912.14	35.81
6	201	931.23	6.2
6	204	498.93	16.83
6	207	638.43	13.92
6	210	730.34	52.06
6	213	596.23	14.43
6	216	872.74	28.76
6	219	1098.09	31.61
6	222	1259.78	10.55
6	225	1168.37	23.06
6	228	996.08	9.92
6	231	730.38	16.17
6	234	703.08	26.05
6	237	963.26	23.65
6	240	1145.14	37.2
6	243	928.93	14.96
6	246	899.1	18.31
6	249	1007.47	31.87
6	252	1213.22	30.24
6	255	907.14	24.54
6	258	768.43	24.81
6	261	715.45	21.84
6	264	849.58	13.02
6	267	491.54	17.42
6	270	499.63	18.63
6	273	577.59	20.7
6	276	436.92	15.17
6	279	456.08	16.13
6	282	351.29	13.3
6	285	286.04	6.34
6	288	349.85	17.02
6	291	479.87	9.23
6	294	405.41	17.41
6	297	441.99	13.78
6	300	478.84	19.02
6	303	801.92	14.79
6	306	537.81	17.22
6	309	586.5	39.58
6	312	542.07	77.58
6	315	719	23.59
6	318	640.86	14.09
6	321	826.45	16.92
6	324	744.57	16.27
6	327	558.14	12.5
6	330	634.43	20.31
6	333	670.29	28.41
6	336	816.91	12
6	339	822.91	21.92
6	342	1053.52	20.01
6	345	980.67	13.18
6	348	919.34	36.04
6	351	671.79	16.83
6	354	531.91	18.81
6	357	737.4	22.94
6	360	629.84	16.91
6	363	544.84	6.07
6	366	701	16.62
6	369	679.57	45.17
6	372	961.96	33.08
6	375	893.89	19.83
6	378	814.17	7.55
6	381	933.33	6.84
6	384	1046.63	18.74
6	387	724.98	14.68
6	390	985.62	17.51
6	393	846.6	7.3
6	396	679.67	12.88
6	399	550.59	11.24
6	402	538.44	14.23
6	405	816.67	29.48
6	408	781.54	16
6	411	872.21	13.78
6	414	672.43	28.31
6	417	610.44	25.33
6	420	658.39	18.03
6	423	584.31	9.23
6	426	573.17	20.3
6	429	570.03	8.15
6	432	411.76	18.78
6	435	301.05	16.23
6	438	353.49	20.5
6	441	450.37	37.59
6	444	649.4	13.1
6	447	777.52	33.71
6	450	974.71	26.32
6	453	962.36	17.67
6	456	851.94	8.74
6	459	802.3	16
6	462	633.78	16.18
6	465	536.7	57.15
6	468	604.84	10.95
6	471	579.78	22.78
6	474	493.41	16.08
6	477	382.46	19.5
6	480	501.27	15.57
6	483	533.93	56.68
6	486	554.25	47.22
6	489	767.15	27.59
6	492	754.09	15.74
6	495	763.69	13.1
6	498	816.82	28.14
6	501	976.24	15.97
6	504	1165.82	26.83
6	507	1145.65	19.88
6	510	1210.9	34.83
6	513	1031.36	25.47
6	516	1035.01	13.01
6	519	857.7	8.6
6	522	943.28	16.73
6	525	793.19	15.99
6	528	824.55	6.81
6	531	609.8	33.41
6	534	608.04	35.88
6	537	618.86	42.4
6	540	669.76	63.71
6	543	418.01	23.1
6	546	406.12	14.48
6	549	439.47	31.86
6	552	457.18	17.75
6	555	504.25	22.12
6	558	433.82	7.05
6	561	469.68	27.29
6	564	372.31	22.6
6	567	453.08	17.66
6	570	481.94	17.33
6	573	338.05	21.57
6	576	374.56	16.83
6	579	304.7	23.16
6	582	332.45	6.64
6	585	403.48	6.85
6	588	288.28	14.21
6	591	347.92	28.6
6	594	364.89	17.1
6	597	461.89	27.22
6	600	409.44	35.36
6	603	291.34	16.61
6	606	246.45	20.17
6	609	191.06	23.84
6	612	204.02	13.31
6	615	205.63	14.27
6	618	130.62	16.15
6	621	141.57	24.83
6	624	22.19	14.32
6	627	36.28	11.53
6	630	123.17	14.73
6	633	33.93	12.49
6	636	59.02	24.66
6	639	71.45	13.07
6	642	178.86	15.06
6	645	218.07	16.66
6	648	91.83	11.34
6	651	95.03	12.95
6	654	184.48	34.12
6	657	178.26	6.79
6	660	260.19	30.55
6	663	214.8	6.61
6	666	284.25	8.83
6	669	72.34	25.73
6	672	82.76	18.35
6	675	63.73	8.56
6	678	72.24	17.62
6	681	85.15	17.25
6	684	170.38	0
6	687	73.98	29.25
6	690	31.17	17.02
6	693	56.14	14.02
6	696	200.04	18.94
6	699	197.78	16.44
6	702	199.61	14.7
6	705	162.4	21.27
6	708	190.43	10.8
6	711	356.09	16.37
6	714	309.68	10.89
6	717	158.11	10.26
6	720	176.26	20.64
6	723	211.24	16.86
6	726	152.22	9.98
6	729	327.22	24.61
6	732	201.32	29.65
6	735	252.85	14.47
6	738	252.75	13.28
6	741	336.58	19.32
6	744	173.66	76.87
6	747	84.52	24.39
7	0	1835.09	10.47
7	3	1583.64	27.37
7	6	1725.81	19.58
7	9	1610.38	65.4
7	12	1407.2	18.28
7	15	1830.98	18.56
7	18	1800.93	33.73
7	21	1867.58	26.96
7	24	1721.67	14.46
7	27	1796.2	24.26
7	30	1750.38	31.05
7	33	1802.16	18.89
7	36	1782.62	21.52
7	39	1600.25	33.26
7	42	1331.03	22.61
7	45	1396.13	25.73
7	48	990.62	40.27
7	51	969.1	10.28
7	54	932.97	18.98
7	57	905.54	35.48
7	60	777.61	37.43
7	63	722.43	9.12
7	66	501.8	36.89
7	69	358	17.89
7	72	92.54	27.42
7	75	280.37	16.52
7	78	209.82	9.7
7	81	274.17	14.11
7	84	189.68	15.36
7	87	107.92	22.09
7	90	86.52	14.1
7	93	44	21.93
7	96	173.12	0
7	99	640.62	16.7
7	102	970.84	24.33
7	105	1104.45	19.24
7	108	1391.29	37.61
7	111	1481.82	19.42
7	114	1620.77	16.34
7	117	1938.07	16.31
7	120	1554.05	28.2
7	123	1677.72	15.48
7	126	1559.23	8.43
7	129	1099.78	3.75
7	132	974.56	13.7
7	135	930.74	49.63
7	138	1299.39	13.84
7	141	1444.42	13.41
7	144	1690.12	27.97
7	147	1800.37	15.59
7	150	1666.66	23.88
7	153	1511.31	20.12
7	156	1695.05	17.53
7	159	1898.72	14.15
7	162	1393.44	10.69
7	165	1895.65	13.87
7	168	1911.8	31.13
7	171	1405.71	19.68
7	174	1028.81	11.59
7	177	1164.47	18.59
7	180	1552.87	15.91
7	183	1056.09	6.15
7	186	1015.37	27.88
7	189	969.63	20.78
7	192	740.95	17.65
7	195	667.02	19.94
7	198	1005.85	22.32
7	201	1378.71	21.16
7	204	1139.62	11.02
7	207	1214.95	32.51
7	210	970.04	20.64
7	213	589.69	18.07
7	216	716.68	27.15
7	219	340.56	18.95
7	222	611	43.99
7	225	705.49	21.97
7	228	1008.3	21.76
7	231	935.46	24.72
7	234	885.79	27.24
7	237	1292.45	18.41
7	240	1258	12.87
7	243	1054.55	33.09
7	246	1523.74	18.03
7	249	1700.28	18.13
7	252	1742.43	17.53
7	255	1638.41	37.5
7	258	1682.43	6.48
7	261	1351.32	39.36
7	264	1261.71	7.46
7	267	822.57	10.88
7	270	1120.93	28.02
7	273	764.21	25.49
7	276	405.34	4.63
7	279	226.2	16.17
7	282	105.07	46.52
7	285	194.75	14.69
7	288	55.65	31.61
7	291	27.94	21.16
7	294	136.89	13.94
7	297	114.68	7.42
7	300	144.11	13.05
7	303	191.66	10.66
7	306	244.28	52.88
7	309	508.26	18.64
7	312	552.09	25.14
7	315	533.13	30.1
7	318	716.88	8.69
7	321	586.83	26.77
7	324	701.19	20.27
7	327	806.12	15.03
7	330	832.93	15.55
7	333	678.98	18.41
7	336	696.68	11.92
7	339	845.03	10.87
7	342	863.53	55.84
7	345	468.15	28.41
7	348	681.28	17.23
7	351	699.47	11.99
7	354	760.71	16.15
7	357	712.64	33.23
7	360	557.91	14.78
7	363	420.27	29.22
7	366	469.86	10.48
7	369	618.63	22.65
7	372	645.62	22.62
7	375	911.72	9.38
7	378	992.42	22.89
7	381	826.7	12.78
7	384	856.69	18.68
7	387	1098.06	13.01
7	390	719.67	21.54
7	393	799.2	12.68
7	396	612.01	4.25
7	399	654.74	22.77
7	402	521.58	32.8
7	405	754.68	35.28
7	408	703.67	10.18
7	411	1060.1	24.21
7	414	1067.17	11.46
7	417	890.62	6.99
7	420	1043.33	22.96
7	423	990.99	14.39
7	426	984.5	9.08
7	429	804.51	12.21
7	432	757.47	9.14
7	435	532.45	12.78
7	438	572.59	19.29
7	441	605.3	38.34
7	444	294.92	21.29
7	447	180.34	18.74
7	450	290.05	5.22
7	453	49.6	17.9
7	456	24.98	25.77
7	459	46.13	16.05
7	462	23.2	20.4
7	465	41.67	18.7
7	468	45.38	27.61
7	471	107.98	25.82
7	474	66.75	10.63
7	477	97.09	8.42
7	480	85.82	16.7
7	483	135.18	18.22
7	486	157.73	17.56
7	489	280.62	24.26
7	492	468.37	34.26
7	495	596.31	16.69
7	498	643.55	28.42
7	501	684.59	22.93
7	504	626.83	12
7	507	880.21	14.61
7	510	991.56	19.27
7	513	783.33	17.75
7	516	560.71	27.15
7	519	336.03	21.05
7	522	291.04	25.35
7	525	200.73	15.23
7	528	260.95	24.98
7	531	175.42	16.69
7	534	17.91	19.36
7	537	62.04	13.59
7	540	134.74	13.15
7	543	100.55	14.17
7	546	55.84	19.13
7	549	9.98	22.38
7	552	14.52	28.7
7	555	11.21	15.81
7	558	35.15	17.06
7	561	14.9	17.85
7	564	9.11	15.68
7	567	12.9	19.57
7	570	15.16	41.3
7	573	21.58	10.64
7	576	24.37	33.7
7	579	12.92	22.03
7	582	3.39	10.8
7	585	25.54	20.95
7	588	0	16.3
7	591	23.04	17.15
7	594	5.75	30.57
7	597	24.79	16.41
7	600	22.35	37.46
7	603	11.73	12.9
7	606	27.8	13.89
7	609	72.86	10.84
7	612	26.42	35.03
7	615	29.42	8.98
7	618	31.92	49.52
7	621	24.66	20.71
7	624	58.86	8.55
7	627	60.37	21.47
7	630	18.25	24.16
7	633	22.19	17.42
7	636	80.3	15.13
7	639	21.26	21.89
7	642	60.79	15.67
7	645	13.53	34.7
7	648	16.86	9.42
7	651	24.62	21.33
7	654	133.61	26.75
7	657	34.79	27.03
7	660	118.84	14.53
7	663	207.35	13.54
7	666	97.8	12.58
7	669	144.82	22.57
7	672	188.21	7.94
7	675	409.22	14.4
7	678	341.39	22.13
7	681	310.03	15.46
7	684	269.71	24.6
7	687	307.22	25.09
7	690	411.77	5.07
7	693	495.68	11.79
7	696	538.41	22.45
7	699	385.03	18.87
7	702	608.45	19.47
7	705	251.47	5.44
7	708	356.94	13.34
7	711	461.2	25.26
7	714	432.98	12.11
7	717	421.16	28.61
7	720	255.99	16.45
7	723	338.23	45.45
7	726	450.53	16.65
7	729	312.77	28.49
7	732	116.64	90.32
7	735	147.2	22.29
7	738	22.54	12.23
7	741	10.52	12.69
7	744	22.83	38.88
7	747	93.4	18.99
8	0	438.75	33.26
8	3	289.34	20.37
8	6	277.84	11.67
8	9	335.16	29.69
8	12	419.51	35.17
8	15	603.61	30.46
8	18	767.96	29.23
8	21	1038.67	6.4
8	24	1026.19	16.38
8	27	1093.19	40.53
8	30	1265.99	20.3
8	33	1333.96	11.36
8	36	1318.5	23.54
8	39	1222.62	25.33
8	42	1196.64	23.76
8	45	1366.52	44.64
8	48	1359.1	22.8
8	51	1052.2	25.05
8	54	897.39	15.87
8	57	659.49	24.99
8	60	811.14	38.15
8	63	542.6	13.74
8	66	681.08	61.61
8	69	759.02	9.17
8	72	588.25	38.98
8	75	1026.62	46.59
8	78	986.53	56.5
8	81	818.54	16.72
8	84	769.29	38.19
8	87	1098.36	51.74
8	90	891.54	53.09
8	93	862.75	18.59
8	96	700.35	23
8	99	680.41	40.24
8	102	737.11	13.93
8	105	558.08	50.26
8	108	821.17	19.81
8	111	1044.96	27.99
8	114	726.46	28.29
8	117	676.54	25.33
8	120	718.24	20.07
8	123	911.3	27.16
8	126	933.59	0
8	129	1091.63	18.96
8	132	1009.63	38.31
8	135	1136.78	30.07
8	138	1259.31	73.68
8	141	1220.97	16.18
8	144	897.11	17.34
8	147	998.17	23.48
8	150	1031.05	19.49
8	153	931.01	32.82
8	156	797.59	15.63
8	159	648.75	42.7
8	162	540.02	30.7
8	165	498.96	9.32
8	168	460.94	10.18
8	171	243.05	14.29
8	174	244.51	31.62
8	177	425.63	23.33
8	180	865.66	12.35
8	183	1201.53	13.16
8	186	1650.24	32.45
8	189	2040.81	16.02
8	192	1740.23	47.67
8	195	1737.92	10.36
8	198	1467.53	56.99
8	201	1508	31.56
8	204	1546.09	22.66
8	207	1870.08	53.85
8	210	1695.09	18.82
8	213	1533.89	19.88
8	216	1622.9	13.95
8	219	1532.55	25.76
8	222	1361.78	27.35
8	225	1585.6	24.01
8	228	1173.83	34.76
8	231	905.79	6.04
8	234	1032.63	12.84
8	237	791.2	16.56
8	240	666.29	17.79
8	243	271.73	10.18
8	246	342.7	16.08
8	249	372.8	19.48
8	252	240.05	20.99
8	255	131.23	19.09
8	258	101.74	20.03
8	261	70.96	34.23
8	264	27.62	20.16
8	267	90.92	29.11
8	270	79.65	31.91
8	273	356.46	21.68
8	276	466.68	18.37
8	279	727.49	17.42
8	282	826.34	23.32
8	285	767.13	53.51
8	288	917.44	28.27
8	291	762.95	10.45
8	294	883.33	5.59
8	297	947.45	41.99
8	300	700.99	9.77
8	303	885.59	11.91
8	306	798.17	11.73
8	309	765.56	43.22
8	312	1061.96	16.43
8	315	1115.07	24.39
8	318	1125.06	16.07
8	321	1691.83	29.01
8	324	1747.85	19.73
8	327	1677.74	29.8
8	330	1430.86	20.47
8	333	1525.2	20.66
8	336	1536.9	30.59
8	339	1918.15	7
8	342	1710.76	24.07
8	345	1225.26	10.57
8	348	1072.89	16.87
8	351	797.8	45.08
8	354	627.86	34.21
8	357	591.3	36.74
8	360	238.04	30.08
8	363	189.16	15.11
8	366	325.85	37.96
8	369	265.92	31.05
8	372	307.89	29.77
8	375	54.67	19.18
8	378	55.84	45.85
8	381	54.44	25.41
8	384	95.12	14.02
8	387	236.38	14.21
8	390	242.46	24.21
8	393	321.94	15.83
8	396	375.93	11.63
8	399	412.92	21.72
8	402	363.38	27.28
8	405	452.15	24.69
8	408	375.63	21.75
8	411	377.82	28.61
8	414	297.73	39.15
8	417	207.5	31.29
8	420	203.08	19.1
8	423	163.29	15.83
8	426	212.11	24.6
8	429	49.66	23.47
8	432	79.14	13.11
8	435	40.35	8.57
8	438	186.58	22.78
8	441	45.03	24.79
8	444	62.3	19.98
8	447	54.93	9.68
8	450	38.04	17.8
8	453	48.43	9.47
8	456	17.33	32
8	459	30.37	20.02
8	462	252.42	16.43
8	465	135.59	102.03
8	468	208.5	30.37
8	471	466.49	20.48
8	474	567.09	31.01
8	477	512.96	39.53
8	480	565.64	11.83
8	483	577.61	15.4
8	486	595.05	16.39
8	489	469.91	29.48
8	492	252.26	17.97
8	495	439.85	55.37
8	498	501.05	14.25
8	501	443.92	23.33
8	504	552.43	11.84
8	507	617.12	21.82
8	510	406.1	17.4
8	513	447.17	39
8	516	271.54	0
8	519	408.49	13.17
8	522	128.65	10.85
8	525	159	14.41
8	528	358.33	18.17
8	531	213.57	192.83
8	534	194.34	25.15
8	537	282.63	28.59
8	540	190.96	26.63
8	543	88.58	20.24
8	546	136.84	141.29
8	549	130.63	24.23
8	552	23.87	23.99
8	555	6.27	20.95
8	558	13.13	20.05
8	561	16.44	49.88
8	564	15.26	34.03
8	567	27.6	17.42
8	570	44.62	20.71
8	573	13.78	31.07
8	576	112.09	37.35
8	579	25.79	8.53
8	582	14.54	41.41
8	585	56.64	26.68
8	588	23.14	31.11
8	591	13.23	18.51
8	594	48.14	18.76
8	597	19.23	15.02
8	600	17.36	15.38
8	603	64.15	31.31
8	606	10.02	20.11
8	609	43.48	39.81
8	612	21.31	20.21
8	615	11.28	49.25
8	618	25.87	85.02
8	621	13.32	19.18
8	624	27.97	16.6
8	627	60.34	28.89
8	630	37.58	52.22
8	633	31.85	28.93
8	636	14.96	11.54
8	639	9.22	41.04
8	642	115.66	114.05
8	645	14.57	28.39
8	648	58.58	29.16
8	651	41.21	39.02
8	654	37.87	39.1
8	657	106.6	20.44
8	660	73.49	21.55
8	663	158.85	16.12
8	666	229.66	32.46
8	669	217.65	24.66
8	672	184.39	31.74
8	675	155.33	36.84
8	678	155.95	22.01
8	681	224.5	16.81
8	684	241.8	35.58
8	687	63.36	36.49
8	690	126.15	25.04
8	693	49.18	8.89
8	696	221.3	44.23
8	699	66.93	23.89
8	702	105.7	15.04
8	705	12.87	42.37
8	708	68.48	26.23
8	711	178.32	20.42
8	714	38.81	12.55
8	717	42.8	25.39
8	720	16.63	44.11
8	723	70.12	23.95
8	726	10.6	48.09
8	729	33.23	11.21
8	732	9.45	10.65
8	735	7.63	21.77
8	738	42.95	33.57
8	741	28.49	20.28
8	744	15.83	10.7
[truncated: 13,251 more rows]

## Sheet: 1000 pM E2
Cell	Time_min	Intensity_au	Background_au
1	0	523	14.9
1	3	434.88	9.29
1	6	358.11	15.62
1	9	465.48	18.81
1	12	450.68	58.05
1	15	398.88	23.98
1	18	223.44	0
1	21	128.38	47.62
1	24	223.03	6.6
1	27	77.52	20.54
1	30	272.49	16.15
1	33	118.28	29.98
1	36	31.26	20.2
1	39	19.69	20.09
1	42	22.36	18.95
1	45	62.23	20.9
1	48	17.98	12.38
1	51	28.86	23.92
1	54	46.27	15.91
1	57	21.89	18.89
1	60	37.47	53.14
1	63	57.16	41.16
1	66	245.74	35.92
1	69	385.05	21.53
1	72	337.44	14.23
1	75	625.01	0
1	78	628.95	34.42
1	81	609.06	23.8
1	84	1102.91	29.44
1	87	1073.16	13.59
1	90	1262.09	19.62
1	93	1152.52	19.9
1	96	1194.41	13.8
1	99	1122.52	25.65
1	102	1006.92	35.76
1	105	1041.89	29.66
1	108	1017.71	15.03
1	111	976.01	16.84
1	114	813.98	25.4
1	117	724.77	23.78
1	120	775.33	15.17
1	123	643.91	11.68
1	126	419.64	15.97
1	129	268.32	35.28
1	132	250.1	11.34
1	135	480.14	11.92
1	138	555.4	9.09
1	141	651.05	19.49
1	144	717.81	14.34
1	147	1379.29	17.31
1	150	1556.84	20.98
1	153	1689.56	15.9
1	156	1629.14	20.98
1	159	1487.52	24.13
1	162	1518.78	19.94
1	165	1521.82	30.21
1	168	1364.12	24.72
1	171	1049.7	20.2
1	174	563.37	30.7
1	177	784.58	13.5
1	180	1096.53	17.06
1	183	808.97	32.86
1	186	741.95	41.93
1	189	950.64	22.02
1	192	896.7	15.37
1	195	1159.79	30.73
1	198	1123.63	22.5
1	201	1151.75	20.63
1	204	1078.38	24.04
1	207	787.04	38.51
1	210	583.5	16.74
1	213	658.92	33.45
1	216	570.33	17.74
1	219	537.54	11.11
1	222	725.11	31.48
1	225	535.85	44.76
1	228	451.2	17.88
1	231	711.88	23.05
1	234	878.47	9.36
1	237	911.2	25.3
1	240	1034.89	6.88
1	243	1299.43	11.96
1	246	1471.77	22.86
1	249	1644.88	0
1	252	1267.07	23.66
1	255	1049.53	8.59
1	258	1086.52	9.99
1	261	1008.01	17.54
1	264	674.66	9.24
1	267	1076.85	117.17
1	270	1206.03	7.68
1	273	1229.8	12.45
1	276	1172.45	10.36
1	279	1570	27.69
1	282	1467.36	21.34
1	285	1641.07	45.14
1	288	1942.5	16.69
1	291	2046.76	14.34
1	294	2450.67	11.13
1	297	2072.53	15.99
1	300	1779.63	18.1
1	303	2037.87	41.59
1	306	1792.48	13.63
1	309	2066.13	8.33
1	312	2641.27	24.51
1	315	2236.37	18.37
1	318	1966.09	27.61
1	321	1829.35	23.94
1	324	2081.12	39
1	327	1417.21	21.55
1	330	1694.26	20.13
1	333	1056.85	14.43
1	336	1157.34	26.73
1	339	868.33	14.06
1	342	906.95	39.7
1	345	709.08	16.88
1	348	1015.5	12.91
1	351	883.13	19.11
1	354	843.45	15.06
1	357	959.25	16.62
1	360	1171.84	10.28
1	363	1256.11	26.12
1	366	1083.27	11.96
1	369	1364.31	22.12
1	372	1449.82	40.15
1	375	1247.56	27.47
1	378	1221.19	35.03
1	381	1136.93	34.98
1	384	1033.35	7.87
1	387	794.49	13.19
1	390	705.22	10.21
1	393	477.54	16.23
1	396	855	23.81
1	399	903.96	22.94
1	402	721.42	16.28
1	405	765.59	44.76
1	408	865.46	14.58
1	411	743.42	10.25
1	414	1271.02	24.06
1	417	1614.28	46.63
1	420	1574.49	9.98
1	423	1658.89	34.29
1	426	1513.14	20.68
1	429	1398.7	21.36
1	432	1212.78	22.73
1	435	1261.4	23.18
1	438	1347.53	16.73
1	441	1575.51	13.23
1	444	1362.8	42.09
1	447	1534.5	41.05
1	450	1507.36	16.88
1	453	1357.02	38.08
1	456	1306	15.25
1	459	957.39	13.61
1	462	1045.71	17.64
1	465	1035.34	19.29
1	468	1045.73	9.76
1	471	1026.56	19.03
1	474	1161.11	9.38
1	477	915.64	18.61
1	480	1319.5	15.84
1	483	1118.07	17.52
1	486	1240.76	16.68
1	489	1199.23	55.85
1	492	981.5	4.47
1	495	967.86	47.88
1	498	693.23	21.86
1	501	529.4	22.63
1	504	741.35	29.62
1	507	738.59	12.63
1	510	607.55	26.89
1	513	430.13	9.53
1	516	281.11	24.58
1	519	216.71	31.43
1	522	219.99	15.26
1	525	198.65	21.27
1	528	412	29.39
1	531	406.86	26.45
1	534	431.72	17.05
1	537	721.69	17.13
1	540	540.03	14.15
1	543	654.21	13.17
1	546	568.84	15.94
1	549	712.22	12.35
1	552	655.98	0
1	555	821.35	8.23
1	558	1071.23	12.9
1	561	1274.56	10.99
1	564	1204.51	22.24
1	567	1688.77	56.37
1	570	1485.43	17.74
1	573	1531.19	12.76
1	576	1443.05	17.24
1	579	977.55	21.76
1	582	832.59	26.6
1	585	690	28.66
1	588	713.36	24.39
1	591	683.82	25.03
1	594	800.74	16.19
1	597	889.07	19.39
1	600	682.55	14.85
1	603	1017.56	20.48
1	606	914.18	8.27
1	609	1362.94	34.41
1	612	1223.49	21.81
1	615	1388.16	33.95
1	618	1354.64	0
1	621	1104.53	19.7
1	624	1461.86	23.26
1	627	1538.69	12.46
1	630	1304.93	33.38
1	633	1507.46	40.48
1	636	1961.62	7.83
1	639	1949.49	15.95
1	642	1951.42	13.18
1	645	1876.93	23.04
1	648	2206.45	14.71
1	651	2171.75	15.84
1	654	1421.44	19.45
1	657	1548.68	11.14
1	660	1306.21	23.74
1	663	873.75	15.64
1	666	737.28	22.24
1	669	815.54	15.14
1	672	388.66	18.52
1	675	231.57	9.16
1	678	171.32	22.15
1	681	115.64	25.08
1	684	93.52	18.3
1	687	491.14	18.22
1	690	876.05	27.02
1	693	1184.68	10.98
1	696	1671.45	15.34
1	699	1416.89	19.42
1	702	1403.53	21.69
1	705	1589.5	15.91
1	708	1690.36	12.41
1	711	1129.39	17.26
1	714	1192.62	15.54
1	717	1695.69	20.09
1	720	1656.85	20.88
1	723	1533.78	22.62
1	726	1818.95	18.17
1	729	1485.12	13.01
1	732	1563.74	15.55
1	735	1614.2	17.82
1	738	1634.54	37.98
1	741	1421.39	23.15
1	744	1287.6	25.75
1	747	1655.78	33.15
2	0	1217.25	22.71
2	3	1214.51	24.42
2	6	1403.49	38.61
2	9	853.55	34.27
2	12	993.83	22.4
2	15	1675.94	18.95
2	18	1517.91	14.23
2	21	1197.32	24.69
2	24	1197.81	11.38
2	27	1301.02	34.41
2	30	1190.81	15.08
2	33	1007.2	21.21
2	36	1007	13.04
2	39	837.22	19.8
2	42	770.46	13.5
2	45	606.64	26.89
2	48	458.45	15.14
2	51	481.36	18.35
2	54	368.18	12.42
2	57	562.33	18.11
2	60	485.68	4.56
2	63	554.67	26.14
2	66	336.85	12.94
2	69	559.96	30.78
2	72	852.5	22.77
2	75	1058.38	57.56
2	78	1065.73	15.03
2	81	1042.03	44.58
2	84	1115.3	42.86
2	87	1122.28	19.62
2	90	1129.06	60.02
2	93	1249.71	41.35
2	96	1178.38	25.33
2	99	1015.71	43.35
2	102	872.63	25.08
2	105	1136.66	29.82
2	108	1423.27	24.17
2	111	1654.8	15.47
2	114	1403.74	9.77
2	117	1089.96	13.14
2	120	945.83	10.17
2	123	913.57	13.59
2	126	714.26	20.53
2	129	948.22	40.4
2	132	1099.85	15.72
2	135	1390.8	46.87
2	138	1127.47	21.41
2	141	1135.8	19.28
2	144	1534.71	16
2	147	1663.26	17.29
2	150	1758.61	14.95
2	153	1742.56	85.77
2	156	1602.23	13.1
2	159	1245.33	38.04
2	162	1157.99	23.53
2	165	809.99	22.92
2	168	852.43	25.58
2	171	828.71	12.36
2	174	735.33	28.82
2	177	830.07	6.76
2	180	950.81	17.19
2	183	1359.28	24.17
2	186	1241.7	23.69
2	189	1130.78	34.92
2	192	897.55	60.67
2	195	586.18	14.02
2	198	454.65	16.82
2	201	352.45	36.18
2	204	299.58	15.22
2	207	308.59	12.24
2	210	421.47	14.84
2	213	524.8	17.83
2	216	746.63	31.49
2	219	750.4	18.3
2	222	857.11	25.67
2	225	995.91	22.45
2	228	1218.57	36.78
2	231	1592.12	13.9
2	234	1664.26	26.12
2	237	1527.2	23.86
2	240	1585.47	11.07
2	243	1310.74	52.21
2	246	1101.81	32.66
2	249	751.04	13.09
2	252	723.67	23.95
2	255	424.2	24.35
2	258	399.15	19.99
2	261	206.03	19.02
2	264	97.77	13.42
2	267	47.88	19.57
2	270	64.67	21.49
2	273	19.66	29.42
2	276	37.11	15.47
2	279	20.57	27.54
2	282	24.18	16.28
2	285	14.25	17.94
2	288	20.12	25.5
2	291	20.85	25.72
2	294	17.82	15.66
2	297	21.92	14.18
2	300	20.04	22.84
2	303	12.23	36.56
2	306	26.02	35.82
2	309	34.01	18.6
2	312	21.23	12.48
2	315	27.84	34.7
2	318	14.45	46.88
2	321	13.05	20.28
2	324	17.33	15.8
2	327	20.99	23.72
2	330	58.71	103.69
2	333	229.53	14.35
2	336	227.5	16.65
2	339	146.94	15.07
2	342	174.37	28.69
2	345	139.47	19.32
2	348	105.21	28.74
2	351	132.25	7.33
2	354	352.52	28.87
2	357	466.87	24.79
2	360	379.85	24.14
2	363	394.88	20.41
2	366	345.96	14.1
2	369	373.91	32.41
2	372	636.31	14.01
2	375	453.33	21.31
2	378	441.9	77.97
2	381	436.19	10.76
2	384	499.45	16.07
2	387	489.38	9.53
2	390	527.46	16.43
2	393	519.83	32.32
2	396	429.35	8.73
2	399	490.82	15.94
2	402	422.95	22.48
2	405	282.71	10.48
2	408	321.03	18.7
2	411	98.47	25
2	414	242.76	16.34
2	417	534.87	25.44
2	420	660.6	49
2	423	528.4	62.47
2	426	570.06	26.03
2	429	722.91	12.18
2	432	1152.25	29.64
2	435	1127.2	34.01
2	438	979.04	16.15
2	441	1068.65	16.34
2	444	1156.09	25.87
2	447	1236.63	14.36
2	450	1429.92	10.88
2	453	1512.36	24.46
2	456	1559.09	38.17
2	459	1699.88	22.6
2	462	1581.46	18.36
2	465	1650.01	50
2	468	1563.22	20.87
2	471	1539.81	8.27
2	474	1545.39	13.89
2	477	1378.32	35.8
2	480	1496.92	22.71
2	483	1214.21	28.71
2	486	1104.68	37.55
2	489	1143.6	19.43
2	492	910.83	28.89
2	495	1142	40.36
2	498	1065.38	22.32
2	501	1137.14	9.39
2	504	822.43	13.04
2	507	992.69	5.13
2	510	1140.49	14.43
2	513	1038.31	15.21
2	516	995.5	29.48
2	519	1066.66	17.55
2	522	1079.06	8.31
2	525	1097.77	28.39
2	528	777.16	23.23
2	531	841.73	19.51
2	534	910.73	11.49
2	537	964.49	16.04
2	540	1136.54	8.1
2	543	978.31	32.05
2	546	837.58	54.05
2	549	983.88	29.69
2	552	1039.44	4.61
2	555	1038.03	11.58
2	558	852.59	33.77
2	561	880.47	31.24
2	564	895.12	19.02
2	567	969.26	16.99
2	570	619.55	19.27
2	573	714.04	11.21
2	576	624.11	20.56
2	579	930.29	21.69
2	582	962.67	28.59
2	585	1097.48	15.63
2	588	1310.81	11.39
2	591	1189.89	23.05
2	594	1261.49	25.11
2	597	977.67	41.59
2	600	686.53	12.29
2	603	1235.08	25.52
2	606	1381.86	8.61
2	609	1061.46	31.73
2	612	1048.75	24.28
2	615	683.39	18.72
2	618	760.7	18.93
2	621	686.35	32.56
2	624	598.95	14.79
2	627	409.76	16.87
2	630	429.58	10.05
2	633	187.39	28.43
2	636	224.63	22.26
2	639	141.42	24.41
2	642	118.9	21.62
2	645	61.04	13.28
2	648	140.01	22.3
2	651	41.53	13.85
2	654	201.12	17.35
2	657	169.96	20.11
2	660	108.83	34.59
2	663	68.5	5.79
2	666	27.57	24.35
2	669	90.25	16.98
2	672	223.28	13.23
2	675	362.55	12.4
2	678	528.41	30.75
2	681	537.25	37.8
2	684	593.96	26.43
2	687	571.24	37.05
2	690	767.55	42.34
2	693	620.97	16.91
2	696	664.38	21.45
2	699	839.13	10.51
2	702	946.35	15.12
2	705	1175.16	31.08
2	708	903.68	24.27
2	711	939.3	41.64
2	714	896.39	17.6
2	717	728.05	20.18
2	720	626.91	45.94
2	723	624.9	21.16
2	726	832.59	20.92
2	729	1032.69	9.18
2	732	1029.51	9.27
2	735	763.54	11.72
2	738	1169.6	17.78
2	741	1106.4	22.73
2	744	1014.16	32.75
2	747	1211.9	15.55
3	0	480.07	22.06
3	3	732.13	9.84
3	6	958.96	16.52
3	9	1256.86	18.31
3	12	1245.88	24.06
3	15	1156.12	31.94
3	18	1232.63	39.45
3	21	880.47	12.51
3	24	809.82	18.19
3	27	774.25	17.95
3	30	645.98	13.54
3	33	665.45	30.18
3	36	575.85	15.55
3	39	890.45	18.64
3	42	1041.54	21.13
3	45	1054.33	82.96
3	48	1287.54	8.93
3	51	1342.86	46.42
3	54	957.46	19.95
3	57	938.35	13.15
3	60	740.4	34.6
3	63	816.66	15.59
3	66	1179.41	22.82
3	69	1529.82	22.71
3	72	1514.52	19.5
3	75	1483.05	24.89
3	78	1619.22	17.43
3	81	816.94	40.86
3	84	1065.49	16.49
3	87	955.29	14.47
3	90	1002.21	34.82
3	93	915.54	33.51
3	96	804.1	16.22
3	99	712.23	40.56
3	102	682.55	26.48
3	105	700.21	30.34
3	108	843.18	35.9
3	111	1066.02	21.37
3	114	1136.09	32.57
3	117	1089.12	45.69
3	120	1254	11.05
3	123	1083.75	6.47
3	126	1071.73	21.91
3	129	808.37	24.67
3	132	902.9	60.31
3	135	1122.47	9.34
3	138	1137.41	39.62
3	141	1177.04	27.84
3	144	1225.59	10.75
3	147	1245.51	5.88
3	150	1116.31	10.01
3	153	1446.31	16.87
3	156	994.14	10.58
3	159	1234.45	78.26
3	162	1172.2	17.09
3	165	1144.79	19.42
3	168	792.4	42.98
3	171	952.86	15.62
3	174	917.06	8.9
3	177	814.09	20.12
3	180	752.76	17.69
3	183	572.18	23.08
3	186	397.15	29.37
3	189	75.56	26.6
3	192	154.11	19.81
3	195	28.27	8.71
3	198	32.86	15.64
3	201	18.89	15.7
3	204	22.09	18.14
3	207	25.08	22.47
3	210	340.63	24.04
3	213	773.87	27.6
3	216	925.1	16.27
3	219	1172.02	33.13
3	222	1295.48	17.98
3	225	1239.03	14.39
3	228	933.66	18
3	231	1024.15	17.46
3	234	1043.46	8.42
3	237	1098.62	34.85
3	240	1148.42	20.05
3	243	941.11	13.13
3	246	1014	35.84
3	249	601.09	18.32
3	252	764.24	12.59
3	255	1161.88	16.57
3	258	997.08	22.93
3	261	752.98	16.95
3	264	834.52	23.25
3	267	676.59	29.27
3	270	642.98	11.22
3	273	688	19.77
3	276	721.53	14.81
3	279	609.21	28.03
3	282	425.29	18.74
3	285	426.37	35.22
3	288	324.67	9.78
3	291	307.92	50.98
3	294	247.22	0
3	297	329.7	12.6
3	300	424.59	17.2
3	303	941.6	17.65
3	306	1145.39	27.17
3	309	1014.28	14.59
3	312	1549.94	18.36
3	315	1508.16	21.78
3	318	1659.37	17.61
3	321	1815.34	21.63
3	324	1847.25	16.56
3	327	1817.34	14.13
3	330	1790.15	20.53
3	333	1819.22	15.24
3	336	1449.64	34.48
3	339	1412.01	17.75
3	342	1382.67	44.48
3	345	1241.91	16.79
3	348	886.63	14.95
3	351	848.27	18.3
3	354	781.09	35.49
3	357	640.06	41.14
3	360	684.41	12.4
3	363	343.96	26.43
3	366	464.94	14.3
3	369	539.1	32.44
3	372	444.98	27.49
3	375	271.41	21.27
3	378	416.42	20.27
3	381	293.74	20.97
3	384	405.01	14.1
3	387	350.84	22.48
3	390	432.53	11.75
3	393	401.85	10.59
3	396	184.86	10.79
3	399	211.79	17.11
3	402	257.58	7.17
3	405	334.56	25.9
3	408	354.92	28.96
3	411	295.78	16.76
3	414	341.7	31.07
3	417	346.15	8.92
3	420	354.08	12.72
3	423	638.41	13.78
3	426	408.72	9.62
3	429	472.55	9.65
3	432	550.89	15.43
3	435	549.48	22.12
3	438	628.24	23.35
3	441	679.02	26.37
3	444	720.41	12.81
3	447	552.09	95.42
3	450	651.5	12.78
3	453	605.73	7.44
3	456	468.64	22.82
3	459	470.59	8.93
3	462	221.87	18.02
3	465	416.33	13.95
3	468	244.27	25.31
3	471	158.12	15.02
3	474	527.33	48.57
3	477	550.16	14.43
3	480	675.93	17.81
3	483	799.48	14.29
3	486	1012.42	18.49
3	489	1218.72	17.13
3	492	1474.88	22.37
3	495	1311.44	21.44
3	498	1533.66	45.25
3	501	1075.79	9.33
3	504	971.18	34.94
3	507	1240.98	16.4
3	510	1234.3	17.73
3	513	985.26	31.98
3	516	943.32	7.4
3	519	960.18	17.89
3	522	546.85	15.14
3	525	688.39	13.52
3	528	595.6	16.59
3	531	616.76	22.8
3	534	695.59	30.86
3	537	569.73	26.03
3	540	623.04	14.54
3	543	838.14	11.23
3	546	723.58	18.42
3	549	839.82	23.93
3	552	934.55	35.06
3	555	819.32	21.11
3	558	752.5	30.37
3	561	826.08	17.04
3	564	798.72	19.7
3	567	918.05	20.66
3	570	670.9	4.96
3	573	787.89	13.79
3	576	687.69	19.65
3	579	672.67	25.82
3	582	697.98	34.02
3	585	703.83	23.71
3	588	703.4	0
3	591	928.83	21.94
3	594	844.28	13.8
3	597	641.42	26.23
3	600	923.88	16.12
3	603	980.94	31.52
3	606	1020.62	17.38
3	609	1087.76	20.32
3	612	951.96	38.55
3	615	657.28	14.4
3	618	914.94	18.83
3	621	956.66	13.95
3	624	745.83	5.09
3	627	812.44	28.12
3	630	571.62	7.34
3	633	493.77	58.04
3	636	378.96	17.38
3	639	207.61	32.18
3	642	253.26	25.95
3	645	89.82	14.77
3	648	161.21	9.32
3	651	271.81	15.09
3	654	301.19	16.91
3	657	278.74	19.18
3	660	614.89	13.97
3	663	687.47	11.76
3	666	860.89	24.05
3	669	1215.16	18.74
3	672	1047.87	10.37
3	675	1312.49	14.2
3	678	1188.14	23.37
3	681	1133.52	13.97
3	684	1149.65	11.24
3	687	1012.5	38.02
3	690	851.25	76.91
3	693	571.18	39.88
3	696	647.77	19.18
3	699	460.7	15.48
3	702	434.06	19.56
3	705	137.45	42.64
3	708	495.42	17.67
3	711	204.82	22.27
3	714	974.91	48.05
3	717	576.48	24.06
3	720	847.54	26.45
3	723	461.97	34.83
3	726	523.44	11.72
3	729	660.66	14.47
3	732	359.2	8.35
3	735	216.31	20.53
3	738	456.17	25.19
3	741	547.12	25
3	744	492.99	17.97
3	747	608.64	12.58
4	0	1028.79	15.83
4	3	646.85	24.46
4	6	722.95	35.24
4	9	1102.48	7.11
4	12	1035.3	27.01
4	15	1295.57	25.29
4	18	1769.12	18.96
4	21	1899.65	19.69
4	24	1993.36	15.58
4	27	1686.17	22.54
4	30	1446.87	25.9
4	33	1384.44	14.82
4	36	1101.08	81.75
4	39	1019.01	28.2
4	42	1052.77	26
4	45	1294.15	18.26
4	48	1525.95	18.48
4	51	1520.65	17.85
4	54	1436.15	57.7
4	57	1244.4	46.65
4	60	1382.09	21.31
4	63	1319.11	18.43
4	66	1201.09	62.59
4	69	1327.76	22.48
4	72	1427.9	17.81
4	75	1878.68	26.69
4	78	1461.42	11.16
4	81	1055.25	17.46
4	84	1332.27	23.72
4	87	1100.72	13.33
4	90	1480.75	13.99
4	93	1469.76	23.68
4	96	1397.82	14.84
4	99	1630.9	40.96
4	102	1577.61	19.84
4	105	1547.91	19.87
4	108	2040.7	27.19
4	111	1544.17	22.47
4	114	1414.87	28.23
4	117	1634.57	13.64
4	120	1489.59	14.35
4	123	1572.33	17.08
4	126	1503.57	32.42
4	129	1286.11	15.14
4	132	903.29	19.93
4	135	1069.27	11.62
4	138	951.81	17.9
4	141	701.28	11.49
4	144	560.68	38.45
4	147	469.44	19.92
4	150	677.32	26.88
4	153	694.17	7.69
4	156	745.84	19.93
4	159	702.72	26.62
4	162	828.21	22.21
4	165	955.47	12.58
4	168	819.04	18.4
4	171	1167.44	26.29
4	174	1068.49	28.06
4	177	736	11.15
4	180	1051.57	21.21
4	183	941.08	14.83
4	186	958.27	16.72
4	189	930.14	18.58
4	192	971.05	21
4	195	956.06	24.15
4	198	741.69	12.33
4	201	710.73	12.73
4	204	572.73	9.56
4	207	819.05	25.67
4	210	793.28	23.12
4	213	612.96	14.3
4	216	589.54	16.09
4	219	760.59	18.33
4	222	676.21	19.71
4	225	856.5	25.87
4	228	626.8	24.07
4	231	657.52	21.68
4	234	909.99	18.56
4	237	584.22	5.77
4	240	889.13	22.12
4	243	1083.7	49.49
4	246	1131.21	25.29
4	249	1369.09	14.26
4	252	1372.91	14.95
4	255	1419.47	26.38
4	258	1419.86	18.24
4	261	1299.84	24.2
4	264	1544.51	20.41
4	267	1778.72	23.97
4	270	1771.8	11.27
4	273	1852.54	20.39
4	276	1375.63	27.53
4	279	1329.64	19.37
4	282	942.44	21.23
4	285	1147.82	17.67
4	288	1152.04	36.64
4	291	761.89	24.98
4	294	804.26	54.12
4	297	1198.1	37.56
4	300	1439.93	21.16
4	303	1510.69	23.2
4	306	1620.88	31.58
4	309	1336.46	30.59
4	312	1463.87	16.42
4	315	1458.12	5.83
4	318	1215.94	20.85
4	321	1281.5	15.6
4	324	1704.6	16.1
4	327	1722.83	0
4	330	1812.93	16.45
4	333	1357.64	21.86
4	336	1584.51	20.51
4	339	1342.3	24.33
4	342	1248.6	20.34
4	345	1428.76	22.54
4	348	1228	28.52
4	351	1619.69	35.93
4	354	1503.42	21.34
4	357	1594.68	14.5
4	360	1052.76	19.65
4	363	1017.51	15.25
4	366	656.27	17.09
4	369	613.05	7.29
4	372	428.61	20.37
4	375	432.84	12.23
4	378	493.52	30.23
4	381	892.74	15.18
4	384	1122.32	11.13
4	387	1251.73	12.83
4	390	1253.4	20.82
4	393	902.43	20.31
4	396	802.07	8.67
4	399	815.54	43.55
4	402	800.56	21.87
4	405	784.04	21.5
4	408	721.07	32.21
4	411	728.56	30.09
4	414	1067.3	20.94
4	417	708.9	12.49
4	420	786.41	32.18
4	423	569.08	37.59
4	426	739.29	19.57
4	429	480.32	12.72
4	432	598.43	13.61
4	435	533.54	15.52
4	438	548.98	18.05
4	441	536.65	18.92
4	444	603.14	19.3
4	447	555.5	13.44
4	450	679.47	21.9
4	453	558.84	14.42
4	456	745.97	24.93
4	459	948.48	8.71
4	462	887.28	24.76
4	465	1012.18	24.1
4	468	1035.25	17.7
4	471	1126.65	26.89
4	474	997.32	15.58
4	477	1108.38	11.34
4	480	763.52	12.73
4	483	886.5	13.08
4	486	682.37	15.76
4	489	714.91	14.85
4	492	726.68	14.23
4	495	767.82	14.68
4	498	640.16	13.5
4	501	667.4	19.11
4	504	473.51	31.15
4	507	633.6	15.39
4	510	612.53	19.59
4	513	628.21	9.54
4	516	614.2	4.59
4	519	649.06	19.48
4	522	789.89	11.1
4	525	929.5	6.6
4	528	1153.53	14.24
4	531	1093.62	18.52
4	534	1318.32	40.34
4	537	1433.65	11.08
4	540	1498	22.32
4	543	1522.64	38.61
4	546	1387.53	20.2
4	549	1342.46	38.73
4	552	1121.68	17.73
4	555	1003.06	19.17
4	558	907.08	16.23
4	561	888.16	19.21
4	564	787.68	19.25
4	567	781.43	22.92
4	570	618.56	152.95
4	573	596.18	13.45
4	576	662.65	12.26
4	579	799.46	12.77
4	582	786.52	16.04
4	585	620.21	27.46
4	588	511.76	10.85
4	591	526.22	16.43
4	594	563.21	15.76
4	597	582	20.67
4	600	970.71	37.01
4	603	836.11	15.28
4	606	577.6	64.43
4	609	907.04	21.69
4	612	925.54	11.75
4	615	1174.45	20.64
4	618	1126.43	18.08
4	621	851.48	24.4
4	624	956.91	18.5
4	627	932.17	9.68
4	630	851.57	10.08
4	633	978.34	41.39
4	636	596.1	24.6
4	639	767.97	24.66
4	642	1166.92	26.38
4	645	844.94	19.55
4	648	859.89	26.95
4	651	758.17	17.83
4	654	724.45	42.81
4	657	903.98	15.37
4	660	725.26	13.75
4	663	596.43	35.66
4	666	617.76	16.53
4	669	730.4	16.62
4	672	726.42	21.06
4	675	490.82	16.41
4	678	682.99	16.04
4	681	506.38	29.75
4	684	512.69	18.89
4	687	475.52	39.84
4	690	572.19	12.02
4	693	432.81	28.64
4	696	321.13	16.88
4	699	498.73	42.92
4	702	519.8	11.01
4	705	818.89	22.44
4	708	738.66	11.43
4	711	946.35	18.84
4	714	796.94	33.2
4	717	647.83	19.68
4	720	855.32	48.91
4	723	979.9	22.88
4	726	1033.67	87.09
4	729	916.52	21.93
4	732	730.83	18.55
4	735	1159.43	24.34
4	738	1301.39	16.12
4	741	1614.13	15.8
4	744	1532.59	14.19
4	747	1451.95	16.87
5	0	646.35	28.62
5	3	793.89	18.67
5	6	826.03	66.43
5	9	577.39	20.48
5	12	565.88	19.14
5	15	409.35	30.74
5	18	246.72	79.06
5	21	328.86	44.63
5	24	193.65	18.34
5	27	375.1	25.22
5	30	126.96	34.54
5	33	172.99	34.35
5	36	321.14	15.06
5	39	274.68	19.24
5	42	190.48	19.72
5	45	356.22	3.95
5	48	548.77	48.68
5	51	1034.46	11.5
5	54	873.89	18.86
5	57	980.64	33.24
5	60	1078.32	39.47
5	63	1386.51	10.65
5	66	1503.22	23.19
5	69	1505.16	13.04
5	72	1444.18	22.17
5	75	1092.98	15.08
5	78	673.16	21.27
5	81	575.64	13.54
5	84	512.22	13.31
5	87	467.38	22.45
5	90	577.28	24.97
5	93	923.79	20.88
5	96	1262.53	0
5	99	1684.58	25.4
5	102	1630.85	26.69
5	105	1652.8	56
5	108	1517.15	115.19
5	111	1130.24	24.39
5	114	1430.94	22.48
5	117	1585.78	22.25
5	120	1626.15	8.81
5	123	1302.37	57.68
5	126	1411.61	24.97
5	129	1109.72	15.94
5	132	951.67	16.01
5	135	859.62	54.88
5	138	928.25	9.88
5	141	1010.03	19.84
5	144	1245.54	21.97
5	147	1177.03	8.71
5	150	1191.02	23.85
5	153	1232.48	16.95
5	156	1091.75	32.76
5	159	1517.1	11.77
5	162	2038.06	38.95
5	165	2006.17	20.49
5	168	1899.58	11.49
5	171	1717.94	30.94
5	174	1544.91	25.68
5	177	1698.11	26.64
5	180	1579	16.12
5	183	1668.39	15.22
5	186	1579.59	43.02
5	189	1632.14	19.77
5	192	997.01	22.33
5	195	1123.66	58.38
5	198	1066.77	18.44
5	201	855.81	24.04
5	204	761.89	22.44
5	207	722.71	44.59
5	210	685.03	43.96
5	213	708.97	18.11
5	216	861.64	13.47
5	219	744.85	36.68
5	222	1356.61	19.93
5	225	1494.77	11.29
5	228	1195.85	13.63
5	231	1473.82	19.99
5	234	965.49	18.57
5	237	957.21	34.44
5	240	1198.77	18.17
5	243	1414.23	16.24
5	246	1541.27	31.45
5	249	1269.09	16.8
5	252	1282.09	14.5
5	255	1519.74	39.26
5	258	1216.96	18.87
5	261	1303.69	17.62
5	264	1533.73	10.86
5	267	1618.22	27.29
5	270	1466.54	33.69
5	273	900.82	18.87
5	276	873.22	14.86
5	279	468.2	15.17
5	282	740.94	19.85
5	285	591.46	15.35
5	288	772.39	27.85
5	291	1011.48	42.71
5	294	1202.63	27.79
5	297	1321.66	10.42
5	300	1149.73	19.51
5	303	1209.54	13.13
5	306	981.59	32.98
5	309	1193.32	12.72
5	312	1375.72	31.87
5	315	1540.01	21.66
5	318	1684.7	15.72
5	321	1419.39	17.76
5	324	1334.12	24.29
5	327	1750.31	40.09
5	330	1992.34	16.61
5	333	1832.53	9.59
5	336	1722.43	26.37
5	339	1771.94	44.19
5	342	1822.77	17
5	345	1660.37	18.5
5	348	1153.44	20.33
5	351	1267.23	25.91
5	354	1420.83	21.8
5	357	1128.96	22.34
5	360	1447.39	25.64
5	363	1823.97	31.22
5	366	1476.38	13.74
5	369	1438.62	17.88
5	372	1365.6	8.8
5	375	1372.06	21.74
5	378	1298.31	5.05
5	381	1553.5	21.6
5	384	1338.1	12.56
5	387	1107.14	16.32
5	390	1359.64	26.16
5	393	1530.84	14.62
5	396	1587.71	12.13
5	399	1615.6	16.92
5	402	1760.58	26.93
5	405	1748.18	26.23
5	408	2121.96	21.51
5	411	2040.62	16.39
5	414	1580.06	8.48
5	417	1962.1	41.71
5	420	2170.99	11.73
5	423	2804.72	17.4
5	426	2578.1	9.36
5	429	2181.1	12.41
5	432	2068.59	16.25
5	435	2143.04	20.01
5	438	2246.77	17.72
5	441	1875.77	15.93
5	444	1348.76	8.26
5	447	1025.87	16.97
5	450	934.69	24.18
5	453	1275.2	8.68
5	456	1359.95	6.22
5	459	1315.63	17.94
5	462	1615.06	12.12
5	465	1464.32	8.47
5	468	1030.86	17.27
5	471	969.65	11.61
5	474	667.28	18.67
5	477	748.61	26.16
5	480	866.79	16.26
5	483	1202.49	17.71
5	486	1373.08	22.95
5	489	1396.61	18.5
5	492	1427.89	17.47
5	495	1592.48	23.59
5	498	1905.1	20.26
5	501	1696.83	42.31
5	504	1252.45	18.85
5	507	1166.3	13.11
5	510	1513.82	9.95
5	513	1151.85	12.4
5	516	1220.62	29.71
5	519	1428.33	42.58
5	522	1148.31	16.01
5	525	1003.96	13.85
5	528	551	17.97
5	531	670.88	30.84
5	534	762.09	38.22
5	537	864.35	6.79
5	540	1059.34	25.41
5	543	1144.47	14.58
5	546	1141.59	75.55
5	549	1079.44	10.58
5	552	1130.56	68.27
5	555	858	15.48
5	558	1012.41	13.74
5	561	899.07	7.83
5	564	702.99	28.3
5	567	1060.08	22.64
5	570	879.11	29.11
5	573	1070.73	36.13
5	576	1029.72	16.2
5	579	1346.99	24.72
5	582	1046.43	37.26
5	585	1449.02	24.33
5	588	1138.33	7.75
5	591	1031.76	14.19
5	594	927.47	22.46
5	597	949.02	25.47
5	600	1058.34	16.38
5	603	1320.96	20.22
5	606	1135.33	20.07
5	609	1539.84	16.47
5	612	1867.51	21.76
5	615	1717.24	43.01
5	618	1762.67	14.32
5	621	1581.69	15.91
5	624	2094.27	20.16
5	627	1853.56	19.45
5	630	1532.1	20.04
5	633	1637.75	34
5	636	1831.16	25.52
5	639	1783.92	124.79
5	642	1583.17	8.61
5	645	1451.48	17.49
5	648	1630.36	20.32
5	651	1791.89	11.2
5	654	1686.7	20.05
5	657	1649.23	20.46
5	660	1672.85	24.68
5	663	2080.55	12.52
5	666	1874.22	9.77
5	669	1826.74	20.96
5	672	1693.66	21.75
5	675	1881.38	23.27
5	678	1380.97	44.76
5	681	1364.8	18.07
5	684	1459.89	21.99
5	687	1239.39	33.13
5	690	1210	18.34
5	693	949.74	33.23
5	696	1103.96	4.48
5	699	1013.49	29.41
5	702	1109.04	30.45
5	705	879.43	17.3
5	708	943.41	19.17
5	711	710.53	18.98
5	714	742.01	15.69
5	717	514.87	19.86
5	720	600.04	20.37
5	723	193.7	23.11
5	726	233.85	22.74
5	729	213.02	21.46
5	732	206.57	22.59
5	735	262.37	16.15
5	738	88.7	8.39
5	741	234.16	21.1
5	744	484.06	12.3
5	747	442.45	45.75
6	0	1032.7	27.97
6	3	942.4	29.12
6	6	1001.32	34.96
6	9	923	11.79
6	12	855.64	34.67
6	15	917.88	17.92
6	18	730.76	28.35
6	21	699.03	18.82
6	24	573.81	20.47
6	27	566.17	16.06
6	30	489.59	19.11
6	33	864.73	9.67
6	36	833.27	20.36
6	39	896.28	22.38
6	42	1120.39	22.84
6	45	885.05	45.85
6	48	907.92	26.75
6	51	983.72	12.44
6	54	881.28	20.6
6	57	1366.23	11.68
6	60	990.43	20.88
6	63	1101.8	18.07
6	66	1481.51	16.2
6	69	996.42	17.77
6	72	1231.58	14.92
6	75	744.76	19.22
6	78	750.46	17.44
6	81	587.39	11.31
6	84	586.53	14.53
6	87	766.45	30.33
6	90	988.03	17.75
6	93	980.93	18.47
6	96	1334.67	16.89
6	99	1188.1	10.16
6	102	1433.87	13.41
6	105	1061.61	20.14
6	108	865.46	25.7
6	111	919.38	27.73
6	114	894.55	12.53
6	117	866.8	25.8
6	120	788.85	11.9
6	123	705.48	12.91
6	126	934.74	21.86
6	129	868.55	9.88
6	132	731.76	21.22
6	135	691.84	22.53
6	138	431.96	27
6	141	482.31	9.69
6	144	284.2	15.85
6	147	413.53	18.67
6	150	339.7	24.32
6	153	669.63	23.95
6	156	753.37	7.73
6	159	757.39	15.42
6	162	1004.99	21.81
6	165	1097.52	81.27
6	168	1066.82	20.59
6	171	1296	15.23
6	174	1173.39	19.18
6	177	1151.39	12.56
6	180	1160.3	17.57
6	183	1194.05	27.7
6	186	877.91	17.04
6	189	999.7	35.69
6	192	786.85	30.98
6	195	1053.72	28.68
6	198	731.16	21.57
6	201	856.45	24.71
6	204	1012.39	20.38
6	207	660.26	13.08
6	210	835.28	20.06
6	213	500.84	76.93
6	216	481.01	20.35
6	219	362.08	34.28
6	222	298.62	25.71
6	225	283.08	7.06
6	228	167.05	27.51
6	231	181.09	17.99
6	234	92.29	13.55
6	237	91.13	14.7
6	240	113.55	9.3
6	243	12.5	43.89
6	246	45.09	12.67
6	249	28.14	11.97
6	252	16.67	142.23
6	255	77.55	27.32
6	258	55.72	11.89
6	261	180.42	43.08
6	264	264.39	5.16
6	267	306.68	26.1
6	270	245.24	23.62
6	273	294.19	19.1
6	276	216.62	8
6	279	278.45	20.18
6	282	199.52	10.35
6	285	116.89	18.05
6	288	368.57	18.84
6	291	407.56	11.77
6	294	164.88	16.62
6	297	436.75	13.87
6	300	268.61	15.44
6	303	581.42	20.61
6	306	542.44	14.59
6	309	502.78	17.5
6	312	626.48	22.17
6	315	394.79	43.82
6	318	399.77	75.84
6	321	292.39	17.47
6	324	405.57	31.17
6	327	410.28	27.17
6	330	477.55	20.81
6	333	380.17	29.54
6	336	266.75	21.06
6	339	248.3	24.18
6	342	220.35	19.28
6	345	313.81	33.93
6	348	259.89	14.21
6	351	369.4	18.24
6	354	384.33	15.28
6	357	346.05	24.9
6	360	101.68	28.12
6	363	218.22	13.79
6	366	95.25	8.8
6	369	45.84	24.41
6	372	5.97	21.81
6	375	26.78	25.53
6	378	354.38	27.78
6	381	318.59	14.88
6	384	469.75	20.2
6	387	707.64	22.6
6	390	398.53	18.21
6	393	551.79	9.65
6	396	515.66	19.4
6	399	478.07	16.44
6	402	523.46	17.82
6	405	689.15	15.56
6	408	870.33	17.01
6	411	710.56	22.86
6	414	683.3	20.82
6	417	645.19	19.9
6	420	709.64	17.64
6	423	721.56	24.51
6	426	898.86	9.9
6	429	816.1	17.63
6	432	596.64	21.94
6	435	769.37	37.16
6	438	1009.19	24.5
6	441	1035.53	22.58
6	444	1017.96	18.62
6	447	995.96	17.26
6	450	937.83	10.49
6	453	1066.15	19
6	456	942.57	22.73
6	459	817.14	35.52
6	462	639.72	17.15
6	465	622.8	26.32
6	468	494.18	12.85
6	471	563.6	24.59
6	474	762.35	33.63
6	477	549.94	15.82
6	480	523.18	15.25
6	483	751.41	13.18
6	486	995.94	14.25
6	489	752.88	21.48
6	492	747.87	15.28
6	495	478.47	14.8
6	498	585.96	124.4
6	501	505.41	10.82
6	504	581.24	27.58
6	507	512.2	34.47
6	510	719.22	18.55
6	513	570.57	14.22
6	516	1153.93	21.09
6	519	591.15	14.74
6	522	457.24	41.43
6	525	635.44	24.72
6	528	402.87	20.65
6	531	509.39	15.36
6	534	481.73	16.23
6	537	617.45	15.6
6	540	301.86	10.79
6	543	519.7	18.54
6	546	295.14	40.74
6	549	376.97	21.17
6	552	192.91	37.45
6	555	248.36	15.71
6	558	178.83	24.49
6	561	244.09	13
6	564	228.73	23.71
6	567	64.63	12.21
6	570	117.17	17.2
6	573	38.87	14.88
6	576	12.29	50.06
6	579	40.26	20.63
6	582	13.84	7.86
6	585	6.69	10.69
6	588	10.86	23.46
6	591	53.24	13.23
6	594	23.53	19.19
6	597	19.03	15.89
6	600	15.84	20.26
6	603	44.9	18.46
6	606	214.79	10.97
6	609	248.31	18.58
6	612	319.68	14.44
6	615	332.64	19.61
6	618	550.62	14.03
6	621	376.4	20.96
6	624	444.9	38.5
6	627	476.11	11.98
6	630	418.03	16.87
6	633	501.29	27.64
6	636	509.49	24.52
6	639	659.01	14.43
6	642	612.49	10.36
6	645	250.67	16.87
6	648	473.86	20.8
6	651	269.53	15.63
6	654	280.7	13.16
6	657	289.73	10.89
6	660	195.28	22.43
6	663	243.81	17.24
6	666	135.23	32.35
6	669	237.7	27.61
6	672	400	25.81
6	675	443.98	10.06
6	678	422.03	24.5
6	681	536.46	21.25
6	684	576.14	19.38
6	687	753.82	16.93
6	690	892.95	19.24
6	693	1029.28	12.14
6	696	879.17	19.68
6	699	649.99	29.82
6	702	677.42	15.46
6	705	648.37	10.63
6	708	510.21	29.28
6	711	453.77	23.95
6	714	297.01	22.34
6	717	200.75	18.14
6	720	379.66	23.26
6	723	304.93	16.76
6	726	323.45	11.96
6	729	209.23	20.32
6	732	374.81	23.77
6	735	294.03	19.06
6	738	442.54	11.47
6	741	495.93	15.04
6	744	533.34	4.2
6	747	607.14	19.55
7	0	2818.51	30.23
7	3	2369.78	17.75
7	6	1723.35	24.2
7	9	1455.6	53.9
7	12	1779.31	17.25
7	15	1171.88	15.7
7	18	1364.49	27.73
7	21	1082.15	19
7	24	979.48	14.28
7	27	859.34	23.31
7	30	631.22	10.24
7	33	646.64	20.09
7	36	511.22	23.02
7	39	545.75	13.31
7	42	962.64	20.56
7	45	920.84	6.93
7	48	1076.29	41.15
7	51	1258.65	32.71
7	54	1515.73	23.72
7	57	1232.78	33.75
7	60	951.54	24.87
7	63	765.3	13.78
7	66	659.14	21.86
7	69	677.63	16.92
7	72	533.97	16.55
7	75	441.53	21.14
7	78	112.35	20.04
7	81	44.79	16.08
7	84	20.61	21.47
7	87	24.42	28.88
7	90	19.58	32.72
7	93	34.31	11.73
7	96	114.81	18.13
7	99	111.03	17.29
7	102	271.43	24.8
7	105	241.75	17.03
7	108	388.43	25.77
7	111	514.35	20.53
7	114	494.77	11.37
7	117	356.08	49.09
7	120	450.23	15.26
7	123	433.51	23.97
7	126	334.63	12.43
7	129	306.88	12.93
7	132	470.75	53.96
7	135	380.51	41.88
7	138	1297.64	9.02
7	141	1234.42	20.51
7	144	988.74	21.41
7	147	990.94	21.07
7	150	608.49	14.31
7	153	529.96	45.25
7	156	308.91	37.11
7	159	76.12	13.39
7	162	17.12	32.42
7	165	21.94	45.12
7	168	46.31	29.41
7	171	33.17	16.84
7	174	12.98	61.3
7	177	205.41	30.13
7	180	354.27	18.71
7	183	400.71	49.49
7	186	813.1	29.46
7	189	895.32	13.21
7	192	979.77	32.32
7	195	777.09	29.43
7	198	922.82	18.35
7	201	635.95	18.42
7	204	729.72	16.89
7	207	840.24	17.48
7	210	1273.62	20.77
7	213	1228.87	24.18
7	216	1041.58	24.59
7	219	2023.44	7.15
7	222	2156.51	14.8
7	225	1697.91	22.26
7	228	1844.52	18.29
7	231	1883.85	24.11
7	234	1501.9	16.78
7	237	1227.76	6.54
7	240	1274.69	33.97
7	243	1585.81	14.16
7	246	662.6	23.44
7	249	815.39	22.26
7	252	1219.21	32.46
7	255	1123.56	25.89
7	258	1212.23	36.08
7	261	1152.24	22.16
7	264	1374.17	26.29
7	267	1334.06	150.71
7	270	1497.35	14.76
7	273	1071.64	22.47
7	276	1014.72	19.5
7	279	771.57	22.18
7	282	582.45	39.56
7	285	274.72	11.8
7	288	732.28	20.96
7	291	577.44	23.9
7	294	994.11	15.52
7	297	1095.84	46.28
7	300	1195.75	24.49
7	303	1627.76	13.62
7	306	1761.03	12.88
7	309	1820.05	51.04
7	312	1122.57	17.74
7	315	1356.61	34.96
7	318	1460.82	21.2
7	321	1639.85	20.37
7	324	1165.3	29.74
7	327	946.9	24.88
7	330	1038.87	27.49
7	333	556.42	21.59
7	336	909.01	15.03
7	339	1081.42	17.55
7	342	705.22	22.7
7	345	1337.36	71.65
7	348	1438.86	28.32
7	351	1250.41	15.97
7	354	1383.13	16.94
7	357	895.76	22.69
7	360	1061.19	22.15
7	363	855.06	19.26
7	366	958.63	4.63
7	369	826.25	8.09
7	372	1631.99	10.86
7	375	1410.13	18.37
7	378	1502	23.33
7	381	1144.42	26.22
7	384	1377.59	12.97
7	387	1288.59	15.56
7	390	1152.69	20.09
7	393	982.93	26.5
7	396	1102.04	19.24
7	399	1296.12	18.62
7	402	1353.92	39.19
7	405	1251.52	18.46
7	408	939.03	42.54
7	411	1025.87	19.87
7	414	745.36	23.54
7	417	803.82	16.98
7	420	800.49	38.28
7	423	820.77	16.6
7	426	959.77	9.39
7	429	658.69	38.37
7	432	1079.2	9.67
7	435	998.9	14.93
7	438	1230.41	9.1
7	441	1010.32	102.11
7	444	1013.96	20.34
7	447	965.48	23.86
7	450	679.97	10.3
7	453	788.92	23.26
7	456	844.52	77.7
7	459	1079.03	18.19
7	462	877.8	30.52
7	465	846.85	24.03
7	468	884.78	13.29
7	471	844.53	7.28
7	474	1029.61	28.33
7	477	916.45	18.96
7	480	1024.18	18.18
7	483	842.35	25.98
7	486	203.18	15.53
7	489	767.91	20.46
7	492	680.84	32.16
7	495	536.85	35.05
7	498	608.47	16.15
7	501	610.02	19.68
7	504	443.17	27.99
7	507	627.63	24.38
7	510	910.49	25.44
7	513	654.34	16.41
7	516	713.56	22.75
7	519	707.04	28.1
7	522	632.55	12.59
7	525	715.07	25.92
7	528	777.6	11.64
7	531	762.3	15.91
7	534	562.04	19.36
7	537	456.86	22.46
7	540	587.04	32.02
7	543	448.94	39.55
7	546	465.6	24.33
7	549	410.82	43.44
7	552	221.51	20.77
7	555	235.81	30.42
7	558	322.69	12.04
7	561	352.99	19.48
7	564	230.28	30.58
7	567	325.59	14.04
7	570	80.28	36.42
7	573	43.78	19.81
7	576	56.71	23.54
7	579	374.55	26.35
7	582	399.53	59.92
7	585	370.89	19.54
7	588	224.91	13.69
7	591	191.82	19.45
7	594	394.48	21.93
7	597	329.84	10.6
7	600	424.17	21.54
7	603	570.67	20.14
7	606	408.35	54.81
7	609	288.49	78.9
7	612	170.8	7.46
7	615	320.68	15.16
7	618	168.1	13.25
7	621	385.61	21.49
7	624	336.93	26.16
7	627	288.73	51.84
7	630	171.44	8.3
7	633	136.11	13.84
7	636	285.36	17.63
7	639	423.97	28.09
7	642	321.94	24.75
7	645	327.09	12.28
7	648	427.97	37.79
7	651	260.84	6.33
7	654	272.2	15.84
7	657	193.77	12.2
7	660	320.27	24.73
7	663	287.47	12.83
7	666	543.22	21.27
7	669	442.08	17.4
7	672	536.32	7.68
7	675	463.75	22.91
7	678	679.95	21.81
7	681	530.09	19.11
7	684	447.34	23.16
7	687	507.67	24.39
7	690	633.55	22.28
7	693	710.88	14.74
7	696	674.93	34.06
7	699	493.44	19.69
7	702	685.24	21.41
7	705	642.56	6.34
7	708	495.03	23.04
7	711	336.35	11.53
7	714	285.74	35.37
7	717	243.12	5.88
7	720	653.13	23.03
7	723	623.34	25.93
7	726	449.2	19.06
7	729	654.58	19.16
7	732	726.36	16.63
7	735	548.13	5.76
7	738	528.79	11.36
7	741	432.93	32.8
7	744	599.09	24.79
7	747	590.9	43
8	0	1316.63	17.92
8	3	1363.1	6.95
8	6	846.86	14.36
8	9	956.67	10.36
8	12	661	14.7
8	15	666.91	15.31
8	18	771.02	16.24
8	21	902.24	10
8	24	663.48	24.18
8	27	538.71	21.71
8	30	676.25	14.36
8	33	638.93	37.48
8	36	382.01	19.69
8	39	1088.76	30.32
8	42	1230.37	26.25
8	45	1030.79	20.01
8	48	850.16	20.45
8	51	744.56	25.36
8	54	782.63	10.87
8	57	663.97	19.24
8	60	499.55	34.45
8	63	688.83	19.82
8	66	644.6	49.95
8	69	741.25	30.67
8	72	713.6	24.91
8	75	808.89	24.54
8	78	669.65	22.85
8	81	474.66	28.42
8	84	732.49	55.54
8	87	667.15	13.35
8	90	599.21	23.62
8	93	564.27	18.76
8	96	504.84	101.8
8	99	388.87	19.03
8	102	115.52	17.07
8	105	55.86	12.26
8	108	194.27	15.41
8	111	63.38	22.65
8	114	52.05	7.64
8	117	122.45	16.97
8	120	124.92	14.81
8	123	386.93	16.74
8	126	620.88	15.56
8	129	742.89	33.74
8	132	1011.72	6.52
8	135	1154.17	8.74
8	138	990.1	24.35
8	141	831.5	12.34
8	144	794	26.22
8	147	668.99	40.95
8	150	391.54	30.07
8	153	303.06	38.96
8	156	228.78	20.57
8	159	166	35.4
8	162	309.17	27.68
8	165	326.8	17.63
8	168	490.91	19.63
8	171	1020.19	10.74
8	174	915.07	16.45
8	177	925.74	14.3
8	180	1302.69	17
8	183	1200.07	9.84
8	186	1221.06	43.52
8	189	1355.92	27.1
8	192	1103.52	23.35
8	195	948.99	28.02
8	198	715.93	28.89
8	201	638.49	13.61
8	204	626.31	23.45
8	207	339.87	20.23
8	210	364.9	13.46
8	213	508.07	20.98
8	216	359.48	13.41
8	219	354.78	16.45
8	222	381.98	27.1
8	225	193.71	19.73
8	228	24.43	14.59
8	231	139.79	14.9
8	234	51.81	25.36
8	237	157.07	36.59
8	240	457.14	12.93
8	243	945.79	7.59
8	246	1328.55	9.99
8	249	1757.31	21.89
8	252	2216.68	37.32
8	255	2203.69	14.89
8	258	2417.62	18.89
8	261	2161.11	32.4
8	264	2501.71	9.82
8	267	2323.3	13.75
8	270	1875.55	17.6
8	273	1976.12	13.67
8	276	1735.34	23.73
8	279	1982.09	28.12
8	282	2133.35	27.2
8	285	1627.72	32.71
8	288	2107.55	33.23
8	291	2173.75	37
8	294	2409.87	57.83
8	297	2092.53	26.05
8	300	1818.86	16.75
8	303	2064.91	20.12
8	306	1883.06	25.11
8	309	1861.22	7.76
8	312	1315.86	11.57
8	315	1368.32	16.7
8	318	1666.94	20.2
8	321	2051.86	21.69
8	324	2255.36	12.76
8	327	2043.73	17.44
8	330	2450.11	5.81
8	333	1894.82	16.48
8	336	1997.27	14.65
8	339	1636.46	27.07
8	342	1830.24	36.53
8	345	1789	20.61
8	348	1706.94	8.96
8	351	1766.68	9.34
8	354	2144.55	10.65
8	357	2196.68	18.48
8	360	2108.68	7.02
8	363	1972.2	16.24
8	366	1834.64	16.31
8	369	1656.09	13.02
8	372	1517.79	15.89
8	375	1514.43	15.31
8	378	1691.46	17.97
8	381	1326.93	11.69
8	384	1584.34	16.77
8	387	1444.94	18.6
8	390	1349.58	10.4
8	393	1192.59	8.77
8	396	1326.34	27.21
8	399	1503.28	10.72
8	402	1550.2	82.1
8	405	1433.21	8.3
8	408	1419.53	19.89
8	411	1234.61	18.03
8	414	1198.42	17.17
8	417	1406.12	38.12
8	420	1573.79	12.72
8	423	1686.12	16.33
8	426	2050.24	12.51
8	429	2247.91	10.9
8	432	1984.13	7.41
8	435	2147.62	7.44
8	438	2424.74	17.22
8	441	2173.92	12
8	444	1753.13	24.68
8	447	1797.76	40.2
8	450	1666.72	24.37
8	453	1806.17	14.27
8	456	1245.68	16.59
8	459	1485.37	20.18
8	462	1015.03	19.32
8	465	779.75	15.38
8	468	1117.19	20.03
8	471	1057.41	15.05
8	474	725.14	9.71
8	477	485.84	13.29
8	480	624.67	12.33
8	483	595.44	13.05
8	486	759.8	13.37
8	489	1059.11	15.6
8	492	928.12	12.24
8	495	1010.41	34.46
8	498	1246.72	14.09
8	501	1110.64	7.76
8	504	1114.34	13.05
8	507	1090.74	18.99
8	510	1006.09	19.07
8	513	1098.37	12.83
8	516	873.85	26.64
8	519	859.24	0
8	522	989.06	12.73
8	525	868.45	8.97
8	528	638.19	9.7
8	531	746.48	25.21
8	534	711.81	15.03
8	537	596.9	19.56
8	540	661.23	10.51
8	543	559.34	24.82
8	546	435.42	13.58
8	549	857.93	19.46
8	552	829.82	41.79
8	555	644.6	12.65
8	558	511.99	16.7
8	561	769.87	41.25
8	564	1018.27	30.79
8	567	936.38	21.95
8	570	926.33	11.85
8	573	753.65	11.85
8	576	955.11	8.07
8	579	898.21	16.46
8	582	643.8	18
8	585	729.1	9.04
8	588	647.99	8.96
8	591	686.16	19.3
8	594	929.97	22.24
8	597	950.54	17.02
8	600	1012.09	15.59
8	603	966.74	10.42
8	606	892.09	15.92
8	609	808.15	13.45
8	612	584.61	17.42
8	615	1195.25	21.21
8	618	934.78	41.01
8	621	652.64	15.41
8	624	875.27	15.6
8	627	859.04	10.65
8	630	846.35	9.74
8	633	859.67	17.91
8	636	967.02	23.33
8	639	875.99	14.19
8	642	899.15	13.2
8	645	968.78	35.08
8	648	856.39	15.03
8	651	919.69	36.91
8	654	1292.1	26.84
8	657	982.79	30.51
8	660	1440.71	15.26
8	663	1750.17	14
8	666	1671.76	9.89
8	669	2028.1	5.81
8	672	1928.32	7.91
8	675	1586.76	23.03
8	678	1649.36	22.3
8	681	1361.85	15.35
8	684	1614.8	15.32
8	687	1383.68	15.96
8	690	1434.47	33.08
8	693	1150.71	7.71
8	696	1095.17	13.76
8	699	1204.04	11.22
8	702	1049.33	10.89
8	705	1290.52	12.49
8	708	1211.12	28.71
8	711	1256.69	29.09
8	714	942.19	23.19
8	717	1347.22	17.46
8	720	1161.78	21.23
8	723	1224.01	24.89
8	726	1589.15	11.86
8	729	1875.4	13.33
8	732	1813.01	33.46
8	735	1621.59	40.55
8	738	1278.15	17.2
8	741	1179.91	16.99
8	744	1251.04	38.58
[truncated: 13,251 more rows]
