# Supplementary material for: Estrogen‐dependent control and cell‐to‐cell variability of transcriptional bursting
Source: Mol Syst Biol. 2018 Feb 23;14(2):e7678. doi: 10.15252/msb.20177678 (PMC5825209; doi:10.15252/msb.20177678)
Supplement: Supplementary file 4 — Dataset EV2 [file MSB-14-e7678-s004.xls]

## Sheet: Info
Dataset EV2
Estrogen-dependent control and cell-to-cell variability of transcriptional bursting
Christoph Fritzsch, Stephan Baumgärtner, Monika Kuban, Daria Steinshorn, George Reid and Stefan Legewie
This .xls file contains transcription site intensities of the daughter cell tracking experiment (Appendix Fig S3).
Experimental setup
1.8 × 10^4 MCF7-GREB1-PP7 cells were seeded per channel of a µ-Slide VI 0.4 ibiTreat (Ibidi) three days prior to imaging.
Medium was replaced daily with medium containing 100 pM E2.
Image acquisition
Microscope	DeltaVision™ Elite (GE Healthcare Life Sciences)
Environment	37 °C, 5 % CO2
Lens	60× 1.42 NA Oil Plan APO
Excitation	Seven-color InsightSSI module
Filters	FITC with polychroic beam splitter for DAPI, FITC, TRITC and Cy5
Camera	pco.edge sCMOS-camera operating with 2×2 binning
z-stack	12 x 0.55 µm
Light intensity	2 % (FITC)
Exposure time	100 ms
Imaging interval	300 x 5 min
Image processing
1) Nuclei segmentation
2) Identify cells after division and track daughter nuclei
3) Identification of nuclear spots and semi-automated tracking
4) Discard cells with bad focus and cells that were not imaged for at least 6 hours
5) Quantification of spot intensities: fit of a three-dimensional Gaussian distribution at the tracked position to intensities of bandpass-filtered (0.4-4 µm) images
Normalization
A single transcript has an approximate intensity of 23.3 a.u.
Description of sheets
One sheet with the quantification results at 100 pM E2.
Description of columns
Cell	Identifier of cell (number from 1 to #cells), Cells 1 and 2, 3 and 4, … belong together as daughter cell pairs
Time_min	Time of image acquisition in minutes
Intensity_au	Intensity of transcription site of first allele (arbitrary units)
Background_au	Intensity of position within center of the nucleus but distinct from both transcription sites (arbitrary units)

## Sheet: Daughter cells 100 pM E2
Cell	Time_min	Intensity_au	Background_au
1	0	-1	-1
1	5	-1	-1
1	10	-1	-1
1	15	-1	-1
1	20	-1	-1
1	25	-1	-1
1	30	-1	-1
1	35	-1	-1
1	40	-1	-1
1	45	-1	-1
1	50	-1	-1
1	55	-1	-1
1	60	-1	-1
1	65	-1	-1
1	70	-1	-1
1	75	-1	-1
1	80	-1	-1
1	85	-1	-1
1	90	-1	-1
1	95	-1	-1
1	100	-1	-1
1	105	-1	-1
1	110	-1	-1
1	115	-1	-1
1	120	-1	-1
1	125	-1	-1
1	130	-1	-1
1	135	-1	-1
1	140	-1	-1
1	145	-1	-1
1	150	-1	-1
1	155	-1	-1
1	160	-1	-1
1	165	-1	-1
1	170	-1	-1
1	175	-1	-1
1	180	-1	-1
1	185	-1	-1
1	190	-1	-1
1	195	-1	-1
1	200	-1	-1
1	205	-1	-1
1	210	-1	-1
1	215	-1	-1
1	220	-1	-1
1	225	-1	-1
1	230	-1	-1
1	235	-1	-1
1	240	-1	-1
1	245	-1	-1
1	250	-1	-1
1	255	-1	-1
1	260	-1	-1
1	265	-1	-1
1	270	-1	-1
1	275	-1	-1
1	280	-1	-1
1	285	-1	-1
1	290	-1	-1
1	295	-1	-1
1	300	-1	-1
1	305	-1	-1
1	310	-1	-1
1	315	-1	-1
1	320	-1	-1
1	325	-1	-1
1	330	-1	-1
1	335	-1	-1
1	340	-1	-1
1	345	-1	-1
1	350	-1	-1
1	355	-1	-1
1	360	-1	-1
1	365	-1	-1
1	370	-1	-1
1	375	-1	-1
1	380	-1	-1
1	385	-1	-1
1	390	-1	-1
1	395	-1	-1
1	400	-1	-1
1	405	-1	-1
1	410	-1	-1
1	415	-1	-1
1	420	-1	-1
1	425	-1	-1
1	430	-1	-1
1	435	-1	-1
1	440	-1	-1
1	445	-1	-1
1	450	-1	-1
1	455	-1	-1
1	460	-1	-1
1	465	-1	-1
1	470	-1	-1
1	475	-1	-1
1	480	-1	-1
1	485	-1	-1
1	490	-1	-1
1	495	-1	-1
1	500	-1	-1
1	505	-1	-1
1	510	-1	-1
1	515	-1	-1
1	520	-1	-1
1	525	-1	-1
1	530	-1	-1
1	535	-1	-1
1	540	-1	-1
1	545	-1	-1
1	550	-1	-1
1	555	-1	-1
1	560	-1	-1
1	565	-1	-1
1	570	-1	-1
1	575	-1	-1
1	580	-1	-1
1	585	-1	-1
1	590	-1	-1
1	595	-1	-1
1	600	-1	-1
1	605	-1	-1
1	610	-1	-1
1	615	-1	-1
1	620	-1	-1
1	625	-1	-1
1	630	-1	-1
1	635	-1	-1
1	640	-1	-1
1	645	-1	-1
1	650	-1	-1
1	655	-1	-1
1	660	-1	-1
1	665	-1	-1
1	670	-1	-1
1	675	-1	-1
1	680	-1	-1
1	685	-1	-1
1	690	-1	-1
1	695	-1	-1
1	700	-1	-1
1	705	-1	-1
1	710	-1	-1
1	715	-1	-1
1	720	-1	-1
1	725	-1	-1
1	730	-1	-1
1	735	-1	-1
1	740	-1	-1
1	745	-1	-1
1	750	-1	-1
1	755	-1	-1
1	760	-1	-1
1	765	-1	-1
1	770	-1	-1
1	775	-1	-1
1	780	-1	-1
1	785	-1	-1
1	790	-1	-1
1	795	-1	-1
1	800	-1	-1
1	805	-1	-1
1	810	-1	-1
1	815	-1	-1
1	820	-1	-1
1	825	-1	-1
1	830	-1	-1
1	835	-1	-1
1	840	-1	-1
1	845	-1	-1
1	850	-1	-1
1	855	-1	-1
1	860	-1	-1
1	865	-1	-1
1	870	-1	-1
1	875	-1	-1
1	880	-1	-1
1	885	-1	-1
1	890	-1	-1
1	895	-1	-1
1	900	-1	-1
1	905	-1	-1
1	910	-1	-1
1	915	-1	-1
1	920	-1	-1
1	925	-1	-1
1	930	-1	-1
1	935	-1	-1
1	940	15.31	8.68
1	945	33.05	12.85
1	950	102.6	16.21
1	955	118.2	16.02
1	960	204.06	16.99
1	965	238.45	24.75
1	970	496.77	10.03
1	975	442.73	11.11
1	980	597.87	20.59
1	985	405.71	6.4
1	990	440.25	12.69
1	995	557.78	24.11
1	1000	478.5	12.92
1	1005	490.44	9.72
1	1010	697.55	20.16
1	1015	453.64	15.01
1	1020	437.63	11.74
1	1025	726.85	14.79
1	1030	753.08	15.78
1	1035	890.38	12.51
1	1040	1014.46	7.77
1	1045	884.19	38.66
1	1050	733.01	10.31
1	1055	742.99	19.04
1	1060	749.64	11.64
1	1065	580.06	23.72
1	1070	731.82	17.16
1	1075	707.91	11.79
1	1080	909.7	17.67
1	1085	867.57	8.37
1	1090	689.71	24.86
1	1095	878.69	14.4
1	1100	816.01	8.83
1	1105	897.65	9.92
1	1110	800.97	12.68
1	1115	1189.8	14.9
1	1120	929.66	16.51
1	1125	1193.84	15.16
1	1130	1120.72	13.95
1	1135	1246.77	18.12
1	1140	971.53	14.39
1	1145	904.86	11.31
1	1150	1039.1	15.16
1	1155	1153.01	18.21
1	1160	1064.76	18.49
1	1165	1288.86	34.51
1	1170	1311.03	21.2
1	1175	1040.32	29.38
1	1180	961.34	16.72
1	1185	647.67	50.13
1	1190	528.59	10.86
1	1195	450.55	18.51
1	1200	763.84	8
1	1205	837.55	8.54
1	1210	1051.67	13.96
1	1215	639.17	10.01
1	1220	634.59	22.03
1	1225	508.41	9.77
1	1230	504.51	27.25
1	1235	744.4	24.78
1	1240	1017.15	11.94
1	1245	796.66	21.33
1	1250	1068.53	48.46
1	1255	1059.33	14.05
1	1260	522.72	13.63
1	1265	572.88	39.22
1	1270	322.45	42.51
1	1275	389.87	38.04
1	1280	812.9	18.75
1	1285	636.34	27.57
1	1290	437.08	8.75
1	1295	881.2	62.75
1	1300	1023.4	16.04
1	1305	1107.1	26.12
1	1310	808.09	10.64
1	1315	1088.48	20.69
1	1320	1129.27	8.47
1	1325	1019.73	17.67
1	1330	887.08	12.62
1	1335	766.04	26.95
1	1340	781.88	16.69
1	1345	549.13	32.44
1	1350	265.1	7.38
1	1355	290.44	22.99
1	1360	100.6	22.74
1	1365	79.78	24.36
1	1370	192.18	20.19
1	1375	101.42	16.76
1	1380	137.32	10.56
1	1385	262.46	0
1	1390	246.09	9.12
1	1395	290.05	11.68
1	1400	335.01	9.11
1	1405	396.65	22.68
1	1410	379.5	13.13
1	1415	341.21	15.73
1	1420	243.11	11.22
1	1425	214.62	9.17
1	1430	131.35	16.41
1	1435	76.23	13.96
1	1440	97.56	15.47
1	1445	56.49	17.39
1	1450	32.82	33.24
1	1455	20.79	8.71
1	1460	89.58	21.84
1	1465	156.45	5.97
1	1470	161.49	14.7
1	1475	30.79	8.47
1	1480	46.56	11.24
1	1485	55.2	5.76
1	1490	5.86	18.83
1	1495	97.66	21.49
2	0	-1	-1
2	5	-1	-1
2	10	-1	-1
2	15	-1	-1
2	20	-1	-1
2	25	-1	-1
2	30	-1	-1
2	35	-1	-1
2	40	-1	-1
2	45	-1	-1
2	50	-1	-1
2	55	-1	-1
2	60	-1	-1
2	65	-1	-1
2	70	-1	-1
2	75	-1	-1
2	80	-1	-1
2	85	-1	-1
2	90	-1	-1
2	95	-1	-1
2	100	-1	-1
2	105	-1	-1
2	110	-1	-1
2	115	-1	-1
2	120	-1	-1
2	125	-1	-1
2	130	-1	-1
2	135	-1	-1
2	140	-1	-1
2	145	-1	-1
2	150	-1	-1
2	155	-1	-1
2	160	-1	-1
2	165	-1	-1
2	170	-1	-1
2	175	-1	-1
2	180	-1	-1
2	185	-1	-1
2	190	-1	-1
2	195	-1	-1
2	200	-1	-1
2	205	-1	-1
2	210	-1	-1
2	215	-1	-1
2	220	-1	-1
2	225	-1	-1
2	230	-1	-1
2	235	-1	-1
2	240	-1	-1
2	245	-1	-1
2	250	-1	-1
2	255	-1	-1
2	260	-1	-1
2	265	-1	-1
2	270	-1	-1
2	275	-1	-1
2	280	-1	-1
2	285	-1	-1
2	290	-1	-1
2	295	-1	-1
2	300	-1	-1
2	305	-1	-1
2	310	-1	-1
2	315	-1	-1
2	320	-1	-1
2	325	-1	-1
2	330	-1	-1
2	335	-1	-1
2	340	-1	-1
2	345	-1	-1
2	350	-1	-1
2	355	-1	-1
2	360	-1	-1
2	365	-1	-1
2	370	-1	-1
2	375	-1	-1
2	380	-1	-1
2	385	-1	-1
2	390	-1	-1
2	395	-1	-1
2	400	-1	-1
2	405	-1	-1
2	410	-1	-1
2	415	-1	-1
2	420	-1	-1
2	425	-1	-1
2	430	-1	-1
2	435	-1	-1
2	440	-1	-1
2	445	-1	-1
2	450	-1	-1
2	455	-1	-1
2	460	-1	-1
2	465	-1	-1
2	470	-1	-1
2	475	-1	-1
2	480	-1	-1
2	485	-1	-1
2	490	-1	-1
2	495	-1	-1
2	500	-1	-1
2	505	-1	-1
2	510	-1	-1
2	515	-1	-1
2	520	-1	-1
2	525	-1	-1
2	530	-1	-1
2	535	-1	-1
2	540	-1	-1
2	545	-1	-1
2	550	-1	-1
2	555	-1	-1
2	560	-1	-1
2	565	-1	-1
2	570	-1	-1
2	575	-1	-1
2	580	-1	-1
2	585	-1	-1
2	590	-1	-1
2	595	-1	-1
2	600	-1	-1
2	605	-1	-1
2	610	-1	-1
2	615	-1	-1
2	620	-1	-1
2	625	-1	-1
2	630	-1	-1
2	635	-1	-1
2	640	-1	-1
2	645	-1	-1
2	650	-1	-1
2	655	-1	-1
2	660	-1	-1
2	665	-1	-1
2	670	-1	-1
2	675	-1	-1
2	680	-1	-1
2	685	-1	-1
2	690	-1	-1
2	695	-1	-1
2	700	-1	-1
2	705	-1	-1
2	710	-1	-1
2	715	-1	-1
2	720	-1	-1
2	725	-1	-1
2	730	-1	-1
2	735	-1	-1
2	740	-1	-1
2	745	-1	-1
2	750	-1	-1
2	755	-1	-1
2	760	-1	-1
2	765	-1	-1
2	770	-1	-1
2	775	-1	-1
2	780	-1	-1
2	785	-1	-1
2	790	-1	-1
2	795	-1	-1
2	800	-1	-1
2	805	-1	-1
2	810	-1	-1
2	815	-1	-1
2	820	-1	-1
2	825	-1	-1
2	830	-1	-1
2	835	-1	-1
2	840	-1	-1
2	845	-1	-1
2	850	-1	-1
2	855	-1	-1
2	860	-1	-1
2	865	-1	-1
2	870	-1	-1
2	875	-1	-1
2	880	-1	-1
2	885	-1	-1
2	890	-1	-1
2	895	-1	-1
2	900	-1	-1
2	905	-1	-1
2	910	-1	-1
2	915	-1	-1
2	920	-1	-1
2	925	-1	-1
2	930	-1	-1
2	935	-1	-1
2	940	11.77	10.48
2	945	31.3	9.17
2	950	123.66	12.49
2	955	330.74	13.18
2	960	369.03	15.84
2	965	656.18	15.41
2	970	760.22	13.18
2	975	869.55	36.78
2	980	797.53	16.04
2	985	884.89	13.48
2	990	783.08	12.96
2	995	1177.53	17.3
2	1000	998.95	26.08
2	1005	958.04	20.19
2	1010	1011.86	25.43
2	1015	1006.4	11.52
2	1020	998.89	12.87
2	1025	847.67	25.01
2	1030	1124.72	38.73
2	1035	1444.74	10.76
2	1040	1295.63	7.76
2	1045	1376.11	5.4
2	1050	1004.81	12.04
2	1055	938.4	10.71
2	1060	875.34	9.94
2	1065	1164.47	23.95
2	1070	1225.92	16.57
2	1075	1119.01	25.18
2	1080	795.73	6.2
2	1085	701.45	29.14
2	1090	1246.48	15.32
2	1095	1171.2	20.15
2	1100	975.77	14.68
2	1105	872.74	14.39
2	1110	782	13.68
2	1115	1486.41	27.14
2	1120	1677.74	13.73
2	1125	1522.29	15.55
2	1130	1219.62	31.01
2	1135	707.97	10.18
2	1140	747.5	11.82
2	1145	987.13	6.79
2	1150	1224.03	8.11
2	1155	1290.39	10.46
2	1160	962.53	40.18
2	1165	1045.84	15.46
2	1170	1138.5	11.21
2	1175	811.98	0
2	1180	776.28	13.36
2	1185	652.87	20.78
2	1190	419.47	22.45
2	1195	320.74	11.75
2	1200	297.3	16.14
2	1205	273.71	11.03
2	1210	428.84	22.59
2	1215	184.68	24.73
2	1220	245.39	6.83
2	1225	204.69	5.27
2	1230	187.08	27.4
2	1235	561.23	36.17
2	1240	463.94	19.26
2	1245	334.25	15.9
2	1250	352.66	37.25
2	1255	247.13	19.63
2	1260	443.43	20.82
2	1265	640.93	12.33
2	1270	565.7	21.47
2	1275	540.31	11.3
2	1280	516.61	14.91
2	1285	611.42	56.31
2	1290	1153.48	12.24
2	1295	1501.57	9.28
2	1300	1528.95	9.38
2	1305	1443.38	11.27
2	1310	1024.29	15.87
2	1315	888.52	10.86
2	1320	712.23	17.63
2	1325	568.27	18.5
2	1330	325.4	15.23
2	1335	78.01	11.36
2	1340	239.73	12.41
2	1345	166.08	10.39
2	1350	131.15	9.53
2	1355	93.38	14.08
2	1360	204.24	21.95
2	1365	277.82	12.19
2	1370	260.63	8.53
2	1375	330.41	5.33
2	1380	395.29	26.31
2	1385	275.36	35.04
2	1390	690.32	22.06
2	1395	903.3	16.41
2	1400	755.46	12.42
2	1405	778.09	27.12
2	1410	1060.17	14.28
2	1415	1158.14	10.94
2	1420	1055.91	30.45
2	1425	1124.05	21.24
2	1430	1350.34	28.47
2	1435	1801.04	14.23
2	1440	1836.04	22.57
2	1445	1803.35	16.8
2	1450	1421.15	14.1
2	1455	1354.06	12.29
2	1460	1289.15	18.36
2	1465	1067.95	8.68
2	1470	1086.13	12.64
2	1475	741.59	29.2
2	1480	226.64	17.58
2	1485	228.24	15.2
2	1490	364.61	4.52
2	1495	574.66	17.36
3	0	-1	-1
3	5	-1	-1
3	10	-1	-1
3	15	-1	-1
3	20	-1	-1
3	25	-1	-1
3	30	-1	-1
3	35	-1	-1
3	40	-1	-1
3	45	-1	-1
3	50	-1	-1
3	55	-1	-1
3	60	-1	-1
3	65	-1	-1
3	70	-1	-1
3	75	-1	-1
3	80	-1	-1
3	85	-1	-1
3	90	-1	-1
3	95	-1	-1
3	100	-1	-1
3	105	-1	-1
3	110	-1	-1
3	115	-1	-1
3	120	-1	-1
3	125	-1	-1
3	130	-1	-1
3	135	-1	-1
3	140	-1	-1
3	145	-1	-1
3	150	-1	-1
3	155	-1	-1
3	160	-1	-1
3	165	-1	-1
3	170	-1	-1
3	175	-1	-1
3	180	-1	-1
3	185	-1	-1
3	190	-1	-1
3	195	-1	-1
3	200	-1	-1
3	205	-1	-1
3	210	-1	-1
3	215	-1	-1
3	220	-1	-1
3	225	-1	-1
3	230	-1	-1
3	235	-1	-1
3	240	-1	-1
3	245	-1	-1
3	250	-1	-1
3	255	-1	-1
3	260	-1	-1
3	265	-1	-1
3	270	-1	-1
3	275	-1	-1
3	280	-1	-1
3	285	-1	-1
3	290	-1	-1
3	295	-1	-1
3	300	-1	-1
3	305	-1	-1
3	310	-1	-1
3	315	-1	-1
3	320	-1	-1
3	325	-1	-1
3	330	-1	-1
3	335	-1	-1
3	340	-1	-1
3	345	-1	-1
3	350	-1	-1
3	355	-1	-1
3	360	-1	-1
3	365	-1	-1
3	370	-1	-1
3	375	-1	-1
3	380	-1	-1
3	385	-1	-1
3	390	-1	-1
3	395	-1	-1
3	400	-1	-1
3	405	-1	-1
3	410	-1	-1
3	415	896.68	24.1
3	420	596.35	8.78
3	425	644.4	23.49
3	430	711.65	8.16
3	435	706.37	41.42
3	440	332.71	11.08
3	445	416.71	10.73
3	450	752.91	9.01
3	455	845.82	19.56
3	460	469.65	10.12
3	465	511.83	16.6
3	470	378.39	32.02
3	475	554.58	14.53
3	480	570.55	5.43
3	485	473.36	12.9
3	490	360.99	8.69
3	495	607.07	24.98
3	500	243.61	9.11
3	505	301.33	14.64
3	510	312.69	26.22
3	515	314.43	14.82
3	520	486.08	10.39
3	525	412.37	17
3	530	405.12	6.5
3	535	284.22	12.36
3	540	148.96	13.41
3	545	366.81	69.45
3	550	302.62	13.91
3	555	294.09	21.55
3	560	327.52	9.86
3	565	728.78	7.86
3	570	957.35	7.45
3	575	976.75	20.53
3	580	1317.15	30.23
3	585	1313.38	11.33
3	590	1256.38	25.13
3	595	769.42	12.67
3	600	683.52	6.02
3	605	713.73	14.36
3	610	532.43	23.96
3	615	484.37	32.53
3	620	507.19	11.12
3	625	605.67	13.34
3	630	452.88	8.66
3	635	515.05	7.8
3	640	645.68	11.41
3	645	514.88	33.77
3	650	687.52	5.28
3	655	895.8	4.88
3	660	528.67	28.13
3	665	644.79	7.02
3	670	548.24	11.81
3	675	416.35	20.24
3	680	50.28	8.6
3	685	174.93	13.21
3	690	74.56	6.79
3	695	264.87	28.78
3	700	99.78	16.2
3	705	6.74	10.11
3	710	55.08	13.02
3	715	31.81	6.79
3	720	11.17	8.75
3	725	28.97	20.14
3	730	83.28	14.68
3	735	63.48	14.97
3	740	78.1	8.34
3	745	53.35	12.06
3	750	79.12	9.96
3	755	49.11	43.36
3	760	104.36	9.18
3	765	343.52	8.53
3	770	462.6	9.5
3	775	736.68	33.94
3	780	438.26	8.11
3	785	482.49	16.65
3	790	213.9	16.38
3	795	227.44	26.19
3	800	188.08	33.24
3	805	122.69	12.28
3	810	189.48	8.9
3	815	87.05	5.84
3	820	7.51	50.09
3	825	14.54	16.35
3	830	7	12.92
3	835	3.58	22.01
3	840	23.6	10.04
3	845	65.19	13.49
3	850	15.44	11.63
3	855	75.8	21.16
3	860	23.23	14.2
3	865	24.32	13.7
3	870	49.48	8
3	875	15.14	5.5
3	880	10.93	12.38
3	885	81.72	5.25
3	890	246.87	10.57
3	895	122.75	0
3	900	123.61	13.17
3	905	167.77	17.02
3	910	167.68	8.91
3	915	269.82	48.11
3	920	202.44	17.28
3	925	127.81	20.87
3	930	118.03	15.93
3	935	200.71	7.83
3	940	197.79	30.01
3	945	223.62	9.94
3	950	236.5	14.17
3	955	299.44	6.94
3	960	222.09	18.06
3	965	444.39	14.36
3	970	424.41	10.46
3	975	449.96	15.2
3	980	474.46	9.84
3	985	431.42	23.47
3	990	531.28	23.32
3	995	419.52	18.55
3	1000	384.27	11.23
3	1005	336.79	21.36
3	1010	146.72	15.72
3	1015	269.76	9.74
3	1020	260.73	10.41
3	1025	210.49	8.22
3	1030	242.62	18.98
3	1035	186.19	11.36
3	1040	95.01	7.92
3	1045	147.66	9.21
3	1050	12.29	21.51
3	1055	99.79	11.33
3	1060	221.72	30.71
3	1065	220.91	15.21
3	1070	246.75	25.74
3	1075	211.31	10.61
3	1080	203.12	16.65
3	1085	229.06	17.1
3	1090	143.45	11.75
3	1095	160.9	23.75
3	1100	92.47	25.54
3	1105	71.05	9.04
3	1110	24.77	12.15
3	1115	58.57	13.55
3	1120	25.96	15.09
3	1125	29.59	21.94
3	1130	11.75	25.53
3	1135	12.54	7.26
3	1140	0	44.1
3	1145	48.65	15.29
3	1150	9.7	18.02
3	1155	30.31	19.49
3	1160	17.25	17.8
3	1165	13.16	11.79
3	1170	24.87	18.27
3	1175	15.36	37.81
3	1180	9.49	7.47
3	1185	11.28	18.95
3	1190	12.49	13.23
3	1195	21.51	35.07
3	1200	31.74	26.92
3	1205	62.85	11.72
3	1210	159.3	5.95
3	1215	458.54	16.85
3	1220	542.33	31.04
3	1225	578.68	31.55
3	1230	502.74	13.96
3	1235	576.08	15.36
3	1240	531.49	12.13
3	1245	483.26	11.25
3	1250	617.49	22.45
3	1255	417.54	15.31
3	1260	423.66	11.29
3	1265	530.35	27.02
3	1270	390.66	16.14
3	1275	359.7	18.26
3	1280	369.05	14.6
3	1285	496.93	12.27
3	1290	460.9	11.51
3	1295	616.85	10.68
3	1300	440	5.18
3	1305	402.86	4.38
3	1310	328.73	16.85
3	1315	246.04	18.54
3	1320	91.59	10.57
3	1325	84.62	6.79
3	1330	35.35	12.47
3	1335	58.73	7.52
3	1340	8.54	11.5
3	1345	15.3	6.9
3	1350	13.7	11
3	1355	19.16	13.69
3	1360	3.48	16.53
3	1365	28.07	16.7
3	1370	9.79	21.9
3	1375	67.07	8.66
3	1380	12.6	15.65
3	1385	146.27	42.73
3	1390	493.28	5.88
3	1395	396.38	12.95
3	1400	448.69	15.1
3	1405	251.07	18.26
3	1410	224.82	10.95
3	1415	202.4	28.22
3	1420	155.17	10.45
3	1425	169.1	10.91
3	1430	143.55	5.13
3	1435	147.51	11.84
3	1440	45.18	24.69
3	1445	83.54	57.79
3	1450	61.2	17.97
3	1455	58.2	12.21
3	1460	27.81	12.64
3	1465	13.19	5.11
3	1470	9.33	8.1
3	1475	14.22	44.59
3	1480	13.19	19.06
3	1485	11.91	7.73
3	1490	12.36	13.57
3	1495	19.24	23.81
4	0	-1	-1
4	5	-1	-1
4	10	-1	-1
4	15	-1	-1
4	20	-1	-1
4	25	-1	-1
4	30	-1	-1
4	35	-1	-1
4	40	-1	-1
4	45	-1	-1
4	50	-1	-1
4	55	-1	-1
4	60	-1	-1
4	65	-1	-1
4	70	-1	-1
4	75	-1	-1
4	80	-1	-1
4	85	-1	-1
4	90	-1	-1
4	95	-1	-1
4	100	-1	-1
4	105	-1	-1
4	110	-1	-1
4	115	-1	-1
4	120	-1	-1
4	125	-1	-1
4	130	-1	-1
4	135	-1	-1
4	140	-1	-1
4	145	-1	-1
4	150	-1	-1
4	155	-1	-1
4	160	-1	-1
4	165	-1	-1
4	170	-1	-1
4	175	-1	-1
4	180	-1	-1
4	185	-1	-1
4	190	-1	-1
4	195	-1	-1
4	200	-1	-1
4	205	-1	-1
4	210	-1	-1
4	215	-1	-1
4	220	-1	-1
4	225	-1	-1
4	230	-1	-1
4	235	-1	-1
4	240	-1	-1
4	245	-1	-1
4	250	-1	-1
4	255	-1	-1
4	260	-1	-1
4	265	-1	-1
4	270	-1	-1
4	275	-1	-1
4	280	-1	-1
4	285	-1	-1
4	290	-1	-1
4	295	-1	-1
4	300	-1	-1
4	305	-1	-1
4	310	-1	-1
4	315	-1	-1
4	320	-1	-1
4	325	-1	-1
4	330	-1	-1
4	335	-1	-1
4	340	-1	-1
4	345	-1	-1
4	350	-1	-1
4	355	-1	-1
4	360	-1	-1
4	365	-1	-1
4	370	-1	-1
4	375	-1	-1
4	380	-1	-1
4	385	-1	-1
4	390	-1	-1
4	395	-1	-1
4	400	-1	-1
4	405	-1	-1
4	410	-1	-1
4	415	1668.88	17.03
4	420	1528.36	12.31
4	425	2102.66	11.26
4	430	1530.37	12.41
4	435	1488.9	6.96
4	440	1331.54	14.92
4	445	1051.63	49.63
4	450	618.75	14.56
4	455	675.8	17.93
4	460	755.72	14.59
4	465	352.61	16.91
4	470	600.7	13.45
4	475	636.39	19.33
4	480	673.78	14.25
4	485	528.86	16.27
4	490	532.85	19.56
4	495	702.02	26.35
4	500	549.67	12.88
4	505	461.24	8.56
4	510	291.48	18.5
4	515	235.7	14.9
4	520	154.46	18.96
4	525	81.87	19.67
4	530	148.58	18.25
4	535	114.02	13.02
4	540	192.02	15.3
4	545	379.49	11.5
4	550	455.55	15.64
4	555	557.41	14.01
4	560	557.39	50
4	565	749.4	9.27
4	570	559.21	33.77
4	575	577.84	38.09
4	580	114.58	7.04
4	585	20.5	15.81
4	590	60.95	12.57
4	595	168.29	12.72
4	600	122.62	14.88
4	605	321.64	15.04
4	610	267.55	12.76
4	615	324.81	11.11
4	620	461.16	9.25
4	625	741.47	30.09
4	630	513.37	33.36
4	635	578.01	11.2
4	640	620.75	9.35
4	645	439.82	13.04
4	650	477.59	11.29
4	655	466.91	8.26
4	660	749.38	22.26
4	665	457.47	17.26
4	670	435.29	14.03
4	675	229.2	39.2
4	680	161.04	11.03
4	685	129.18	6.43
4	690	215.59	10.72
4	695	229.14	9.33
4	700	245.24	26.42
4	705	133.39	17.72
4	710	214.68	25.85
4	715	241.2	7.08
4	720	181.82	16.39
4	725	91.29	7.36
4	730	159.24	15.82
4	735	221.77	10.53
4	740	144.64	15.52
4	745	239.2	8.56
4	750	46.77	15.17
4	755	8.84	15.55
4	760	12.4	5.56
4	765	8.96	7.52
4	770	50.12	17.66
4	775	85.99	11.93
4	780	74.99	10.09
4	785	202.21	17.8
4	790	182.63	12.49
4	795	247.09	9.64
4	800	252.67	14.65
4	805	322.42	14.44
4	810	260.34	13.4
4	815	273.83	6.98
4	820	309.22	9.05
4	825	285.17	23.06
4	830	201.66	15.44
4	835	285.29	21.06
4	840	432.24	21.59
4	845	480.2	12.9
4	850	348.67	23.71
4	855	275.65	30.37
4	860	112.44	22.07
4	865	38.55	27.52
4	870	42.92	14.22
4	875	8.79	10.91
4	880	12.11	16.07
4	885	9.53	11.28
4	890	13.67	33.92
4	895	10.45	16.65
4	900	7.73	9.54
4	905	87.73	16.42
4	910	141.77	12.1
4	915	255.15	15.69
4	920	287.05	22.24
4	925	254.69	6.71
4	930	221.01	11.31
4	935	289.21	10.83
4	940	99.04	8.22
4	945	92.72	11.76
4	950	89.71	17.04
4	955	41.92	22.22
4	960	12	12.49
4	965	4.61	16.45
4	970	19.98	13.61
4	975	11.08	9.88
4	980	19.15	12.3
4	985	10.84	14.64
4	990	8.31	6.5
4	995	18.86	23.5
4	1000	5.53	22.47
4	1005	21.52	28.21
4	1010	11.52	0
4	1015	4.72	9.32
4	1020	12.71	21.99
4	1025	9.11	17.57
4	1030	18.08	7.66
4	1035	7.25	16.54
4	1040	12.63	28.49
4	1045	6.7	23.14
4	1050	11.53	14.17
4	1055	11.68	12.44
4	1060	11.38	14.82
4	1065	7.95	5.65
4	1070	17.01	9.69
4	1075	9.57	20.3
4	1080	16.27	5.37
4	1085	15.4	6.1
4	1090	10.12	8.83
4	1095	25.45	18.42
4	1100	17.43	23.15
4	1105	11.9	13.41
4	1110	16.92	24.06
4	1115	12.84	12.31
4	1120	12.09	25.61
4	1125	5.97	15.2
4	1130	10.55	8.64
4	1135	30.25	17.74
4	1140	13.02	14.71
4	1145	12.13	8.91
4	1150	7.9	16.5
4	1155	7.01	3.99
4	1160	17.37	14.71
4	1165	43.84	7.18
4	1170	66.91	15.42
4	1175	14.76	6.95
4	1180	10.65	14.63
4	1185	8.36	13.47
4	1190	7.56	9.36
4	1195	5.17	14.12
4	1200	6.19	14.59
4	1205	11.9	8.94
4	1210	17.83	31.64
4	1215	7.28	6.44
4	1220	5.16	11.19
4	1225	7.15	18.16
4	1230	5.56	10.38
4	1235	14.02	16.22
4	1240	20.31	6.28
4	1245	6.31	3.72
4	1250	21.28	6.43
4	1255	22.71	8.23
4	1260	28.63	3.68
4	1265	10.93	7.92
4	1270	28.51	12.35
4	1275	25.58	6.1
4	1280	20.4	16.62
4	1285	0	19.32
4	1290	18.62	6.18
4	1295	21.68	10.29
4	1300	9.67	9.08
4	1305	4.93	7.46
4	1310	12.65	10.72
4	1315	21.55	31.8
4	1320	16.84	13.01
4	1325	20.08	11.8
4	1330	14	20.67
4	1335	9.44	8.44
4	1340	16.07	6.84
4	1345	32.47	72.88
4	1350	13.48	14.67
4	1355	12.5	10.18
4	1360	10.78	11.88
4	1365	10.51	14.07
4	1370	12.95	10.11
4	1375	9.65	2.5
4	1380	11.1	8.02
4	1385	10.22	11.19
4	1390	9.24	7.4
4	1395	19.4	6.34
4	1400	6.76	4.22
4	1405	10.06	7.67
4	1410	39.45	14.07
4	1415	5.52	22.48
4	1420	4.99	19.97
4	1425	12.08	14.72
4	1430	13.63	10.26
4	1435	11.92	7.79
4	1440	14.86	7.93
4	1445	4.33	3.99
4	1450	8.15	6.83
4	1455	10.03	27.06
4	1460	8.43	6.53
4	1465	19.81	7.69
4	1470	10.64	17.82
4	1475	18.75	11.99
4	1480	13.67	11.88
4	1485	7.27	6.44
4	1490	15.25	10.6
4	1495	8.23	11.65
5	0	-1	-1
5	5	-1	-1
5	10	-1	-1
5	15	-1	-1
5	20	-1	-1
5	25	-1	-1
5	30	-1	-1
5	35	-1	-1
5	40	-1	-1
5	45	-1	-1
5	50	-1	-1
5	55	-1	-1
5	60	-1	-1
5	65	-1	-1
5	70	-1	-1
5	75	-1	-1
5	80	-1	-1
5	85	-1	-1
5	90	-1	-1
5	95	-1	-1
5	100	-1	-1
5	105	-1	-1
5	110	-1	-1
5	115	-1	-1
5	120	-1	-1
5	125	-1	-1
5	130	-1	-1
5	135	-1	-1
5	140	-1	-1
5	145	-1	-1
5	150	-1	-1
5	155	-1	-1
5	160	-1	-1
5	165	-1	-1
5	170	-1	-1
5	175	-1	-1
5	180	-1	-1
5	185	-1	-1
5	190	-1	-1
5	195	-1	-1
5	200	-1	-1
5	205	-1	-1
5	210	-1	-1
5	215	-1	-1
5	220	-1	-1
5	225	-1	-1
5	230	-1	-1
5	235	-1	-1
5	240	-1	-1
5	245	-1	-1
5	250	-1	-1
5	255	-1	-1
5	260	-1	-1
5	265	-1	-1
5	270	-1	-1
5	275	-1	-1
5	280	-1	-1
5	285	-1	-1
5	290	-1	-1
5	295	-1	-1
5	300	-1	-1
5	305	-1	-1
5	310	-1	-1
5	315	-1	-1
5	320	-1	-1
5	325	-1	-1
5	330	-1	-1
5	335	-1	-1
5	340	-1	-1
5	345	-1	-1
5	350	-1	-1
5	355	-1	-1
5	360	-1	-1
5	365	-1	-1
5	370	-1	-1
5	375	-1	-1
5	380	-1	-1
5	385	-1	-1
5	390	-1	-1
5	395	-1	-1
5	400	-1	-1
5	405	-1	-1
5	410	-1	-1
5	415	-1	-1
5	420	-1	-1
5	425	-1	-1
5	430	-1	-1
5	435	-1	-1
5	440	-1	-1
5	445	-1	-1
5	450	-1	-1
5	455	-1	-1
5	460	-1	-1
5	465	-1	-1
5	470	-1	-1
5	475	-1	-1
5	480	-1	-1
5	485	-1	-1
5	490	-1	-1
5	495	-1	-1
5	500	-1	-1
5	505	-1	-1
5	510	32.53	59.49
5	515	13.08	14.54
5	520	10.49	28.11
5	525	46.02	31.66
5	530	482.39	15.12
5	535	807.4	12.38
5	540	1264.93	41.11
5	545	1059.28	15.4
5	550	1448.38	17.02
5	555	1129.34	15.44
5	560	1068.65	13.27
5	565	1013.5	10.88
5	570	850.11	17.48
5	575	647.49	11.11
5	580	1145.74	16.19
5	585	1390.54	14
5	590	1497.26	5.49
5	595	1291.58	13.52
5	600	887.38	19.17
5	605	556.01	18.44
5	610	554.65	12.96
5	615	507.33	18.03
5	620	415.28	4.94
5	625	444.04	11.16
5	630	370.47	8.26
5	635	348.05	22.33
5	640	194.43	30.87
5	645	384.11	14.91
5	650	226.32	9.12
5	655	301.33	6.8
5	660	311.04	12.65
5	665	379.19	12.94
5	670	631.66	14.83
5	675	719.54	13.19
5	680	506.24	16.3
5	685	351.93	13.43
5	690	176.15	12.69
5	695	180.89	11.94
5	700	269.82	22.36
5	705	204.41	14.91
5	710	465.47	26.05
5	715	601.69	20.72
5	720	557.05	24.96
5	725	623.78	28.17
5	730	592.07	24.49
5	735	719.95	9.1
5	740	469.34	15.99
5	745	556.03	24.44
5	750	883.47	12.93
5	755	799.48	10.19
5	760	638.21	7.68
5	765	730.34	39.12
5	770	772.83	11.51
5	775	550.45	16.55
5	780	478.54	10.08
5	785	417.91	12.67
5	790	447.33	20.78
5	795	610.56	11.66
5	800	661.3	21.44
5	805	562.93	11.1
5	810	424.28	10.69
5	815	366.46	7.55
5	820	599.23	17.3
5	825	588.88	40.04
5	830	571.83	15.81
5	835	384.37	6.31
5	840	533.34	7.14
5	845	425.04	34.79
5	850	341.23	31.75
5	855	305.01	13.95
5	860	107.21	18.03
5	865	128.52	8.63
5	870	146.16	28.5
5	875	43.48	12.54
5	880	12.55	13.1
5	885	0	15.98
5	890	69.22	10.18
5	895	22.11	8.59
5	900	8.4	11.88
5	905	10.67	9.57
5	910	66.78	13.61
5	915	60.05	15.04
5	920	171.13	7.18
5	925	147.57	26.64
5	930	187.42	14.13
5	935	219.47	12.28
5	940	433.69	13.18
5	945	598.13	14.92
5	950	664.15	12.7
5	955	920.49	35.98
5	960	785.69	9.54
5	965	711.8	24.22
5	970	759.04	7.85
5	975	501.57	8.53
5	980	378.78	73.14
5	985	244.96	13.67
5	990	145.27	9.36
5	995	74.81	16.13
5	1000	265.2	32.92
5	1005	349.06	16.35
5	1010	315.98	23.73
5	1015	331.33	19.13
5	1020	466.21	10.22
5	1025	485.94	17.55
5	1030	357.47	11.94
5	1035	287.53	33.95
5	1040	302.47	22.66
5	1045	172.29	7.18
5	1050	256.81	9.43
5	1055	483.78	16.9
5	1060	721.27	14.43
5	1065	575.16	25.14
5	1070	811.62	31.99
5	1075	783.17	2.6
5	1080	944.17	5.74
5	1085	1042.02	30.25
5	1090	923	23.48
5	1095	1053.24	15.23
5	1100	1058.89	11.7
5	1105	1001.16	15.16
5	1110	578.2	12.67
5	1115	415.28	14.12
5	1120	510.08	24.65
5	1125	457.21	13.69
5	1130	276.1	17.27
5	1135	252.45	8.01
5	1140	345.95	15.78
5	1145	374.63	13.85
5	1150	378.56	13.49
5	1155	328.78	12.99
5	1160	428.89	13.05
5	1165	221.99	14.68
5	1170	261.31	20.54
5	1175	224.22	9.43
5	1180	344.54	32.74
5	1185	276.89	23.66
5	1190	350.62	22.85
5	1195	365.94	12.17
5	1200	503.27	17.86
5	1205	460.18	21.99
5	1210	420.27	9.25
5	1215	425.5	11.13
5	1220	356.69	14.44
5	1225	302.22	6.15
5	1230	192.14	25.46
5	1235	158.77	11.87
5	1240	122.95	6.94
5	1245	153.06	8.78
5	1250	91.93	8.23
5	1255	21.14	0
5	1260	189.25	16.81
5	1265	285.62	29.34
5	1270	254.4	10.62
5	1275	467.53	8.73
5	1280	661.13	16.06
5	1285	715.92	8.36
5	1290	831.07	31.18
5	1295	627.57	6.98
5	1300	658.17	18.36
5	1305	607.01	101.2
5	1310	315.12	36.69
5	1315	141.46	5.58
5	1320	89.27	18.01
5	1325	317.7	5.96
5	1330	486.08	10.67
5	1335	545.7	12.96
5	1340	715.66	23.61
5	1345	619.18	21.55
5	1350	556.22	10.12
5	1355	956.71	31.05
5	1360	764.55	31.6
5	1365	592.53	17.2
5	1370	435.12	9.5
5	1375	1012.48	14.3
5	1380	1064.05	11.92
5	1385	1225.47	22.07
5	1390	1545.15	24.6
5	1395	1624.44	15.15
5	1400	1355.39	13.01
5	1405	1407.88	17.92
5	1410	1439.26	11.99
5	1415	1313.35	6.56
5	1420	1158.54	13.54
5	1425	797.45	6.38
5	1430	483.87	15.65
5	1435	819.13	8.48
5	1440	699.21	16.36
5	1445	769.61	10.89
5	1450	1277	14.28
5	1455	1189.4	11.25
5	1460	1043.1	24.9
5	1465	1043.72	3.51
5	1470	715.27	4.83
5	1475	802.53	11.32
5	1480	512.78	11.11
5	1485	558.48	36.56
5	1490	571.97	35.53
5	1495	260.04	57.93
6	0	-1	-1
6	5	-1	-1
6	10	-1	-1
6	15	-1	-1
6	20	-1	-1
6	25	-1	-1
6	30	-1	-1
6	35	-1	-1
6	40	-1	-1
6	45	-1	-1
6	50	-1	-1
6	55	-1	-1
6	60	-1	-1
6	65	-1	-1
6	70	-1	-1
6	75	-1	-1
6	80	-1	-1
6	85	-1	-1
6	90	-1	-1
6	95	-1	-1
6	100	-1	-1
6	105	-1	-1
6	110	-1	-1
6	115	-1	-1
6	120	-1	-1
6	125	-1	-1
6	130	-1	-1
6	135	-1	-1
6	140	-1	-1
6	145	-1	-1
6	150	-1	-1
6	155	-1	-1
6	160	-1	-1
6	165	-1	-1
6	170	-1	-1
6	175	-1	-1
6	180	-1	-1
6	185	-1	-1
6	190	-1	-1
6	195	-1	-1
6	200	-1	-1
6	205	-1	-1
6	210	-1	-1
6	215	-1	-1
6	220	-1	-1
6	225	-1	-1
6	230	-1	-1
6	235	-1	-1
6	240	-1	-1
6	245	-1	-1
6	250	-1	-1
6	255	-1	-1
6	260	-1	-1
6	265	-1	-1
6	270	-1	-1
6	275	-1	-1
6	280	-1	-1
6	285	-1	-1
6	290	-1	-1
6	295	-1	-1
6	300	-1	-1
6	305	-1	-1
6	310	-1	-1
6	315	-1	-1
6	320	-1	-1
6	325	-1	-1
6	330	-1	-1
6	335	-1	-1
6	340	-1	-1
6	345	-1	-1
6	350	-1	-1
6	355	-1	-1
6	360	-1	-1
6	365	-1	-1
6	370	-1	-1
6	375	-1	-1
6	380	-1	-1
6	385	-1	-1
6	390	-1	-1
6	395	-1	-1
6	400	-1	-1
6	405	-1	-1
6	410	-1	-1
6	415	-1	-1
6	420	-1	-1
6	425	-1	-1
6	430	-1	-1
6	435	-1	-1
6	440	-1	-1
6	445	-1	-1
6	450	-1	-1
6	455	-1	-1
6	460	-1	-1
6	465	-1	-1
6	470	-1	-1
6	475	-1	-1
6	480	-1	-1
6	485	-1	-1
6	490	-1	-1
6	495	-1	-1
6	500	-1	-1
6	505	-1	-1
6	510	5.07	11.42
6	515	9.9	40.19
6	520	14.91	23.16
6	525	12.37	14.85
6	530	102.81	20.61
6	535	186.42	13.39
6	540	395.4	25
6	545	896.33	15.85
6	550	1259.35	10.54
6	555	1240.64	34.15
6	560	1338.77	21.49
6	565	1292.49	13.8
6	570	918.42	6.66
6	575	797.93	12.79
6	580	827.46	15.29
6	585	821.16	6.64
6	590	793.05	8.79
6	595	803.61	8.13
6	600	686.77	23.44
6	605	738.76	16.16
6	610	770.43	7.43
6	615	683.83	11.02
6	620	460.16	10.52
6	625	385.06	9.94
6	630	320.57	18.76
6	635	383.7	33.57
6	640	240.63	11.63
6	645	186.82	14.43
6	650	392.03	6.05
6	655	649.7	12.26
6	660	708.27	15.38
6	665	689.87	10.18
6	670	771.64	12.29
6	675	813.99	12.15
6	680	741.89	21.28
6	685	464.05	18.13
6	690	782.72	20.19
6	695	606.41	21.77
6	700	456.23	17.23
6	705	470.35	15.9
6	710	527.65	7.29
6	715	433.38	12.95
6	720	324.1	10.32
6	725	267.07	13.62
6	730	282.89	23.81
6	735	221.37	12.43
6	740	169.35	26.68
6	745	198.37	8.64
6	750	79.87	14.29
6	755	143.63	11.31
6	760	204.22	9.47
6	765	219.74	19.71
6	770	126.47	25.48
6	775	244.66	15.2
6	780	178.1	11.96
6	785	157.37	12.49
6	790	243.71	11.65
6	795	288.52	20.85
6	800	388.83	12.93
6	805	650.14	47.95
6	810	468.51	13.41
6	815	347.57	18.63
6	820	472.38	13.22
6	825	501.07	13.23
6	830	375.14	11.69
6	835	450.45	12.72
6	840	348.31	23.27
6	845	317.42	7
6	850	279.4	14.5
6	855	305.03	7.27
6	860	366.1	16.77
6	865	246.52	5.67
6	870	177.95	17.49
6	875	65.11	22.35
6	880	122.33	16.08
6	885	17.68	9.23
6	890	14.31	15.14
6	895	14.81	11.68
6	900	13.46	19.63
6	905	52.18	19.53
6	910	33.77	18.8
6	915	24.04	44.88
6	920	9.16	11.51
6	925	10.66	6.35
6	930	10.41	8.82
6	935	11.37	11.94
6	940	37.31	16.28
6	945	50.72	11.98
6	950	9.78	15.52
6	955	32.2	14.88
6	960	14.76	15.64
6	965	10.15	0
6	970	11.84	13.94
6	975	18.88	11.17
6	980	17.91	12.82
6	985	19.87	9.1
6	990	33.12	9.19
6	995	39.92	15.94
6	1000	11.39	13.55
6	1005	12.05	17.39
6	1010	15.88	15.44
6	1015	7.31	8.41
6	1020	16.09	17.34
6	1025	13.06	7.65
6	1030	13.75	22.13
6	1035	29.68	15.74
6	1040	19.73	14.44
6	1045	7.67	16.29
6	1050	15.31	15.96
6	1055	22.62	21.22
6	1060	25.42	12.56
6	1065	15.24	51.46
6	1070	17.97	10.02
6	1075	179.53	18.91
6	1080	93.25	12.52
6	1085	110.59	19.15
6	1090	0	11.77
6	1095	14.1	13.11
6	1100	29.99	14.4
6	1105	147.23	63.57
6	1110	316.15	9.88
6	1115	159.83	18.8
6	1120	155.43	5.09
6	1125	112.03	12.69
6	1130	167.7	14.12
6	1135	209.61	24.65
6	1140	222.89	13.31
6	1145	312.42	19.42
6	1150	324.35	24.59
6	1155	378.72	9.55
6	1160	295.8	14.58
6	1165	267.17	5.93
6	1170	159.68	15.62
6	1175	63.34	9.3
6	1180	151.33	18.97
6	1185	300.96	14.98
6	1190	288.22	24.67
6	1195	195.56	13.1
6	1200	247.37	11.07
6	1205	264.14	19.04
6	1210	206.46	19.99
6	1215	267.35	24.85
6	1220	493.73	14.81
6	1225	537.95	22.86
6	1230	553.51	20.31
6	1235	527.83	12.52
6	1240	549.56	10.05
6	1245	510.03	5.3
6	1250	751.73	25.92
6	1255	804.96	16.57
6	1260	662.04	8.19
6	1265	337.58	15.32
6	1270	122.64	17.74
6	1275	589.51	9.58
6	1280	615.49	15.3
6	1285	860.23	9.26
6	1290	616.21	9.54
6	1295	699.06	14.02
6	1300	643.64	24.96
6	1305	505.37	7.7
6	1310	272.67	8.73
6	1315	467.46	12.87
6	1320	451.16	9.94
6	1325	588.3	18.77
6	1330	489.76	8.72
6	1335	629.67	23.16
6	1340	602.29	14.5
6	1345	543.93	17.05
6	1350	581.5	14.01
6	1355	548.75	13.95
6	1360	465.15	10.2
6	1365	415.92	11.4
6	1370	533.51	19.12
6	1375	434.79	17.71
6	1380	440.92	11.65
6	1385	467.44	14.92
6	1390	346.66	15.13
6	1395	353.95	13.54
6	1400	164.44	12.87
6	1405	29.57	5.9
6	1410	72.8	14.7
6	1415	11.06	8.89
6	1420	33.33	28.5
6	1425	10.2	15.98
6	1430	15.52	13.25
6	1435	92.57	9
6	1440	172.42	10.23
6	1445	231	12.84
6	1450	146.15	8.81
6	1455	229.39	13.03
6	1460	66.09	11.39
6	1465	74.81	27.8
6	1470	238.96	0
6	1475	261.64	20.6
6	1480	585.86	16.7
6	1485	596.38	14.04
6	1490	459.94	12.25
6	1495	234.78	14.4
7	0	-1	-1
7	5	-1	-1
7	10	-1	-1
7	15	-1	-1
7	20	-1	-1
7	25	-1	-1
7	30	-1	-1
7	35	-1	-1
7	40	-1	-1
7	45	-1	-1
7	50	-1	-1
7	55	-1	-1
7	60	-1	-1
7	65	-1	-1
7	70	-1	-1
7	75	-1	-1
7	80	-1	-1
7	85	-1	-1
7	90	-1	-1
7	95	-1	-1
7	100	-1	-1
7	105	-1	-1
7	110	-1	-1
7	115	-1	-1
7	120	-1	-1
7	125	-1	-1
7	130	-1	-1
7	135	-1	-1
7	140	-1	-1
7	145	-1	-1
7	150	-1	-1
7	155	-1	-1
7	160	-1	-1
7	165	-1	-1
7	170	-1	-1
7	175	-1	-1
7	180	-1	-1
7	185	-1	-1
7	190	-1	-1
7	195	-1	-1
7	200	-1	-1
7	205	-1	-1
7	210	-1	-1
7	215	-1	-1
7	220	-1	-1
7	225	-1	-1
7	230	-1	-1
7	235	-1	-1
7	240	-1	-1
7	245	-1	-1
7	250	-1	-1
7	255	-1	-1
7	260	-1	-1
7	265	-1	-1
7	270	-1	-1
7	275	-1	-1
7	280	-1	-1
7	285	-1	-1
7	290	-1	-1
7	295	-1	-1
7	300	-1	-1
7	305	-1	-1
7	310	-1	-1
7	315	-1	-1
7	320	-1	-1
7	325	-1	-1
7	330	-1	-1
7	335	-1	-1
7	340	-1	-1
7	345	-1	-1
7	350	-1	-1
7	355	-1	-1
7	360	-1	-1
7	365	-1	-1
7	370	-1	-1
7	375	-1	-1
7	380	-1	-1
7	385	-1	-1
7	390	-1	-1
7	395	-1	-1
7	400	-1	-1
7	405	-1	-1
7	410	-1	-1
7	415	-1	-1
7	420	-1	-1
7	425	-1	-1
7	430	-1	-1
7	435	-1	-1
7	440	-1	-1
7	445	-1	-1
7	450	-1	-1
7	455	-1	-1
7	460	-1	-1
7	465	-1	-1
7	470	-1	-1
7	475	-1	-1
7	480	-1	-1
7	485	-1	-1
7	490	-1	-1
7	495	-1	-1
7	500	-1	-1
7	505	-1	-1
7	510	-1	-1
7	515	-1	-1
7	520	-1	-1
7	525	-1	-1
7	530	-1	-1
7	535	-1	-1
7	540	-1	-1
7	545	-1	-1
7	550	-1	-1
7	555	-1	-1
7	560	-1	-1
7	565	-1	-1
7	570	-1	-1
7	575	-1	-1
7	580	-1	-1
7	585	-1	-1
7	590	-1	-1
7	595	-1	-1
7	600	-1	-1
7	605	-1	-1
7	610	-1	-1
7	615	-1	-1
7	620	-1	-1
7	625	-1	-1
7	630	-1	-1
7	635	-1	-1
7	640	-1	-1
7	645	-1	-1
7	650	-1	-1
7	655	-1	-1
7	660	-1	-1
7	665	-1	-1
7	670	-1	-1
7	675	-1	-1
7	680	-1	-1
7	685	-1	-1
7	690	-1	-1
7	695	-1	-1
7	700	-1	-1
7	705	-1	-1
7	710	-1	-1
7	715	-1	-1
7	720	-1	-1
7	725	-1	-1
7	730	-1	-1
7	735	-1	-1
7	740	-1	-1
7	745	-1	-1
7	750	-1	-1
7	755	-1	-1
7	760	-1	-1
7	765	-1	-1
7	770	-1	-1
7	775	-1	-1
7	780	-1	-1
7	785	-1	-1
7	790	-1	-1
7	795	-1	-1
7	800	-1	-1
7	805	-1	-1
7	810	-1	-1
7	815	-1	-1
7	820	-1	-1
7	825	-1	-1
7	830	-1	-1
7	835	-1	-1
7	840	-1	-1
7	845	-1	-1
7	850	-1	-1
7	855	-1	-1
7	860	434.47	18.08
7	865	323.84	24.58
7	870	344.43	32.68
7	875	167.04	16.36
7	880	198.92	12.52
7	885	136.53	18.95
7	890	158.11	21.3
7	895	109.67	17.55
7	900	127.24	16.16
7	905	172.9	6.11
7	910	206.71	17.64
7	915	273.23	13.66
7	920	159.31	36.57
7	925	138.64	10.84
7	930	100.92	14.94
7	935	152.38	29.53
7	940	24.3	7.34
7	945	216.56	17.35
7	950	173.3	9.89
7	955	160.26	8.82
7	960	87.94	21.87
7	965	293.88	18.49
7	970	272.06	17.11
7	975	362.06	11.17
7	980	352.33	17.13
7	985	546.91	5.77
7	990	454.27	36.27
[truncated: 13,601 more rows]
