# Supplementary material for: Estrogen‐dependent control and cell‐to‐cell variability of transcriptional bursting
Source: Mol Syst Biol. 2018 Feb 23;14(2):e7678. doi: 10.15252/msb.20177678 (PMC5825209; doi:10.15252/msb.20177678)
Supplement: Supplementary file 5 — Dataset EV3 [file MSB-14-e7678-s005.xls]

## Sheet: Info
Dataset EV3
Estrogen-dependent control and cell-to-cell variability of transcriptional bursting
Christoph Fritzsch, Stephan Baumgärtner, Monika Kuban, Daria Steinshorn, George Reid and Stefan Legewie
This .xls file contains transcription site intensities for cells that were induced with different E2 concentrations during acquisition (Fig 4).
Experimental setup
1.8 × 10^4 MCF7-GREB1-PP7 cells were seeded per channel of a µ-Slide VI 0.4 ibiTreat (Ibidi).
Medium was replaced daily with starvation medium and cells were grown for 48 hours prior to imaging.
Cells were imaged for 51 minutes, and induced with the indicated amount of E2.
Image acquisition
Microscope	DeltaVision™ Elite (GE Healthcare Life Sciences)
Environment	37 °C, 5 % CO2
Lens	60× 1.42 NA Oil Plan APO
Excitation	Seven-color InsightSSI module
Filters	FITC with polychroic beam splitter for DAPI, FITC, TRITC and Cy5
Camera	pco.edge sCMOS-camera operating with 2×2 binning
z-stack	12 x 0.55 µm
Light intensity	2 % (FITC)
Exposure time	100 ms
Imaging interval	200 x 1.5 min
Image processing
1) Nuclei segmentation and tracking
2) Identification of nuclear spots and semi-automated tracking
3) Discard cells with bad focus and cells that divide or in which the spot divides through replication of the allele
4) Quantification of spot intensities: fit of a three-dimensional Gaussian distribution at the tracked position to intensities of bandpass-filtered (0.4-4 µm) images
Normalization
A single transcript has an approximate intensity of 23.3 a.u.
Description of sheets
Each sheet contains quantification results from cells induced with the indicated E2 concentration.
Description of columns
Cell	Identifier of cell (number from 1 to #cells)
Time_min	Time of image acquisition in minutes
Intensity_au	Intensity of transcription site (arbitrary units)
Background_au	Intensity of position within center of the nucleus but distinct from the transcription site (arbitrary units)

## Sheet: 10 pM E2
Cell	Time_min	Intensity_au	Background_au
1	0	22.25	28.8
1	1.5	14.91	22.93
1	3	14.76	16.44
1	4.5	15.28	11.81
1	6	17.4	7.17
1	7.5	8.75	19.24
1	9	17.11	13.18
1	10.5	19.7	17.53
1	12	18.07	31.16
1	13.5	24.13	11.9
1	15	39.99	23.39
1	16.5	16.39	29.59
1	18	0	8.19
1	19.5	15.98	17.37
1	21	6.91	19.25
1	22.5	12.87	11.43
1	24	10.01	17.76
1	25.5	16.26	15.68
1	27	14.75	15.67
1	28.5	11.35	20.12
1	30	6.05	11.67
1	31.5	16.61	14.16
1	33	23.4	15.93
1	34.5	13.92	21.48
1	36	30.6	17.85
1	37.5	29.34	17.11
1	39	15.21	29.4
1	40.5	16.86	16.78
1	42	16.16	35.71
1	43.5	14.52	31.54
1	45	16.45	12.48
1	46.5	28.57	15.91
1	48	16.87	28.53
1	49.5	18.06	32.32
1	51	14.48	15.33
1	52.5	22.47	11.63
1	54	28.23	8.74
1	55.5	15.94	15.78
1	57	15.43	17.39
1	58.5	39.2	13.12
1	60	60.53	21.79
1	61.5	12.97	27.66
1	63	17.72	17.75
1	64.5	37.55	16.11
1	66	35.3	40.5
1	67.5	99.27	17.2
1	69	38.87	13.44
1	70.5	43.61	16.47
1	72	21.19	25.75
1	73.5	16.8	17.61
1	75	17.72	0
1	76.5	19.6	8.54
1	78	20.39	28.27
1	79.5	14.96	40.48
1	81	14.36	24.45
1	82.5	9.49	23.52
1	84	7.47	22.06
1	85.5	15.11	25.64
1	87	16.14	31.84
1	88.5	118.67	17.42
1	90	127.5	15.06
1	91.5	106.21	33.6
1	93	65.53	11.63
1	94.5	99.46	27.15
1	96	155.34	36.6
1	97.5	178.82	18.63
1	99	268.03	30.3
1	100.5	196.05	8.62
1	102	197.78	17.3
1	103.5	367.44	16.67
1	105	394.2	19.85
1	106.5	299.89	11.57
1	108	256.52	36.59
1	109.5	208.41	39.4
1	111	305.19	15.55
1	112.5	276.95	23.56
1	114	206.11	16.56
1	115.5	171.37	13.01
1	117	114.9	10.83
1	118.5	33.1	6.99
1	120	18.83	24.65
1	121.5	114.23	15.56
1	123	64.44	7.02
1	124.5	61.8	19.82
1	126	60.54	10.94
1	127.5	74.3	11.62
1	129	45.3	14.64
1	130.5	12	9.03
1	132	5.63	12.28
1	133.5	63.59	26.08
1	135	39.47	15.37
1	136.5	42.97	15.57
1	138	41.38	14.87
1	139.5	26.35	10.84
1	141	86.16	16.32
1	142.5	53.3	20.98
1	144	63.73	12.61
1	145.5	11.33	8.44
1	147	16.32	13.6
1	148.5	49.12	8.76
1	150	29.09	11.93
1	151.5	35.51	15.66
1	153	32.35	36.44
1	154.5	67.06	8.06
1	156	37.75	14.88
1	157.5	61.25	10.24
1	159	39.54	15.17
1	160.5	16.6	23.41
1	162	22.21	18.97
1	163.5	13.02	31.66
1	165	13.35	9.58
1	166.5	7.54	5.3
1	168	20.06	14.13
1	169.5	18.91	22.04
1	171	18.75	21.32
1	172.5	11.46	16.36
1	174	12.07	9.86
1	175.5	25.06	8.81
1	177	16.96	22.28
1	178.5	11.43	33.2
1	180	39.15	25.06
1	181.5	20	11.13
1	183	23.96	18.84
1	184.5	20.57	9.3
1	186	82.97	16.28
1	187.5	11.8	31.15
1	189	43.71	13.43
1	190.5	113.9	18.21
1	192	99.67	9.96
1	193.5	151.97	6.69
1	195	99.61	20.93
1	196.5	121.38	17.74
1	198	24.97	8.93
1	199.5	25.01	21.96
1	201	43.76	8.51
1	202.5	20.15	15.91
1	204	10.76	15.88
1	205.5	24.17	15.92
1	207	19.77	12.96
1	208.5	7.47	11.59
1	210	14.83	10.67
1	211.5	46.05	7.69
1	213	62.32	6.77
1	214.5	38.06	22.6
1	216	138.78	21.46
1	217.5	206.59	13
1	219	215.4	25.12
1	220.5	108.16	15.88
1	222	175.26	16.09
1	223.5	118.63	0
1	225	104.88	30.01
1	226.5	197.35	18.11
1	228	112.35	11.55
1	229.5	84.39	54.89
1	231	82.97	30.28
1	232.5	45.87	15.37
1	234	22.66	18.91
1	235.5	42.41	13.68
1	237	21.2	20.43
1	238.5	20.99	21.52
1	240	8.79	31.91
1	241.5	68.26	14.42
1	243	82.23	22.39
1	244.5	46.52	23.72
1	246	89.57	13.13
1	247.5	71.89	21.29
1	249	31.74	47.38
1	250.5	100.25	14.59
1	252	93.62	3.07
1	253.5	121.67	15.46
1	255	250.57	5.83
1	256.5	319.46	36.4
1	258	232.81	12.68
1	259.5	327.02	20.11
1	261	348.14	13.87
1	262.5	387.49	4.73
1	264	477.03	12.3
1	265.5	386.17	50.62
1	267	441.76	31.15
1	268.5	473.3	26.51
1	270	398.1	10.48
1	271.5	323.45	36.66
1	273	315.86	5.97
1	274.5	306.89	12.92
1	276	246.24	16.91
1	277.5	173.29	12.17
1	279	299.21	10.36
1	280.5	257.93	9.22
1	282	170.22	14.17
1	283.5	145.47	12.69
2	0	19.63	27.32
2	1.5	13.39	59.91
2	3	12.4	60.2
2	4.5	16.56	30.57
2	6	18.5	17.07
2	7.5	30.49	24.91
2	9	17.52	12.81
2	10.5	17.79	55.86
2	12	11.33	78.36
2	13.5	32.14	56.16
2	15	14.96	32.49
2	16.5	26.36	118.93
2	18	19.94	58.45
2	19.5	13.36	106.19
2	21	16.9	21.6
2	22.5	45.49	74.03
2	24	31.26	26.8
2	25.5	6.8	12.48
2	27	36.07	29.47
2	28.5	34.98	12.85
2	30	25.58	45.93
2	31.5	39.32	17.16
2	33	23.94	16.6
2	34.5	20.95	23.71
2	36	34.47	17.53
2	37.5	10.41	17.19
2	39	12.82	13.97
2	40.5	16.86	54.65
2	42	19.23	31.61
2	43.5	21.66	29.55
2	45	28.14	54.52
2	46.5	19.42	28.99
2	48	35.93	37.87
2	49.5	38.04	21.26
2	51	57.33	19.11
2	52.5	16.72	13.65
2	54	24.95	18.82
2	55.5	23.21	81.36
2	57	10.1	18.99
2	58.5	25.38	16.87
2	60	9.04	14.82
2	61.5	15.41	11.67
2	63	11.17	9.8
2	64.5	20.78	25.83
2	66	8.93	8.85
2	67.5	11.09	19.49
2	69	15.64	22.73
2	70.5	11.62	20.03
2	72	20.79	26.38
2	73.5	19.55	14.94
2	75	23.29	15.41
2	76.5	16.59	13.64
2	78	16.07	16.26
2	79.5	19.67	24.75
2	81	10.94	20.31
2	82.5	28.89	50.19
2	84	26.1	14.38
2	85.5	20.38	13.82
2	87	20.5	22.17
2	88.5	29.81	23.65
2	90	12.55	11.11
2	91.5	19.16	17.33
2	93	10.85	32.95
2	94.5	13.66	30.02
2	96	17.9	125.59
2	97.5	72.86	21.74
2	99	77.95	22.17
2	100.5	67.19	21.71
2	102	60.45	21.91
2	103.5	114.35	9.35
2	105	143.87	26.43
2	106.5	120.36	25.97
2	108	41.09	30.38
2	109.5	165.31	19.54
2	111	118.75	14.67
2	112.5	89.89	21.73
2	114	88.51	18.28
2	115.5	77.76	12.87
2	117	77.81	12.19
2	118.5	182.8	12.48
2	120	19.86	42.58
2	121.5	56.75	31.38
2	123	58.95	20.06
2	124.5	52.22	21.7
2	126	167.09	16.65
2	127.5	159.39	39.43
2	129	136.45	17.77
2	130.5	172.09	25.08
2	132	166.74	30.71
2	133.5	42.24	14.53
2	135	77.94	92.71
2	136.5	92.6	25.06
2	138	85.71	50.92
2	139.5	274.19	8.6
2	141	112.17	14.14
2	142.5	249.27	14.26
2	144	285.37	31.26
2	145.5	198.59	19.75
2	147	105.15	7.99
2	148.5	121.12	22.07
2	150	106.19	29.43
2	151.5	182.19	14.4
2	153	181.94	14.9
2	154.5	144.36	15
2	156	175.17	13.65
2	157.5	223.33	15.69
2	159	105.76	18.03
2	160.5	111.34	13.01
2	162	138	29.28
2	163.5	146.96	13.06
2	165	190.29	25.45
2	166.5	206.32	32.33
2	168	21.26	9.65
2	169.5	69.47	15.38
2	171	36.83	13.19
2	172.5	112.26	39.61
2	174	94.77	8.61
2	175.5	121.69	13.87
2	177	166.6	13.25
2	178.5	127.85	18.05
2	180	85.14	12.1
2	181.5	193.55	0
2	183	82.09	20.38
2	184.5	129.08	23.05
2	186	60.23	27.62
2	187.5	20.01	12.37
2	189	18.67	12.71
2	190.5	44.3	15.64
2	192	65.16	27.52
2	193.5	65.14	19.13
2	195	9.04	24.91
2	196.5	25.28	33.54
2	198	13.7	24.04
2	199.5	18.02	15.26
2	201	21.63	6.41
2	202.5	36.92	33.12
2	204	11.41	22.64
2	205.5	8.59	10.85
2	207	12.5	5.35
2	208.5	51.72	16.5
2	210	26.5	13.63
2	211.5	108.74	16.87
2	213	170.71	13.31
2	214.5	39.94	8.4
2	216	116.82	24.4
2	217.5	108.57	15.87
2	219	101.85	8.72
2	220.5	110.2	46.74
2	222	323.41	17.51
2	223.5	300.71	29.86
2	225	236.06	20.21
2	226.5	190.57	11.16
2	228	202.36	19.17
2	229.5	327.45	34.5
2	231	279.04	42.25
2	232.5	356.85	60.88
2	234	275.55	17.76
2	235.5	402.49	19.58
2	237	373.62	43.5
2	238.5	358.19	32.76
2	240	382.86	27.89
2	241.5	292.95	14.51
2	243	343.14	13.02
2	244.5	341.03	17.1
2	246	425.22	14.99
2	247.5	482.9	116.41
2	249	473.21	14.99
2	250.5	473.3	11.31
2	252	542.11	13.22
2	253.5	338.16	20.14
2	255	350.93	23.26
2	256.5	348.8	16.53
2	258	376.16	17.08
2	259.5	453.46	18.65
2	261	263.62	15.31
2	262.5	395.73	25.96
2	264	451.76	16.87
2	265.5	443.11	18.73
2	267	434.84	47.11
2	268.5	449.44	12.31
2	270	404.58	53.13
2	271.5	309.85	19.94
2	273	437.59	14.59
2	274.5	483.97	14.27
2	276	551.46	16.92
2	277.5	410.13	16.99
2	279	366.98	23.34
2	280.5	382.09	28.62
2	282	336.18	15.41
2	283.5	536.19	15.05
3	0	20.46	17.29
3	1.5	19.35	19.64
3	3	13.08	19.78
3	4.5	42.63	18.58
3	6	15.52	35.25
3	7.5	33.18	33.18
3	9	15.24	15.14
3	10.5	20.43	30.14
3	12	24.65	15.15
3	13.5	12.91	17.34
3	15	25.54	30.33
3	16.5	16.83	28.97
3	18	14.35	38.02
3	19.5	8.87	4.76
3	21	15.95	22.42
3	22.5	20.46	16.97
3	24	10.06	39.06
3	25.5	12.4	12.63
3	27	20.64	42.02
3	28.5	43.09	15.26
3	30	18.51	12.52
3	31.5	39.78	21.45
3	33	12.45	7.62
3	34.5	8.99	26.21
3	36	23.36	14.79
3	37.5	33.87	21.57
3	39	37.02	25.09
3	40.5	40.82	21.59
3	42	20.48	10.52
3	43.5	15.13	17.16
3	45	46.51	12.43
3	46.5	47.59	29.27
3	48	42.06	41.58
3	49.5	5.48	48.05
3	51	12.42	38.28
3	52.5	11.77	18.83
3	54	17.7	11.05
3	55.5	22.58	22.37
3	57	17.21	9.5
3	58.5	14.93	7.18
3	60	14.07	11.19
3	61.5	16.07	18
3	63	20.62	27.79
3	64.5	15.12	16.78
3	66	10.77	21.27
3	67.5	10.15	32.88
3	69	8.19	11.37
3	70.5	21.08	14.4
3	72	19.38	22.19
3	73.5	22.55	46.27
3	75	18.02	38.01
3	76.5	14.31	7.58
3	78	19.13	33.58
3	79.5	36.35	37.15
3	81	19.39	9.55
3	82.5	15.73	21.7
3	84	15.19	19
3	85.5	21.74	25.63
3	87	35.9	35.81
3	88.5	25.35	21.64
3	90	21.44	13.09
3	91.5	15.87	25.98
3	93	23.35	16.01
3	94.5	10.18	18.63
3	96	13.42	15.23
3	97.5	8.8	14.74
3	99	35.67	52.21
3	100.5	16.58	9.56
3	102	9.73	15.98
3	103.5	15.45	16.36
3	105	29.17	13.68
3	106.5	12.88	18.21
3	108	9.15	10.8
3	109.5	7.03	31.01
3	111	24.31	12.26
3	112.5	18.17	28.83
3	114	22.89	5.05
3	115.5	24.37	19.74
3	117	21.1	8.41
3	118.5	15.34	9.59
3	120	18.28	13.8
3	121.5	11.58	19.14
3	123	14.06	23.49
3	124.5	46.03	18.65
3	126	16.28	38.86
3	127.5	22.65	14.33
3	129	19.31	19.9
3	130.5	16.48	34.86
3	132	21.01	20.85
3	133.5	15.87	15.31
3	135	29.07	37.46
3	136.5	17.09	11.26
3	138	22.59	19.7
3	139.5	19.8	8.94
3	141	15.95	14.75
3	142.5	14.74	7.46
3	144	23.48	20.06
3	145.5	8.64	29.61
3	147	26.36	18.82
3	148.5	25.9	22.84
3	150	18.21	46.61
3	151.5	18.6	21.27
3	153	29.12	11.65
3	154.5	11.73	19.3
3	156	15.91	11.35
3	157.5	16.66	9.38
3	159	34.27	21
3	160.5	22.47	54.39
3	162	35.08	15.54
3	163.5	14.17	25.63
3	165	24.9	15.73
3	166.5	17.08	9.8
3	168	17.81	30.93
3	169.5	19.66	28.19
3	171	41.49	56.65
3	172.5	20.37	33.12
3	174	11.04	11.23
3	175.5	15.26	19.81
3	177	18.13	11.85
3	178.5	12.74	20.58
3	180	18.21	14.65
3	181.5	32.14	28.77
3	183	11.74	35.76
3	184.5	10.01	19.89
3	186	12.89	35.19
3	187.5	10.27	18.7
3	189	13.36	16.51
3	190.5	21.86	21.25
3	192	28.2	26.41
3	193.5	20.68	21.17
3	195	22.09	17.02
3	196.5	17.18	15.25
3	198	10.96	22.55
3	199.5	12.75	9.73
3	201	14.82	18.82
3	202.5	20.66	14.08
3	204	24.38	13.37
3	205.5	13.46	24.47
3	207	21.76	15.38
3	208.5	14.17	8.72
3	210	10.14	10.99
3	211.5	10.26	18.25
3	213	8.3	18.06
3	214.5	14.61	24.86
3	216	34.03	16.29
3	217.5	21.74	73.48
3	219	15.31	38.04
3	220.5	19.15	13.64
3	222	18.12	13.42
3	223.5	11.35	9.63
3	225	30.53	9.57
3	226.5	19.36	14.17
3	228	14.05	12.13
3	229.5	13.28	15.21
3	231	10.97	16.75
3	232.5	28.35	14.07
3	234	15.53	25.05
3	235.5	15.19	55.54
3	237	22.36	21.74
3	238.5	15.26	9.37
3	240	19.27	32.53
3	241.5	26.81	17.39
3	243	58.9	23.39
3	244.5	10.87	14.01
3	246	13.69	10.22
3	247.5	31.86	33.72
3	249	21.07	11.96
3	250.5	10.5	28.56
3	252	19.57	43.33
3	253.5	17.81	10.78
3	255	32.57	20.41
3	256.5	18.59	42.22
3	258	28.8	15.45
3	259.5	33.76	12.85
3	261	32.66	25.86
3	262.5	24.03	17.14
3	264	27.4	22.95
3	265.5	23.56	37.08
3	267	28.32	27.84
3	268.5	23.14	17.76
3	270	19.4	16.91
3	271.5	16.61	28.05
3	273	7.25	14.52
3	274.5	23.37	28.7
3	276	29.31	12.41
3	277.5	8.2	15.98
3	279	11.98	62.1
3	280.5	16.61	18.49
3	282	16.6	31.58
3	283.5	27.24	9.07
4	0	17.1	18.14
4	1.5	0	24.07
4	3	25.76	21.38
4	4.5	19.98	21.21
4	6	16.86	13.71
4	7.5	13.69	8.25
4	9	10.72	14.74
4	10.5	32.87	39.67
4	12	10.66	4.76
4	13.5	12.67	23.57
4	15	8.7	15.73
4	16.5	9.18	10.75
4	18	14.36	11.76
4	19.5	26.13	8.43
4	21	15.01	19.42
4	22.5	16.89	20.27
4	24	17.54	17.67
4	25.5	7.99	21.29
4	27	13.25	22.51
4	28.5	10.78	14.21
4	30	8.66	88.54
4	31.5	11.05	28.06
4	33	9.09	17.5
4	34.5	9.11	20.53
4	36	7.39	31.1
4	37.5	27.76	40.6
4	39	17.65	21.46
4	40.5	23.76	41.37
4	42	20.5	46.6
4	43.5	30.25	10.12
4	45	28.57	23.46
4	46.5	15.9	26.75
4	48	17.68	26.32
4	49.5	14.72	16.27
4	51	51.9	17.46
4	52.5	12.6	40.15
4	54	41.59	15.95
4	55.5	7.01	4.5
4	57	28.99	32.72
4	58.5	16.62	30.48
4	60	36	34.51
4	61.5	9.53	11.8
4	63	17.98	14.41
4	64.5	13.32	14.38
4	66	6.55	19.63
4	67.5	25.39	24.3
4	69	19.08	26.36
4	70.5	12.67	36.06
4	72	9.77	17.03
4	73.5	9.43	11.95
4	75	19.12	11.56
4	76.5	30.74	6.63
4	78	54.17	14.5
4	79.5	38.6	19.87
4	81	30.14	36.86
4	82.5	23.52	12.7
4	84	83.56	21.57
4	85.5	29.68	20.32
4	87	38.79	22.52
4	88.5	17.06	18.76
4	90	8.23	17.06
4	91.5	32.91	9.52
4	93	27.31	23.34
4	94.5	56.47	18.2
4	96	67.67	21.49
4	97.5	62.59	12.43
4	99	43.7	14.22
4	100.5	68.5	31.49
4	102	62.87	20.22
4	103.5	108.44	18.41
4	105	65.73	12.51
4	106.5	21.02	9.84
4	108	47.66	16.21
4	109.5	30.27	12.05
4	111	70.84	8.42
4	112.5	31.07	10.83
4	114	101.66	9.12
4	115.5	89.39	17.05
4	117	16.92	14.19
4	118.5	125.82	28.5
4	120	63.02	21.41
4	121.5	155.5	24.84
4	123	154.08	30.41
4	124.5	98.83	35.01
4	126	137.13	20.16
4	127.5	114.95	31.97
4	129	47.52	8.95
4	130.5	29.39	14.29
4	132	55.01	16.06
4	133.5	97.3	21.18
4	135	74.39	29.58
4	136.5	74.52	11.01
4	138	119.21	16.94
4	139.5	116.61	17.53
4	141	83.34	23.81
4	142.5	84.61	41.91
4	144	90.44	7.21
4	145.5	135.52	9.31
4	147	92.36	12.66
4	148.5	76.69	17.54
4	150	32.79	8.01
4	151.5	13.39	26.67
4	153	88.54	19.74
4	154.5	32.75	22.96
4	156	90.66	59.01
4	157.5	108.69	22.49
4	159	61.48	15.56
4	160.5	37.5	20.99
4	162	79.56	16.64
4	163.5	133.74	15.55
4	165	18.45	13.49
4	166.5	10.95	11.63
4	168	34.28	27.56
4	169.5	21.63	23.93
4	171	10.33	18.09
4	172.5	21.64	28.55
4	174	14.06	19.01
4	175.5	26.02	24.73
4	177	14.6	50.29
4	178.5	20.95	23.68
4	180	15.59	18.24
4	181.5	14.57	47.41
4	183	10.29	41.47
4	184.5	33.21	9.63
4	186	23.75	12.44
4	187.5	52.52	21.55
4	189	16.3	27.63
4	190.5	12.14	6.86
4	192	14.97	16.51
4	193.5	85.67	17.77
4	195	10.36	12.63
4	196.5	27.81	12.51
4	198	16.31	9.91
4	199.5	15.06	21.37
4	201	11.97	23.36
4	202.5	15.56	22.15
4	204	19.63	20.64
4	205.5	15.63	10.87
4	207	21.8	33.5
4	208.5	17.63	22.99
4	210	18.34	9.27
4	211.5	11.19	15.35
4	213	18.08	25.27
4	214.5	17.58	22.36
4	216	20.9	12.74
4	217.5	71.57	9.36
4	219	60.14	12.33
4	220.5	55.83	17.27
4	222	53.76	10.28
4	223.5	42.61	29.19
4	225	80.27	18.97
4	226.5	83.5	23.04
4	228	43.31	13.67
4	229.5	125.23	18.6
4	231	95.5	17.85
4	232.5	140.99	16.36
4	234	75.79	12.61
4	235.5	57.94	9.36
4	237	67.6	7.16
4	238.5	60.09	11.46
4	240	51.61	10.29
4	241.5	12.12	26.13
4	243	34.22	16.46
4	244.5	59.57	17.37
4	246	44.07	12.89
4	247.5	15.95	8.62
4	249	13.84	9.09
4	250.5	24.51	10.36
4	252	20.16	20.83
4	253.5	20.62	21.07
4	255	16.63	14.01
4	256.5	7.83	41.66
4	258	10.27	12
4	259.5	79.99	33.25
4	261	38.11	22.52
4	262.5	68.23	39.37
4	264	60.21	18.89
4	265.5	39.36	13.21
4	267	85.15	23.56
4	268.5	28.35	11.93
4	270	86.68	31.37
4	271.5	97.82	40.09
4	273	61.11	8.8
4	274.5	104.28	15.5
4	276	110.14	9.32
4	277.5	143.52	16.42
4	279	157.12	29.53
4	280.5	126.05	11.66
4	282	125.26	14.5
4	283.5	111.66	18.48
5	0	4.41	25.34
5	1.5	59.34	57.02
5	3	13.67	28
5	4.5	25.05	16.75
5	6	13.01	23.88
5	7.5	18.44	16.86
5	9	30.22	16.49
5	10.5	15.42	15.55
5	12	33.35	67.66
5	13.5	12.21	42.79
5	15	11.81	14.01
5	16.5	13.93	16.48
5	18	49.77	25.85
5	19.5	20.46	29.08
5	21	27.82	47.12
5	22.5	23.08	13.83
5	24	27.86	24.71
5	25.5	19.12	32.68
5	27	27.89	13.92
5	28.5	22.86	27.42
5	30	24.43	20.35
5	31.5	9.02	16.81
5	33	32.25	9.56
5	34.5	16.16	21.74
5	36	18.06	13.53
5	37.5	26.8	20.92
5	39	5.82	22.36
5	40.5	20	16.27
5	42	17.84	26.28
5	43.5	31.58	21.45
5	45	29.69	23.58
5	46.5	25.19	14.07
5	48	44.29	40.6
5	49.5	25.54	14.41
5	51	22.49	23.08
5	52.5	18.93	24.42
5	54	21.98	18.48
5	55.5	17.77	25.26
5	57	26.41	11.65
5	58.5	21.28	19.1
5	60	18.67	10.33
5	61.5	14.34	43.4
5	63	14.58	27.9
5	64.5	14.86	73.48
5	66	15.38	45.17
5	67.5	16.94	13.47
5	69	23.23	14.37
5	70.5	17.25	10.44
5	72	24.11	16.04
5	73.5	34.16	27.56
5	75	19.95	12.92
5	76.5	64.51	13.28
5	78	20.46	27.81
5	79.5	31.95	16.72
5	81	16.98	29.81
5	82.5	18.44	53.33
5	84	28.29	11.9
5	85.5	16.89	15.87
5	87	13.05	10
5	88.5	10.18	36.28
5	90	37.1	19.01
5	91.5	24.3	35
5	93	19.94	0
5	94.5	6.66	35.63
5	96	14.18	20.34
5	97.5	21.34	17.74
5	99	28.62	27.14
5	100.5	21.91	22.73
5	102	12.34	17.53
5	103.5	12.42	15.31
5	105	12.54	9.9
5	106.5	20.42	13.24
5	108	25.42	22.52
5	109.5	13.86	18.3
5	111	11.45	14.54
5	112.5	25.35	12.99
5	114	14.46	32.79
5	115.5	20.77	12.49
5	117	99.48	13.29
5	118.5	17.51	8.74
5	120	29.23	19
5	121.5	17.21	13.86
5	123	29.31	21.52
5	124.5	13.38	66.19
5	126	32.85	70.03
5	127.5	35.57	31.99
5	129	96.58	12.57
5	130.5	19.2	21.36
5	132	14.22	18.25
5	133.5	11.48	14.74
5	135	23.66	9.95
5	136.5	20.35	14.04
5	138	24.15	21.36
5	139.5	7.65	22.13
5	141	17.8	32.43
5	142.5	20.18	21.55
5	144	12.61	15.92
5	145.5	14.41	16.92
5	147	25.56	23.39
5	148.5	13.27	14.92
5	150	33.87	19.79
5	151.5	11.85	34.55
5	153	29.42	19.79
5	154.5	45.62	15.97
5	156	39.19	17.98
5	157.5	121.67	28.43
5	159	73.61	10.85
5	160.5	62.87	20.43
5	162	71.39	21.12
5	163.5	82.92	17.95
5	165	68.19	19.15
5	166.5	103.75	29.16
5	168	49.15	19.14
5	169.5	18.38	28.56
5	171	46.69	33.74
5	172.5	43	39.93
5	174	45.53	10.63
5	175.5	61.04	35.97
5	177	72.18	18.27
5	178.5	32.93	13.02
5	180	60.82	47.88
5	181.5	25.62	9.78
5	183	34.38	17.67
5	184.5	55.72	12.53
5	186	36.88	33.69
5	187.5	20.72	14.22
5	189	24.82	20.43
5	190.5	38.9	4.36
5	192	15.44	11.21
5	193.5	24.2	23.13
5	195	10.03	13.19
5	196.5	36.58	13.12
5	198	17.44	34.05
5	199.5	37.09	7.37
5	201	20.04	14.4
5	202.5	17.76	39.01
5	204	17.18	9.3
5	205.5	26.18	23.21
5	207	23.48	10.88
5	208.5	35.49	14.21
5	210	33.65	0
5	211.5	43.4	16.4
5	213	12.4	32.06
5	214.5	26.32	27.92
5	216	7.65	26
5	217.5	12.7	8.8
5	219	16.99	0
5	220.5	109.24	20.35
5	222	98.36	9.98
5	223.5	141.3	26.68
5	225	144.13	10.79
5	226.5	160.35	14.59
5	228	92.63	20.13
5	229.5	135.71	19.18
5	231	123.22	13.89
5	232.5	121.43	15.44
5	234	125.19	16.39
5	235.5	160.32	13.2
5	237	94.68	9.05
5	238.5	167.4	40.81
5	240	192.42	20.07
5	241.5	104.3	14.11
5	243	115.85	9.84
5	244.5	82.98	8.13
5	246	109.73	30.29
5	247.5	74.82	35.94
5	249	61.4	18.43
5	250.5	22.51	11.03
5	252	61.28	30.43
5	253.5	80.87	13.44
5	255	31.93	20.35
5	256.5	16.61	30
5	258	24.48	17.74
5	259.5	17.54	10.76
5	261	44.57	21.71
5	262.5	17.13	12.95
5	264	12.4	29.11
5	265.5	14.05	11.36
5	267	39.94	18.57
5	268.5	31.94	22.68
5	270	65.36	14.01
5	271.5	19.23	37.01
5	273	17.71	0
5	274.5	19.69	13.2
5	276	17.54	33.49
5	277.5	26.42	27.89
5	279	16.84	23.91
5	280.5	13.53	14.66
5	282	23.32	20.65
5	283.5	18.42	19.88
6	0	37.81	29.06
6	1.5	15.24	25.45
6	3	17.3	31.06
6	4.5	22.34	22.94
6	6	15.84	35.66
6	7.5	52.81	22.75
6	9	18.16	8.87
6	10.5	8.46	15.68
6	12	26.54	41.22
6	13.5	16.2	14.91
6	15	7.59	41.65
6	16.5	22.97	19.8
6	18	19.93	20.17
6	19.5	23.18	16.15
6	21	21.98	32.44
6	22.5	12.98	13.43
6	24	14.12	17.08
6	25.5	21.7	68.96
6	27	18.45	16.03
6	28.5	16.47	12.21
6	30	12.07	5.39
6	31.5	24.17	23.11
6	33	23.49	10.48
6	34.5	11.48	21.68
6	36	10.71	10.78
6	37.5	15.74	25.72
6	39	20.43	26.94
6	40.5	13.8	42.57
6	42	15.92	15.83
6	43.5	28.3	43.52
6	45	29.68	27.33
6	46.5	52.11	24.17
6	48	9.89	17.9
6	49.5	27.31	14.2
6	51	27.14	16.86
6	52.5	12.32	43.1
6	54	17.53	22.38
6	55.5	18.32	20.47
6	57	35.48	26.74
6	58.5	17.74	17.51
6	60	31.97	27.45
6	61.5	15.23	14.67
6	63	31.56	8.38
6	64.5	25.27	15.72
6	66	11.37	12.25
6	67.5	9.11	16.85
6	69	18.5	13.68
6	70.5	11.67	36.52
6	72	22.42	17.65
6	73.5	29.21	19.92
6	75	30.98	14.59
6	76.5	22.2	17.11
6	78	24.5	19.03
6	79.5	13.67	10.58
6	81	27.13	24.59
6	82.5	35.97	27.11
6	84	29.28	15.94
6	85.5	15.85	11.93
6	87	9.59	15.01
6	88.5	49.42	28.04
6	90	16.94	36.37
6	91.5	16.95	31.13
6	93	13.71	11.66
6	94.5	14.77	12.3
6	96	14.62	14.78
6	97.5	24.57	19.91
6	99	22.26	12.38
6	100.5	8.34	32.47
6	102	61.94	23.44
6	103.5	25.93	22.12
6	105	15.52	9.32
6	106.5	40.19	9.17
6	108	14.62	17.89
6	109.5	10.16	9.95
6	111	7.83	20.03
6	112.5	24.97	24.79
6	114	19.67	20.16
6	115.5	14.9	37.56
6	117	30.13	6.95
6	118.5	43.81	14.32
6	120	14.18	19.96
6	121.5	42.37	14.58
6	123	39.38	5.09
6	124.5	15.16	20.48
6	126	20.32	0
6	127.5	11.03	33.92
6	129	29.59	28
6	130.5	17.87	10.32
6	132	11.21	20.61
6	133.5	13.01	11.56
6	135	21.67	14
6	136.5	10.9	13.36
6	138	14.19	17.97
6	139.5	24.67	10.91
6	141	0	24.65
6	142.5	22.96	21.49
6	144	15.95	22.45
6	145.5	8.39	18.21
6	147	18.6	17.37
6	148.5	14.16	9.37
6	150	48.53	15.92
6	151.5	10.81	5.94
6	153	24.3	19.95
6	154.5	25.6	9.39
6	156	0	11.35
6	157.5	11.17	23.16
6	159	16.98	18.99
6	160.5	12.98	14.43
6	162	34.98	24.4
6	163.5	23.49	18.83
6	165	15.95	15.62
6	166.5	20.38	10.84
6	168	16.56	20.69
6	169.5	12.17	13.16
6	171	19.35	25.52
6	172.5	12.35	14.78
6	174	13.72	14.52
6	175.5	23.74	15.65
6	177	29.78	14.92
6	178.5	17.01	19.05
6	180	35.07	15.31
6	181.5	11.93	8.11
6	183	10.65	12.67
6	184.5	20.52	5.7
6	186	16.52	11.68
6	187.5	18.67	27.33
6	189	31.35	24.37
6	190.5	43.12	18.08
6	192	8.87	21.66
6	193.5	13.97	10.3
6	195	18.66	18.9
6	196.5	13.62	23.44
6	198	23.93	27.58
6	199.5	12.28	12.69
6	201	17.38	13.65
6	202.5	19.88	12.11
6	204	17.95	39.22
6	205.5	17.1	14.73
6	207	23.85	14.24
6	208.5	25.65	18.16
6	210	34.51	16.56
6	211.5	19.33	15.72
6	213	34.67	12.18
6	214.5	10.88	17.57
6	216	17.89	12.84
6	217.5	25.32	15.25
6	219	12.9	34.96
6	220.5	14.28	19.01
6	222	16.12	9.93
6	223.5	9.01	14.05
6	225	22.91	31.45
6	226.5	11.72	23.22
6	228	17.19	13.57
6	229.5	53.9	19.99
6	231	9.78	32.23
6	232.5	10.69	22.92
6	234	9.59	9.36
6	235.5	18.06	21.91
6	237	17.58	15.17
6	238.5	17.21	17.68
6	240	18.09	30.11
6	241.5	15.39	15.65
6	243	14.18	19.64
6	244.5	11.74	23.14
6	246	18.53	18.16
6	247.5	32.49	16.14
6	249	19.37	24.78
6	250.5	23.19	32.9
6	252	42.01	7.38
6	253.5	22.66	16.91
6	255	25.16	21.9
6	256.5	9.49	15.85
6	258	28.77	13.26
6	259.5	16.49	28.86
6	261	5.77	10.07
6	262.5	14.52	9.71
6	264	38	19.63
6	265.5	18.83	39.08
6	267	46.72	11.84
6	268.5	26.8	19.04
6	270	9.8	16.14
6	271.5	23.92	50.84
6	273	31.97	18.99
6	274.5	34.66	4.04
6	276	18.9	21.26
6	277.5	23.39	10.66
6	279	17.85	11.49
6	280.5	18.64	14.69
6	282	9.84	14.38
6	283.5	22.28	9.87
7	0	21.33	39.13
7	1.5	21.2	19.46
7	3	15.81	31.35
7	4.5	28.25	125.92
7	6	10.64	45.5
7	7.5	12.67	29.79
7	9	34.68	38.84
7	10.5	56.76	25.67
7	12	21.64	19.92
7	13.5	36.56	12.85
7	15	16.13	23.84
7	16.5	12.73	16.41
7	18	20.68	25.88
7	19.5	25.69	51.79
7	21	17.01	17.18
7	22.5	88.83	8.47
7	24	109.01	15.77
7	25.5	46.41	10.04
7	27	34.43	87.11
7	28.5	22.89	33.27
7	30	94.06	17.38
7	31.5	39.92	33
7	33	10.05	35.74
7	34.5	38.37	20.76
7	36	22.54	31.54
7	37.5	16.79	31.57
7	39	24.34	31.63
7	40.5	28.45	49.63
7	42	22.97	18.09
7	43.5	29.88	36.05
7	45	17.58	36.08
7	46.5	33.37	26.01
7	48	7.1	21.66
7	49.5	51.53	20.51
7	51	52.34	21.43
7	52.5	23.56	20.41
7	54	14.7	8.34
7	55.5	73.32	43.93
7	57	62.87	16.75
7	58.5	80.03	29.99
7	60	30.2	29.09
7	61.5	34.77	32.99
7	63	13.56	26.85
7	64.5	28.51	30.04
7	66	29.2	25.46
7	67.5	60.02	36.9
7	69	16.55	20.76
7	70.5	41.75	25.03
7	72	24.39	11.27
7	73.5	40.36	29.31
7	75	27.53	38.91
7	76.5	36.44	19.2
7	78	84.59	19.86
7	79.5	18.74	18.42
7	81	25.3	17.15
7	82.5	22.9	60.8
7	84	29.37	26.72
7	85.5	126.86	0
7	87	51.64	20.02
7	88.5	38.73	17.33
7	90	47.51	24.7
7	91.5	36.06	6.73
7	93	175.03	17.43
7	94.5	15.05	27.38
7	96	91.27	25.91
7	97.5	68	21.31
7	99	17.9	20.25
7	100.5	85.11	20.56
7	102	93.32	16.76
7	103.5	68.2	13.32
7	105	9.45	22.59
7	106.5	138.59	25.89
7	108	32.12	14.71
7	109.5	25.4	23.73
7	111	58.99	24.89
7	112.5	149.23	25.03
7	114	126.82	10.98
7	115.5	40.77	31.76
7	117	33.17	19.54
7	118.5	17.19	31.85
7	120	103.25	51.51
7	121.5	47.46	18.13
7	123	103.23	21.71
7	124.5	26.07	13.2
7	126	77.5	26.05
7	127.5	25.6	14.76
7	129	8.42	10.61
7	130.5	173.5	19.24
7	132	34.33	27.88
7	133.5	14.58	31.65
7	135	35.61	14.63
7	136.5	18.26	12.41
7	138	15.12	25.1
7	139.5	24.97	40.25
7	141	30.24	18.04
7	142.5	34.74	23.77
7	144	30.18	15.3
7	145.5	79.9	38.66
7	147	14.42	12.73
7	148.5	15.08	23.79
7	150	107.03	6.41
7	151.5	95.39	14.47
7	153	95.32	61.01
7	154.5	29.98	36.23
7	156	93.3	22.63
7	157.5	21.96	15.21
7	159	45.54	78.68
7	160.5	80.35	23.15
7	162	26.55	19.75
7	163.5	49.11	17.41
7	165	17.94	14.55
7	166.5	12.25	29.53
7	168	12.18	27.92
7	169.5	13.92	16.87
7	171	49.27	17.02
7	172.5	21.56	24.16
7	174	51.7	20.39
7	175.5	217.42	25.25
7	177	70.43	26.63
7	178.5	16.18	6.29
7	180	39.14	11.36
7	181.5	18.22	44.04
7	183	13.71	34.64
7	184.5	47.63	21.27
7	186	26.86	45.29
7	187.5	31.81	11.47
7	189	18.89	24.55
7	190.5	17.29	35.24
7	192	7.85	30.83
7	193.5	0	31.28
7	195	27.1	8.98
7	196.5	18.22	40.92
7	198	45.97	14.41
7	199.5	26.36	19.77
7	201	27.33	26.24
7	202.5	17.77	17.37
7	204	30.5	30.88
7	205.5	34.94	38.23
7	207	0	30.5
7	208.5	26.7	52.19
7	210	102.25	13.37
7	211.5	61.16	31
7	213	106.33	12.17
7	214.5	30.15	50.04
7	216	20.24	9.9
7	217.5	33.27	33.03
7	219	71.91	23.17
7	220.5	39.06	51.49
7	222	87.94	30.19
7	223.5	196.36	18.27
7	225	52.17	16.27
7	226.5	59.05	15.22
7	228	26.84	17.76
7	229.5	46.25	22.26
7	231	41.13	19.16
7	232.5	43.71	39.84
7	234	19.35	62.59
7	235.5	95.33	5.89
7	237	231.89	16.32
7	238.5	28.97	17.65
7	240	123.88	15.34
7	241.5	208.22	16.46
7	243	76.6	24.26
7	244.5	108.6	19.72
7	246	157.57	32.43
7	247.5	104.91	28.36
7	249	143.01	27.65
7	250.5	107.74	18.91
7	252	170.81	59.57
7	253.5	236.36	18.39
7	255	182.4	24.54
7	256.5	150.65	19.69
7	258	247.07	17.67
7	259.5	186.9	23
7	261	178.36	0
7	262.5	315.17	8.93
7	264	78.49	25.68
7	265.5	190.33	17.74
7	267	131.18	28.14
7	268.5	51.81	13.15
7	270	87.8	22.56
7	271.5	63.25	33.34
7	273	33.62	26.1
7	274.5	56.97	10.27
7	276	22.06	24.42
7	277.5	44.5	11.05
7	279	13.99	40.5
7	280.5	81.29	16.24
7	282	28.79	18.31
7	283.5	13.83	18.05
8	0	111.37	37.74
8	1.5	125.51	20.22
8	3	53.6	11.51
8	4.5	32.99	36.86
8	6	42.57	19.7
8	7.5	15.58	42.93
8	9	279.45	17.38
8	10.5	46.87	35.3
8	12	284.07	37.59
8	13.5	325.67	19.57
8	15	36.38	27.61
8	16.5	306.74	28.71
8	18	244.2	10.52
8	19.5	61.36	25.72
8	21	116.1	13.19
8	22.5	22.61	21.93
8	24	75.5	15.42
8	25.5	78.71	19.16
8	27	316.82	17.92
8	28.5	60.34	13.49
8	30	146.07	15.34
8	31.5	70.42	13.6
8	33	252.2	9.2
8	34.5	160.98	30.97
8	36	117.41	35.01
8	37.5	154.97	11.34
8	39	89.71	23.54
8	40.5	49.54	24.15
8	42	104.82	30.25
8	43.5	306.54	11.81
8	45	275.82	19.05
8	46.5	113.05	11.88
8	48	251.13	10.52
8	49.5	274.82	19.52
8	51	187.31	15.79
8	52.5	87.42	13
8	54	24.13	22.82
8	55.5	57.37	20.16
8	57	32.6	23.5
8	58.5	43.13	40.86
8	60	85.72	28.43
8	61.5	29.41	48.93
8	63	365.12	15.63
8	64.5	82.65	11.31
8	66	32.42	52.27
8	67.5	88.55	28.33
8	69	46.21	65.44
8	70.5	13.27	9.07
8	72	24.62	25
8	73.5	59.55	16.63
8	75	58.27	15.69
8	76.5	53.24	28.88
8	78	26.81	12.07
8	79.5	34.97	24.15
8	81	88.54	15.93
8	82.5	47.66	6.34
8	84	27.98	11.22
8	85.5	18.79	13.55
8	87	20.57	12.61
8	88.5	43.26	39.77
8	90	42.71	19.84
8	91.5	210.6	26.26
8	93	25.78	31.21
8	94.5	38.54	49.98
8	96	34.16	39.43
8	97.5	31.52	15.57
8	99	19.39	48.34
8	100.5	65.08	33.92
8	102	76.6	20.24
8	103.5	20.5	18.8
8	105	25.52	38.54
8	106.5	82.12	24.97
8	108	53.63	13.33
8	109.5	120.84	29.01
8	111	256.84	15.27
8	112.5	63.31	22.62
8	114	36.09	23.09
8	115.5	22.74	21.75
8	117	33.76	17.09
8	118.5	225.6	25.18
8	120	22.2	29.2
8	121.5	63.56	27.38
8	123	51.89	18.7
8	124.5	79.42	14.57
8	126	104.43	16.88
8	127.5	78.94	25.44
8	129	32.41	17.46
8	130.5	15.56	12.58
8	132	30.64	20.8
8	133.5	33.93	20.03
8	135	345.12	15.59
8	136.5	27.89	27.96
8	138	33.93	16.23
8	139.5	74.75	46.64
8	141	23.48	45.01
8	142.5	37.96	14.1
8	144	85.02	17.38
8	145.5	37.65	31.28
8	147	29.96	24.75
8	148.5	40.96	59.73
8	150	320.73	14
8	151.5	69.13	23.39
8	153	38	19.01
8	154.5	32.93	16.79
8	156	39.22	8.94
8	157.5	35.79	19.54
8	159	81.06	12.66
8	160.5	31.9	29.1
8	162	123.06	96.61
8	163.5	43.84	24.17
8	165	96.45	32.4
8	166.5	20.62	20.2
8	168	26.76	20.11
8	169.5	58.98	12.48
8	171	68.81	23.31
8	172.5	60.17	19.7
8	174	87.57	23.4
8	175.5	48.41	21.43
8	177	83.43	18.41
8	178.5	36.01	31.71
8	180	43.29	11.96
8	181.5	50.13	13.48
8	183	50.38	25.15
8	184.5	140.1	17.23
8	186	55.03	36.99
8	187.5	193.6	9.68
8	189	41.95	23.39
8	190.5	56.57	29.16
8	192	19.29	35.36
8	193.5	30.12	22.16
8	195	18.54	23.64
8	196.5	76.47	19.44
8	198	55.33	74.1
8	199.5	167.85	172.41
8	201	53.42	63.19
8	202.5	26.2	20.25
8	204	45	17.37
8	205.5	34.03	9.64
8	207	54.71	58.39
8	208.5	28.13	20.31
8	210	50.85	23.39
8	211.5	23.91	10.81
8	213	388.47	14.33
8	214.5	63.36	18.49
8	216	88.71	8.38
8	217.5	53.93	15.95
8	219	49.68	15.62
8	220.5	65.66	25.77
8	222	40.78	14.37
8	223.5	149	26.37
8	225	54.43	24.79
8	226.5	248.59	30.17
8	228	185.93	11.84
8	229.5	40.9	17.32
8	231	66.44	21.73
8	232.5	75.12	22.66
8	234	47.85	28.39
8	235.5	38.24	18.72
8	237	30.38	8.74
8	238.5	96.18	22.01
8	240	76.21	25.32
8	241.5	73.78	20.83
8	243	43.66	12.41
8	244.5	111.1	27.57
8	246	30.32	20.75
8	247.5	24.96	24.2
8	249	98.34	36.64
8	250.5	31.21	75.63
8	252	151.37	33
8	253.5	46.74	29.66
8	255	73.33	36.94
8	256.5	24.67	23.51
8	258	163.57	38.06
8	259.5	96.62	25.34
8	261	29.41	23.35
8	262.5	55.49	42.7
8	264	92.42	48.82
8	265.5	376.11	31.02
8	267	334.52	36.36
8	268.5	267.4	22.65
8	270	176.85	49.42
8	271.5	28.22	25.13
8	273	88.09	29.05
8	274.5	74.98	24.24
8	276	284.16	12.54
8	277.5	106.87	34.85
8	279	56.34	28.33
8	280.5	36.22	16.18
8	282	41.98	28.82
8	283.5	26.85	16.82
9	0	22.09	35.79
9	1.5	22.31	32.05
9	3	17.13	19.61
9	4.5	21.74	0
9	6	20.04	13.04
9	7.5	28.19	16.43
9	9	10.98	23.69
9	10.5	11.29	23.83
9	12	10.7	21.47
9	13.5	6.34	11.56
9	15	10.96	16.01
9	16.5	13.21	14.09
9	18	14.37	17.34
9	19.5	37.31	16.97
9	21	26.89	38.35
9	22.5	14.97	11.53
9	24	27.83	23.39
9	25.5	21.14	34.27
9	27	12.27	27.9
9	28.5	17.75	17.21
9	30	27.59	16.71
9	31.5	24.18	23.67
9	33	7.49	11.96
9	34.5	26.98	21.37
9	36	22.06	16.99
9	37.5	24.89	42.03
9	39	23.72	20.84
9	40.5	17.5	32.23
9	42	14.23	8.74
9	43.5	6.9	22.03
9	45	17.45	41.38
9	46.5	19.89	22.45
9	48	17.47	19.32
9	49.5	19.37	15.15
9	51	32.27	20.16
9	52.5	8	18.37
9	54	13.19	22.96
9	55.5	8.19	27.63
9	57	11.68	16.83
9	58.5	26.91	31.42
9	60	17.85	19.62
9	61.5	17.23	14.92
9	63	14.12	19.21
9	64.5	5.5	11
9	66	11.15	10.49
9	67.5	10.19	35.15
9	69	41.22	32.77
9	70.5	20.99	15.84
9	72	23.75	15.99
9	73.5	13.85	5.64
9	75	19.11	12.44
9	76.5	15.61	18.24
9	78	77.82	20.9
9	79.5	16.14	5.47
9	81	12.4	21.3
9	82.5	21.49	21.9
9	84	41.12	11.9
9	85.5	24.39	25.7
9	87	17.28	20.5
9	88.5	14.52	10.25
9	90	21.1	11.88
9	91.5	24.61	15.9
9	93	54.38	30.28
9	94.5	38.02	12.71
9	96	26.91	38.06
9	97.5	21.68	11.41
9	99	18.19	33.46
9	100.5	5.79	20.36
9	102	20.01	30.33
9	103.5	7.36	27.71
9	105	32.13	21.25
9	106.5	36.15	18.93
9	108	15.72	8.16
9	109.5	16.87	10.52
9	111	8.27	13.55
9	112.5	5.2	15.7
9	114	17.81	21.71
9	115.5	16.26	25.99
9	117	11.63	14.53
9	118.5	12.02	17.1
9	120	7.7	16.49
9	121.5	15.61	17.72
9	123	24.14	21.43
9	124.5	12.65	22.9
9	126	11.23	21.24
9	127.5	41.14	15.13
9	129	0	11.12
9	130.5	25.41	12.41
9	132	37.78	38.05
9	133.5	34.53	12.75
9	135	17.49	23.65
9	136.5	24.82	12.2
9	138	8.39	16.38
9	139.5	25.04	18.81
9	141	15.37	15.26
9	142.5	84.56	36.09
9	144	68.26	22.29
9	145.5	78.85	18.03
9	147	105.88	17.06
9	148.5	8.39	16.77
9	150	13.92	13.34
9	151.5	63.02	13.11
9	153	5.47	14.85
9	154.5	15.86	4.66
9	156	5.22	17.37
9	157.5	12.9	14.42
9	159	49.43	15.29
9	160.5	13.87	15.17
9	162	136.18	19.7
9	163.5	20.18	56.56
9	165	58.09	6.58
9	166.5	109.62	30.31
9	168	171.59	32.02
9	169.5	154.67	15.12
9	171	167.8	28.74
9	172.5	303.35	12.83
9	174	176.31	9.81
9	175.5	80.97	13.02
9	177	110.34	17.56
9	178.5	209.59	33.24
9	180	243.31	19.91
9	181.5	296.59	22.75
9	183	294.65	37.83
9	184.5	286.61	25.3
9	186	292.43	30.75
9	187.5	270.48	10.28
9	189	223.73	11.76
9	190.5	243.75	20.43
9	192	220	14.67
9	193.5	238.99	39.83
9	195	432.74	24.69
9	196.5	475.89	21.18
9	198	399.6	11.11
9	199.5	371.4	26.13
9	201	439.62	35.68
9	202.5	676.72	30.99
9	204	617.01	18.96
9	205.5	801.06	8.96
9	207	922.01	16.99
9	208.5	888.99	21.26
9	210	952.06	27.26
9	211.5	1104.23	8.73
9	213	1170.39	13.82
9	214.5	1266.3	14.86
9	216	1189.78	12.21
9	217.5	1408.42	10.68
9	219	1184.29	14.85
9	220.5	1035	15.79
9	222	868.3	17.62
9	223.5	856.93	21.13
9	225	1130.09	14.41
9	226.5	960.84	20.11
9	228	703.11	36.16
9	229.5	875.45	19.15
9	231	771.18	14.61
9	232.5	858.25	43.83
9	234	811.16	6.06
9	235.5	763.59	17.48
9	237	883.77	21.62
9	238.5	774.16	14.76
9	240	845.73	11.95
9	241.5	591.24	39.4
9	243	532.51	30.14
9	244.5	430.1	22.45
9	246	478.78	59.05
9	247.5	372.28	12.89
9	249	453.88	3.25
9	250.5	537.68	22.74
9	252	374.71	15.11
9	253.5	417.96	20.42
9	255	340.7	17.4
9	256.5	218.54	19.95
9	258	225.19	33.08
9	259.5	190.45	14.72
9	261	130.5	12.36
9	262.5	205.56	9.61
9	264	41.35	27.99
9	265.5	78.84	18.65
9	267	86.75	12.82
9	268.5	104.8	48.63
9	270	35.34	9.84
9	271.5	76.17	20.09
9	273	27.43	21.5
9	274.5	16.14	11.28
9	276	68.79	11.32
9	277.5	13.77	9.42
9	279	17.53	22.46
9	280.5	9.6	25.67
9	282	16.74	14.88
9	283.5	12.6	15.13
10	0	19.43	34.64
10	1.5	18.41	20.37
10	3	20.34	17.23
10	4.5	19.99	22.19
10	6	46.76	10.31
10	7.5	24.08	17.1
10	9	22.95	7.6
10	10.5	18.41	32.6
10	12	22.54	23.1
10	13.5	18.42	11.38
10	15	14.29	31.85
10	16.5	24.92	14.86
10	18	13.84	19.64
10	19.5	36.48	11.82
10	21	15.17	19.74
10	22.5	16.68	8.57
10	24	15.82	15.52
10	25.5	16.2	37.78
10	27	84.16	16.75
10	28.5	52.42	14.69
10	30	35.79	20.75
10	31.5	37.79	14.04
10	33	51.88	40.09
10	34.5	16.81	9.07
10	36	27.87	29.92
10	37.5	33.93	35.29
10	39	55.81	25.81
10	40.5	35.16	6.62
10	42	30.21	18.59
10	43.5	17.44	15.63
10	45	6.84	24.74
10	46.5	11.01	12.23
10	48	85.29	18.64
10	49.5	11.96	17.17
10	51	10.58	22.53
10	52.5	18.8	35.79
10	54	15.94	23.68
10	55.5	17.39	12.53
10	57	16.69	12.07
10	58.5	12.41	11.5
10	60	21.5	22.96
10	61.5	11.49	14.05
10	63	30.08	23.84
10	64.5	15.53	20.17
10	66	34.83	13.37
10	67.5	12.84	20.54
10	69	6.74	5.49
10	70.5	29.87	19.14
10	72	24.11	11.34
10	73.5	15.47	13.72
10	75	19.15	13.54
10	76.5	16.2	16.01
10	78	16.25	17.18
10	79.5	18.23	26.07
10	81	19.95	8.71
10	82.5	17.41	20.5
10	84	21.39	18.62
10	85.5	16.71	13.22
10	87	9.33	7.12
10	88.5	19.69	39.21
10	90	9.83	33.94
10	91.5	10.88	10
10	93	16.23	24.09
10	94.5	19.53	23.45
10	96	33.44	12.99
10	97.5	8.95	22.92
10	99	9.55	10.74
10	100.5	23.75	21.74
10	102	11.01	18.65
10	103.5	24.11	2.39
10	105	34.27	12.35
10	106.5	12.3	17.21
10	108	15.63	18.12
10	109.5	29.36	21.39
10	111	9.66	19.88
10	112.5	18.66	0
10	114	12.67	23.38
10	115.5	38	13.19
10	117	84.94	9.47
10	118.5	106.44	17.83
10	120	115.97	0
10	121.5	48.14	14.57
10	123	59.9	12.38
10	124.5	34.35	24.58
10	126	56.33	30.08
10	127.5	50.24	32.54
10	129	58.14	9.66
10	130.5	103.85	11.76
10	132	55.33	20.58
10	133.5	0	21.89
10	135	25.54	12.03
10	136.5	41.6	15.31
10	138	57.64	10.72
10	139.5	70.59	13.63
10	141	66.48	17.12
10	142.5	22.28	11.62
10	144	75.02	3.02
10	145.5	103.76	12.2
10	147	55.52	9.66
10	148.5	107.43	7.52
10	150	71.21	20.05
10	151.5	87.04	20.49
10	153	152.53	13.87
10	154.5	159.84	15.18
10	156	104.6	20.84
10	157.5	140.68	38.66
10	159	159.03	23.98
10	160.5	130.66	18.23
10	162	73.47	6.64
10	163.5	109.52	16.27
10	165	112.55	10.77
10	166.5	120.43	11.52
10	168	81.61	12.39
10	169.5	118.87	20.17
10	171	42.64	27.62
10	172.5	133.16	19.55
10	174	49.55	32.13
10	175.5	27.35	17.83
10	177	13.22	20.43
10	178.5	40.54	15.83
10	180	23.72	19.31
10	181.5	17.19	9.54
10	183	46.69	16.7
10	184.5	24.21	9.32
10	186	29.29	37.34
10	187.5	34.95	27.19
10	189	23.94	11.98
10	190.5	4.62	14.03
10	192	16.72	16.69
10	193.5	22.09	9.28
10	195	37.51	19.38
10	196.5	9.9	13.31
10	198	6.84	12.9
10	199.5	14.72	16.29
10	201	10.98	16.3
10	202.5	25.67	17.29
10	204	15.5	34.33
10	205.5	42.19	33.37
10	207	33.66	14.39
10	208.5	41.73	15.71
10	210	22.18	13.56
10	211.5	70.96	25.9
10	213	106.44	12.83
10	214.5	44.86	16.97
10	216	38.14	36.06
10	217.5	60.32	15.18
10	219	58.43	19.74
10	220.5	48.54	15.38
10	222	69.27	39.25
10	223.5	19.14	32.57
10	225	50.3	21.59
10	226.5	15.95	13.86
10	228	43.04	16.37
10	229.5	30.35	16.16
10	231	43.48	11.86
10	232.5	18.27	62.28
10	234	16.88	10.59
10	235.5	12.57	23.03
10	237	28.84	13.19
10	238.5	79.56	15.21
10	240	36.62	26.18
10	241.5	22.5	23.66
10	243	70.07	25.4
10	244.5	34.61	13.88
10	246	12.12	51.27
10	247.5	30.49	12.32
10	249	14.92	11.67
10	250.5	41.75	24.52
10	252	25.04	13.38
10	253.5	19.83	16.19
10	255	11.62	7.57
10	256.5	70.34	14.57
10	258	15.19	10.16
10	259.5	29.53	10.26
10	261	48.89	19.15
10	262.5	6.72	19.73
10	264	97.02	21.09
10	265.5	65.65	16.88
10	267	7.11	17.18
10	268.5	76.21	14.77
10	270	141.76	14.01
10	271.5	120.42	15.85
10	273	74.28	15.37
10	274.5	43.89	16.66
10	276	79.7	51.19
10	277.5	40.31	18.55
10	279	86.65	10.41
10	280.5	70.51	103.73
10	282	118.87	7.08
10	283.5	124.24	14.7
11	0	21.52	12.16
11	1.5	41.1	9.91
11	3	9.9	9.87
11	4.5	31.1	9.41
11	6	26.5	24.63
11	7.5	26.57	12.4
11	9	44.95	18.23
11	10.5	19.86	41.4
11	12	17.27	17.69
11	13.5	8.81	14.4
11	15	18.28	36.53
11	16.5	22.04	16.65
11	18	7.38	21.77
11	19.5	17.24	24.37
11	21	11.64	20.03
11	22.5	13.36	13.04
11	24	16.32	17.56
11	25.5	15.27	25.37
11	27	7.26	20.93
11	28.5	24.61	14.36
11	30	20.51	0
11	31.5	18.18	20.91
11	33	10.24	41.97
11	34.5	53.06	19.12
11	36	19.26	35.72
11	37.5	18.88	48.82
11	39	29.96	33.46
11	40.5	19.09	19.14
11	42	18.11	22.4
11	43.5	22.65	8.39
11	45	9.92	16.27
11	46.5	22.46	6.99
11	48	19.09	22.25
11	49.5	30.18	19.56
11	51	10.25	22.77
11	52.5	4.64	14.15
11	54	17.38	19.47
11	55.5	6.29	23.18
11	57	21.28	10.44
11	58.5	14.12	14.99
11	60	7.03	44.38
11	61.5	16.37	12.76
11	63	8.66	14.38
11	64.5	28.54	13.03
11	66	41.44	25.44
11	67.5	18.36	15.56
11	69	12.01	25.33
11	70.5	29.07	17.81
11	72	17.43	16.95
11	73.5	98.27	19.47
11	75	60.95	7.82
11	76.5	5.59	19.62
11	78	28.16	19.21
11	79.5	78.18	32.38
11	81	74.15	15.29
11	82.5	84.73	12.69
11	84	113.63	18.65
11	85.5	58.1	13.91
11	87	104.08	29.2
11	88.5	129.29	5.88
11	90	118.82	18.22
11	91.5	116.35	9.32
11	93	166.58	10.78
11	94.5	106.8	33.01
11	96	156.5	13.82
11	97.5	229.53	22.73
11	99	225.42	11.47
11	100.5	169.31	11.18
11	102	135.4	22.03
11	103.5	250.96	18.85
11	105	210.8	9.77
11	106.5	148.27	17.42
11	108	270.96	16.36
11	109.5	170.39	20.68
11	111	179.39	14.81
11	112.5	294.84	9.06
11	114	470.67	10.94
11	115.5	342.05	10.54
11	117	355.54	9.47
11	118.5	422.38	8.7
11	120	364.03	24.06
11	121.5	321.39	17.76
11	123	310.18	14.57
11	124.5	233.79	12.86
11	126	330.24	12.45
11	127.5	252.81	21.62
11	129	244.83	8.57
11	130.5	269.72	20.46
11	132	190.9	13.81
11	133.5	202.06	24.15
11	135	240.45	13.63
11	136.5	129.53	26.59
11	138	41.4	14.55
11	139.5	159.8	15.48
11	141	57.45	8.07
11	142.5	28.7	23.1
11	144	61.27	15.45
11	145.5	119.32	31.99
11	147	43.22	16.81
[truncated: 28,971 more rows]

## Sheet: 1000 pM E2
Cell	Time_min	Intensity_au	Background_au
1	0	13.86	24.56
1	1.5	12.63	14.11
1	3	9.72	14.85
1	4.5	23.05	30.74
1	6	17.43	7.25
1	7.5	8.69	10.95
1	9	14.05	15.67
1	10.5	9.99	15.02
1	12	34.26	38.17
1	13.5	13.13	9.98
1	15	8.09	20.47
1	16.5	22.46	12.1
1	18	15.21	29.4
1	19.5	28.56	14.1
1	21	30.21	22.73
1	22.5	13.99	16.12
1	24	45.71	30.48
1	25.5	56.94	10.28
1	27	40.8	19.93
1	28.5	48.8	17.5
1	30	92.02	19.08
1	31.5	98.73	12.38
1	33	76.28	11.3
1	34.5	62.28	14.72
1	36	17.04	23.55
1	37.5	59.41	24.27
1	39	85.01	27.55
1	40.5	15.43	21.22
1	42	18.61	14.26
1	43.5	10.43	25.37
1	45	13.86	30.33
1	46.5	12.53	17.03
1	48	14.82	17.1
1	49.5	17.04	25.11
1	51	42.89	22.37
1	52.5	25.23	13.66
1	54	30.99	15.74
1	55.5	93.8	16.17
1	57	12.73	16.94
1	58.5	20.4	15.68
1	60	24.36	16.32
1	61.5	16.17	18.59
1	63	28.89	12.54
1	64.5	58.58	28.13
1	66	14.5	12.69
1	67.5	149.04	17.38
1	69	113.1	28.37
1	70.5	100.49	22.68
1	72	83.95	14.09
1	73.5	217.99	5.09
1	75	234.65	16.64
1	76.5	181.24	11.53
1	78	189.18	15.98
1	79.5	205.27	13.58
1	81	130.2	29.6
1	82.5	152.7	15.97
1	84	180.4	11.85
1	85.5	304.78	32.2
1	87	390.19	13.29
1	88.5	412.26	13.49
1	90	329.5	18.48
1	91.5	339.85	17.78
1	93	423.62	16.7
1	94.5	432.05	12.36
1	96	412.63	12.53
1	97.5	460.11	15.83
1	99	395.17	3.99
1	100.5	524.87	14.29
1	102	548.06	11.89
1	103.5	787.02	22.52
1	105	843.93	24.82
1	106.5	953.18	11.73
1	108	987.04	13.99
1	109.5	974.02	15.19
1	111	1277.25	17.13
1	112.5	1076.96	13.6
1	114	926.39	15.38
1	115.5	935.43	9.37
1	117	960.76	8.99
1	118.5	1071.8	7.1
1	120	879.5	18.22
1	121.5	822.36	26.89
1	123	883.18	24.81
1	124.5	1020.13	22.46
1	126	721.04	4.77
1	127.5	738.79	16.6
1	129	707.89	13.32
1	130.5	660.31	16.45
1	132	520.91	16.47
1	133.5	713.48	7.03
1	135	436.67	17.63
1	136.5	275.16	18.76
1	138	267.08	18.23
1	139.5	162.2	16.88
1	141	235.62	19.25
1	142.5	271.19	11.41
1	144	116.8	20.84
1	145.5	188.72	11.27
1	147	235.81	20.1
1	148.5	220.02	7.91
1	150	90.44	32.7
1	151.5	236.22	17.35
1	153	227.22	9.31
1	154.5	278.25	9.24
1	156	215.47	4.68
1	157.5	319.25	28.15
1	159	193.3	14.16
1	160.5	228.26	5.76
1	162	184.47	18.81
1	163.5	227.84	30.99
1	165	170.4	34.87
1	166.5	195.78	19.75
1	168	259.4	10.67
1	169.5	218.39	11.86
1	171	190.32	14.67
1	172.5	185.43	17.49
1	174	273.41	22.88
1	175.5	439.92	11.62
1	177	440.77	9.26
1	178.5	588.45	23.36
1	180	574.97	10.54
1	181.5	575.67	22.63
1	183	571.36	25.93
1	184.5	403.49	15.59
1	186	460.11	19.87
1	187.5	422.78	13.92
1	189	358.07	8.79
1	190.5	347.51	19.4
1	192	284.18	23.59
1	193.5	181.51	20.64
1	195	212.03	19.67
1	196.5	179.42	7.16
1	198	203.77	16.24
1	199.5	194.38	5.17
1	201	142.33	7.34
1	202.5	125.47	15.88
1	204	65.08	7.98
1	205.5	150.63	5.59
1	207	103.89	15.45
1	208.5	70.32	19.99
1	210	157.14	13.07
1	211.5	316.69	33.39
1	213	274.4	16.39
1	214.5	394.88	31.64
1	216	467.1	12.59
1	217.5	577.24	16.45
1	219	527.62	5.8
1	220.5	588.79	40.43
1	222	558.44	29.27
1	223.5	595.51	13.93
1	225	463.92	10.92
1	226.5	470.09	54.99
1	228	447.03	7.4
1	229.5	417.13	14.96
1	231	425.12	16.79
1	232.5	469.3	22.03
1	234	538.05	31.38
1	235.5	533.73	10.42
1	237	598.89	14.76
1	238.5	559.8	11.13
1	240	644.47	9.68
1	241.5	668.48	33.61
1	243	767.53	29.04
1	244.5	792.34	9.81
1	246	757.38	45.34
1	247.5	844.05	18.41
1	249	836.51	16.07
1	250.5	870.61	17.28
1	252	816.68	7.85
1	253.5	715.57	14.9
1	255	681.01	11.93
1	256.5	788.42	9.59
1	258	474.93	6.76
1	259.5	505.45	14.5
1	261	554.29	12.66
1	262.5	427.3	18.49
1	264	415.7	12.92
1	265.5	286.06	9.7
1	267	465.01	12.46
1	268.5	228.08	10.5
1	270	462.48	20.4
1	271.5	402	5.16
1	273	614.49	16.64
1	274.5	451.13	29.16
1	276	247.37	11.55
1	277.5	282.95	12.56
1	279	328.92	0
1	280.5	302.25	17.04
1	282	324.88	5.61
1	283.5	315.29	13.31
2	0	26.14	18.5
2	1.5	21.3	15.9
2	3	14.06	18.93
2	4.5	23.96	27.13
2	6	34.98	17
2	7.5	7.52	36.46
2	9	18.5	22.61
2	10.5	18	3.99
2	12	21.21	23.5
2	13.5	19.95	14.07
2	15	21.35	14.04
2	16.5	16.12	17.84
2	18	19.31	11.8
2	19.5	23.33	35.16
2	21	17.97	19.59
2	22.5	22.98	6.66
2	24	17.06	30.11
2	25.5	20.06	6.6
2	27	27.13	19.41
2	28.5	22.03	19.35
2	30	14.75	33.6
2	31.5	7.26	29.11
2	33	33.27	15.09
2	34.5	6.21	17.95
2	36	18.05	35.26
2	37.5	24.67	40.12
2	39	22.86	27.52
2	40.5	11.27	19.26
2	42	13.79	25.1
2	43.5	22.71	19
2	45	26.29	28.13
2	46.5	27.26	25.64
2	48	11.48	14.41
2	49.5	29.97	25.96
2	51	19.54	9.35
2	52.5	10.66	16.92
2	54	25.54	32.96
2	55.5	32.75	23.02
2	57	20.08	13.64
2	58.5	49.38	11.9
2	60	10.22	21.96
2	61.5	9.76	16.54
2	63	25.24	39.7
2	64.5	13.37	17.32
2	66	15.31	23.78
2	67.5	15.54	14.98
2	69	62.04	31.21
2	70.5	15.58	17.79
2	72	114.05	28.46
2	73.5	206.61	22.54
2	75	141.57	15.25
2	76.5	121.92	21.41
2	78	296.71	16.43
2	79.5	236.32	26.78
2	81	349.4	16.12
2	82.5	366.83	19.87
2	84	327.94	30.91
2	85.5	260.47	17.28
2	87	323.86	29.55
2	88.5	286.66	23.05
2	90	417.51	44.44
2	91.5	409.6	18.85
2	93	476.53	13.15
2	94.5	740.73	35.27
2	96	626.85	17.57
2	97.5	780.06	12.03
2	99	603.04	6.27
2	100.5	671.53	8.06
2	102	784.64	18.47
2	103.5	701.71	7.06
2	105	659.23	24.27
2	106.5	511.4	17.18
2	108	567.64	19.43
2	109.5	743.92	19.19
2	111	567.35	8.69
2	112.5	639.43	14.67
2	114	672.67	22.18
2	115.5	276.67	16.89
2	117	518.84	32.85
2	118.5	496.39	11.41
2	120	391.99	23.22
2	121.5	557.63	16.54
2	123	453.53	16.52
2	124.5	692.37	16.21
2	126	606.55	24.07
2	127.5	735.39	25.01
2	129	676.93	11.53
2	130.5	596.83	19.36
2	132	626.47	14.04
2	133.5	679.91	23.05
2	135	473.49	35.48
2	136.5	444.27	26.19
2	138	413.63	21.14
2	139.5	234.83	7.52
2	141	504.12	14.41
2	142.5	355.49	28.54
2	144	472.61	12.93
2	145.5	363.91	34.59
2	147	267.5	26.33
2	148.5	230.35	16.65
2	150	223.98	14.94
2	151.5	162.4	21.34
2	153	122.94	10.7
2	154.5	124.77	28.41
2	156	68.02	16.25
2	157.5	33.26	41.53
2	159	48.78	5.38
2	160.5	182.5	15.73
2	162	347.67	29.99
2	163.5	231	21.75
2	165	324.99	34.93
2	166.5	374.92	8.93
2	168	398.94	15.5
2	169.5	243.37	11.04
2	171	270.87	22.98
2	172.5	237.41	22.44
2	174	253.44	46.07
2	175.5	145.09	39.86
2	177	88.35	26.94
2	178.5	147.6	28.56
2	180	148.08	7.46
2	181.5	90.67	11.76
2	183	135.02	32.2
2	184.5	166.77	6.83
2	186	59.01	28.41
2	187.5	159.43	6.32
2	189	182.65	27.75
2	190.5	88.32	37.72
2	192	26.93	17.84
2	193.5	62.63	21.24
2	195	87.41	63.06
2	196.5	15.63	19.64
2	198	15.07	29.73
2	199.5	12.51	14.03
2	201	36.55	50.39
2	202.5	29.44	13.73
2	204	139.29	30.58
2	205.5	148.64	17
2	207	170.94	18.08
2	208.5	219.27	12.36
2	210	234.72	31.98
2	211.5	291.92	48.23
2	213	210.69	12.82
2	214.5	277.62	71.11
2	216	207.23	8.19
2	217.5	280.32	16.13
2	219	208.56	25.3
2	220.5	297.48	37.94
2	222	321.05	13.98
2	223.5	178.75	15.27
2	225	235.79	31.98
2	226.5	137.59	15.04
2	228	98.68	9.91
2	229.5	11.06	15.24
2	231	83.35	0
2	232.5	129.44	17.07
2	234	172.57	22.87
2	235.5	312.89	34.24
2	237	295.66	16.61
2	238.5	426.87	9.25
2	240	419.81	166.19
2	241.5	487.73	16.73
2	243	329.53	37.95
2	244.5	414.28	35.74
2	246	399.52	16.31
2	247.5	380.92	44.38
2	249	309.68	19.13
2	250.5	420.98	13.9
2	252	334.78	17.75
2	253.5	390.27	19.56
2	255	387.58	11.68
2	256.5	391.84	11.11
2	258	470.23	22.26
2	259.5	327.3	15.43
2	261	439.36	9.59
2	262.5	401.6	11.27
2	264	372.98	10.95
2	265.5	334.14	23.97
2	267	238.05	14.24
2	268.5	201.02	9.93
2	270	176.93	18.24
2	271.5	137.59	12.49
2	273	284.75	5.81
2	274.5	68.82	11.28
2	276	14.14	27.7
2	277.5	13.61	16.81
2	279	6.33	10.33
2	280.5	22.69	12.46
2	282	28.68	37.3
2	283.5	103.79	35.76
3	0	30.63	25.04
3	1.5	20.93	18.69
3	3	23.48	19.92
3	4.5	17.04	11.53
3	6	22.75	27.37
3	7.5	44.72	20.42
3	9	11.08	20.8
3	10.5	46.23	24.77
3	12	29.2	12.95
3	13.5	39.36	16.05
3	15	16.81	30.62
3	16.5	12.44	18.29
3	18	14.57	24.63
3	19.5	17.01	16
3	21	16.03	10.68
3	22.5	14.82	37.48
3	24	21.37	29.25
3	25.5	24.1	42.01
3	27	22.74	23.51
3	28.5	20.64	20.54
3	30	0	16.87
3	31.5	12.4	27.74
3	33	13.62	43.54
3	34.5	32.5	52.92
3	36	21.2	22.97
3	37.5	23.34	22.65
3	39	28.2	56.35
3	40.5	21.98	24.85
3	42	9.42	25.75
3	43.5	43.12	27.52
3	45	15.57	29.63
3	46.5	22.45	36.48
3	48	14.66	24.57
3	49.5	16.67	15.82
3	51	15.83	19.74
3	52.5	14.64	31.55
3	54	42.84	32.98
3	55.5	9.78	25
3	57	24.32	13.78
3	58.5	12.21	24.3
3	60	25.89	11.81
3	61.5	19.2	14.72
3	63	21.87	74.6
3	64.5	16.04	7.27
3	66	21.74	14.41
3	67.5	27.78	13.96
3	69	8.47	36.9
3	70.5	37.87	13.27
3	72	11.87	29.82
3	73.5	8.48	17.14
3	75	68.53	27.61
3	76.5	52.97	21.82
3	78	109.84	18.28
3	79.5	108.13	21.28
3	81	64.82	12.12
3	82.5	82.5	18.3
3	84	124.88	25.22
3	85.5	120.51	21.92
3	87	312.24	12.97
3	88.5	417.19	25.17
3	90	398.28	25.59
3	91.5	438.14	34.2
3	93	461.75	56.25
3	94.5	362.32	24.33
3	96	360.41	37.42
3	97.5	297.56	26.32
3	99	402.86	24.9
3	100.5	312.12	28.28
3	102	427.83	26.38
3	103.5	507.5	17.34
3	105	392.92	11.8
3	106.5	166	32.83
3	108	191.72	27.15
3	109.5	407.11	13.5
3	111	431.71	22.87
3	112.5	484.16	17.98
3	114	406.17	20.04
3	115.5	486.45	20.45
3	117	472.95	25.14
3	118.5	249.34	22.2
3	120	222.96	39.96
3	121.5	120.05	16.74
3	123	133.78	18.58
3	124.5	48.44	30.4
3	126	97.05	16.87
3	127.5	43.81	15.62
3	129	46.91	18.13
3	130.5	13.52	47.64
3	132	16.72	23.85
3	133.5	13.33	23.16
3	135	17.2	29.2
3	136.5	11.1	0
3	138	83.02	25.14
3	139.5	26.5	12.7
3	141	48.74	26.97
3	142.5	36.92	25.64
3	144	20.05	13.79
3	145.5	34.65	29.79
3	147	17.11	9.81
3	148.5	15.57	17.24
3	150	17.16	20.53
3	151.5	10.44	19.88
3	153	31.44	19.48
3	154.5	14.29	17.54
3	156	18.89	10.52
3	157.5	18.04	14.96
3	159	14.86	15.36
3	160.5	70.45	31.5
3	162	47.6	23.83
3	163.5	109.35	19.71
3	165	40.57	16.17
3	166.5	51.37	149.78
3	168	71.68	41.78
3	169.5	20.49	16.7
3	171	28.01	19.1
3	172.5	11.66	28.1
3	174	46.81	61.08
3	175.5	29.84	37.83
3	177	11.18	12
3	178.5	10.88	23.02
3	180	15.38	14.71
3	181.5	48.02	45.02
3	183	9.04	21.92
3	184.5	58	28.94
3	186	10.92	19.66
3	187.5	71.39	9.02
3	189	27.21	14.63
3	190.5	52.8	19.87
3	192	23.46	25.26
3	193.5	8.11	29.77
3	195	34.67	17.94
3	196.5	8.12	11.45
3	198	17.81	22.02
3	199.5	56.54	16.45
3	201	22.48	17.81
3	202.5	18.4	17.3
3	204	34.43	14.54
3	205.5	31.63	16.23
3	207	29.79	34.45
3	208.5	43.04	23.69
3	210	79.93	21.01
3	211.5	91.3	8.55
3	213	139.78	66.36
3	214.5	147.95	17.03
3	216	155.28	9.07
3	217.5	82.2	16.42
3	219	80.36	51.09
3	220.5	144.06	32.1
3	222	284.34	14.58
3	223.5	175.77	21.94
3	225	259.08	20.29
3	226.5	196.07	19.71
3	228	232.81	43.48
3	229.5	179.34	27.24
3	231	241.61	26.77
3	232.5	158.21	16.05
3	234	192.82	21.55
3	235.5	209.47	17.43
3	237	170.97	19.14
3	238.5	95.36	16.66
3	240	49.74	17.35
3	241.5	29.19	17.33
3	243	59.69	9.42
3	244.5	59.82	16.52
3	246	57.44	28.09
3	247.5	39.5	35.74
3	249	16.61	0
3	250.5	12.11	25.23
3	252	12.01	24.47
3	253.5	34.55	13.77
3	255	17.79	25.83
3	256.5	14.78	20.76
3	258	15.21	18.63
3	259.5	26.87	9.07
3	261	34.87	14.97
3	262.5	14.04	20.85
3	264	17	20.85
3	265.5	47.37	16.65
3	267	25.34	13.51
3	268.5	69.3	17.44
3	270	97.17	42.67
3	271.5	104.12	16.55
3	273	66.79	13.53
3	274.5	48.03	9.39
3	276	65.13	41.34
3	277.5	18.31	17.9
3	279	37.47	23.59
3	280.5	82.19	18.44
3	282	36.59	21.75
3	283.5	49.97	19
4	0	21.86	19.97
4	1.5	0	22.71
4	3	12.72	29.48
4	4.5	49.11	23.29
4	6	18.12	12.34
4	7.5	14.24	6.75
4	9	23.47	22.28
4	10.5	41.96	64.08
4	12	40.96	45.37
4	13.5	21.73	13.08
4	15	31.34	28.57
4	16.5	23.64	17.11
4	18	4.95	11.37
4	19.5	9.85	22.49
4	21	12.01	27.14
4	22.5	17.52	12.99
4	24	21.23	11.57
4	25.5	12.73	10.79
4	27	12.88	29.38
4	28.5	18.47	18
4	30	37.36	17.74
4	31.5	7.63	37.27
4	33	16.98	19.75
4	34.5	16.88	47.85
4	36	25.21	23.17
4	37.5	32.44	36.93
4	39	15.7	15.43
4	40.5	16.49	13.12
4	42	15.18	13.22
4	43.5	18.39	13.54
4	45	15.54	23.29
4	46.5	12.97	40.72
4	48	6.13	20.69
4	49.5	18.27	6.7
4	51	11.98	18
4	52.5	14.44	20.9
4	54	22.35	10.54
4	55.5	13.94	5.09
4	57	12.3	25.6
4	58.5	26.68	14.83
4	60	21.61	11.35
4	61.5	18.94	14.97
4	63	17.31	11.11
4	64.5	18.12	19.31
4	66	26.8	19.68
4	67.5	21.22	10.98
4	69	21.64	8.08
4	70.5	12.67	18.76
4	72	124.62	13.44
4	73.5	21.38	12.18
4	75	13.66	17.2
4	76.5	15.46	20.84
4	78	18.53	11.09
4	79.5	16.38	18.82
4	81	36.3	20.68
4	82.5	20.31	7.17
4	84	22.47	37.14
4	85.5	13.67	39.06
4	87	0	16.89
4	88.5	14.52	14.33
4	90	9.28	14.28
4	91.5	6.44	12.21
4	93	7.32	17.75
4	94.5	36.27	16.29
4	96	22.73	13.95
4	97.5	39.4	21.06
4	99	46.7	33.12
4	100.5	47.21	15.29
4	102	55.94	27.75
4	103.5	25	20.76
4	105	75.81	14.94
4	106.5	188.4	9.91
4	108	205.6	12.29
4	109.5	346.74	23.22
4	111	330.79	28.65
4	112.5	364.66	22.5
4	114	347.22	36.19
4	115.5	348.95	19.56
4	117	652.38	19.61
4	118.5	639.1	20.39
4	120	687.38	20.01
4	121.5	695.93	6.3
4	123	583.48	24.5
4	124.5	743.67	19.5
4	126	760.27	9.89
4	127.5	901.85	13.68
4	129	690.14	13.59
4	130.5	807.04	21.74
4	132	674.04	13.11
4	133.5	639	4.95
4	135	544.47	31.07
4	136.5	631.22	31.98
4	138	643.31	17.66
4	139.5	471.86	53.31
4	141	511.96	14.03
4	142.5	360.93	20.88
4	144	529.78	14.79
4	145.5	400.55	15.55
4	147	525.72	30.07
4	148.5	437.25	16
4	150	391.69	6.94
4	151.5	365.93	20.05
4	153	304.01	8.11
4	154.5	209.28	13.08
4	156	330.42	8.1
4	157.5	202.38	26.75
4	159	109.48	6.18
4	160.5	139.12	18.9
4	162	214.82	20.82
4	163.5	246.22	8.71
4	165	274.87	23.51
4	166.5	156.76	16.07
4	168	168.83	8.54
4	169.5	174.93	12.73
4	171	126.52	18.88
4	172.5	156.85	7.4
4	174	149.81	21.34
4	175.5	55.11	25.88
4	177	112.56	5.88
4	178.5	74.32	20.28
4	180	245.8	38.63
4	181.5	119.45	19.02
4	183	146.48	8.21
4	184.5	49.64	13.12
4	186	57.5	16.93
4	187.5	32.17	22.83
4	189	72.75	16.34
4	190.5	109.27	10.34
4	192	146.9	12.31
4	193.5	142.51	20.5
4	195	104.11	24.11
4	196.5	104.06	8.23
4	198	36.75	11.76
4	199.5	80	9.87
4	201	57.38	22.53
4	202.5	67.53	14.96
4	204	54.54	19.19
4	205.5	104.7	8.16
4	207	35.1	9.88
4	208.5	13.19	27.49
4	210	26.93	7.56
4	211.5	39.97	17.17
4	213	64.05	20.19
4	214.5	11.36	9.69
4	216	38.08	7.22
4	217.5	29.64	12.98
4	219	78.22	11.54
4	220.5	122.2	11.51
4	222	144.97	4.75
4	223.5	144.39	83.77
4	225	179.48	24.2
4	226.5	227.53	0
4	228	158.09	19.57
4	229.5	118.61	15.51
4	231	139.81	21.89
4	232.5	58.93	12.56
4	234	53.29	8.82
4	235.5	22.1	37.25
4	237	72.14	8.84
4	238.5	49.95	12.26
4	240	29.62	24.06
4	241.5	11.36	9.11
4	243	17.75	11.96
4	244.5	31.81	27.79
4	246	22.08	36.36
4	247.5	80.51	13.35
4	249	66.3	16.63
4	250.5	56.09	17.66
4	252	84.05	7.19
4	253.5	89.29	21.35
4	255	77.97	14.99
4	256.5	18.78	16.67
4	258	63.38	10.93
4	259.5	16.23	21.64
4	261	34.97	24.19
4	262.5	41.56	17.74
4	264	30.2	14.19
4	265.5	13.42	7.21
4	267	22.09	23.17
4	268.5	13.69	25.76
4	270	13.93	14.47
4	271.5	58.61	22.95
4	273	39.08	10.56
4	274.5	13.17	14.82
4	276	9.79	49.27
4	277.5	16.81	9.29
4	279	53.87	7.15
4	280.5	17.83	22.52
4	282	25.81	13.2
4	283.5	19.59	25.4
5	0	21.05	7.8
5	1.5	19.91	17.65
5	3	22.4	12.83
5	4.5	21.21	30.75
5	6	19.51	25.2
5	7.5	35.5	23.97
5	9	6.11	12.5
5	10.5	30.09	19.54
5	12	21.05	34.26
5	13.5	29.67	45.65
5	15	31.29	11.98
5	16.5	16.47	13.28
5	18	12.47	8.88
5	19.5	10.32	16.16
5	21	18	10.01
5	22.5	13.32	20.63
5	24	20.03	18.04
5	25.5	14.49	12.96
5	27	4.27	27.66
5	28.5	36.09	18.09
5	30	15.03	11.19
5	31.5	17.92	23.84
5	33	27.2	18.7
5	34.5	21.64	24
5	36	12.28	28.14
5	37.5	23.82	33.72
5	39	24.58	17.15
5	40.5	9.42	25.53
5	42	18.01	20.84
5	43.5	13.65	9.25
5	45	11.41	32.25
5	46.5	23.6	18.54
5	48	19.57	27.76
5	49.5	11.43	65.16
5	51	19.89	81.13
5	52.5	18.84	22.34
5	54	13.32	20.17
5	55.5	28.05	26.62
5	57	26.01	31.13
5	58.5	10.11	14.53
5	60	16.55	26.44
5	61.5	56.04	13.26
5	63	11.81	29.19
5	64.5	16.75	22.41
5	66	61.73	23.59
5	67.5	16.72	25.08
5	69	38.71	11.69
5	70.5	40.33	19.27
5	72	20.56	13.04
5	73.5	15.58	14.79
5	75	17.41	18.86
5	76.5	82.5	22.88
5	78	19.55	28.89
5	79.5	61.03	29.13
5	81	150.6	39.88
5	82.5	164.17	19.83
5	84	170.38	36.1
5	85.5	138.2	28.12
5	87	101.13	45.12
5	88.5	215.2	17.69
5	90	266.44	17.49
5	91.5	250.63	21.1
5	93	259.82	25.18
5	94.5	275.85	17.1
5	96	278.75	17.5
5	97.5	306.96	13.25
5	99	261.28	20.13
5	100.5	170.54	36.01
5	102	211.66	6.21
5	103.5	195.88	69.29
5	105	330.44	35.81
5	106.5	285.02	18.83
5	108	381.66	21.79
5	109.5	359.26	14.78
5	111	289.29	37.6
5	112.5	201.82	20.81
5	114	165.82	45.51
5	115.5	300.31	7.15
5	117	87.49	11.06
5	118.5	197.33	20.33
5	120	246.03	43.35
5	121.5	466.81	42.88
5	123	466.9	16.09
5	124.5	502.51	9.22
5	126	746.12	82.89
5	127.5	741.3	24.5
5	129	731.17	38.37
5	130.5	640.81	46.51
5	132	697.97	17.93
5	133.5	613.39	13.22
5	135	844.85	28.14
5	136.5	606.15	41.15
5	138	837.57	18.16
5	139.5	685.07	25.74
5	141	749.36	20.52
5	142.5	648.4	13.89
5	144	540.01	21.55
5	145.5	930.06	21.11
5	147	876.28	55.35
5	148.5	1155.58	15.35
5	150	961.27	23.16
5	151.5	858.43	21.01
5	153	819.51	21.08
5	154.5	892.63	31.4
5	156	760.93	19.29
5	157.5	539.15	17.56
5	159	596.86	37.99
5	160.5	537.68	19.41
5	162	422.62	27.44
5	163.5	555.45	30.18
5	165	776.44	26.55
5	166.5	657.98	29.36
5	168	660.69	7.25
5	169.5	743.71	17.17
5	171	695.85	25.87
5	172.5	609.86	10.55
5	174	686.37	31.28
5	175.5	562.29	14.18
5	177	558.79	11.45
5	178.5	595.74	67.34
5	180	479.2	18.97
5	181.5	510.42	33.1
5	183	445.79	11.44
5	184.5	277.04	25.36
5	186	332.39	26.21
5	187.5	392.77	38.1
5	189	465.56	11.38
5	190.5	455.17	21.05
5	192	568.11	15.06
5	193.5	341.35	30.26
5	195	286.06	26.48
5	196.5	356.79	30.99
5	198	298.33	13.11
5	199.5	327.17	28.07
5	201	313.71	46.99
5	202.5	164.37	24.23
5	204	138.86	27.42
5	205.5	76.59	37.54
5	207	235.25	22.3
5	208.5	253.18	42.75
5	210	199.47	14.96
5	211.5	154.33	9.82
5	213	234.43	16.34
5	214.5	248.01	23.77
5	216	267.84	16.86
5	217.5	271.88	27.8
5	219	236.31	303.33
5	220.5	194.58	33.45
5	222	217.58	20.08
5	223.5	183.51	28.42
5	225	162.93	30.76
5	226.5	186.09	14.64
5	228	150.73	14.02
5	229.5	137.76	13.83
5	231	135.64	27.83
5	232.5	233.6	11.77
5	234	266.91	6.8
5	235.5	212.21	45.51
5	237	155.92	25.24
5	238.5	122.06	61.07
5	240	137.55	18.76
5	241.5	65.99	24.08
5	243	113.24	26.8
5	244.5	290.41	23.84
5	246	387.58	19.23
5	247.5	434.92	33.32
5	249	380.8	38.37
5	250.5	299.19	62.62
5	252	274.19	14.03
5	253.5	275.09	24
5	255	272.17	26.34
5	256.5	271.05	28.26
5	258	171.8	7.86
5	259.5	210.1	47.6
5	261	122.57	27.31
5	262.5	236.51	23.82
5	264	237.09	22.73
5	265.5	112.18	38.76
5	267	272.09	56.81
5	268.5	235.51	32.12
5	270	232.45	19.56
5	271.5	237.62	25.45
5	273	221.82	23.41
5	274.5	135.89	64.83
5	276	202.76	29.83
5	277.5	124.51	18.36
5	279	179.85	27.77
5	280.5	15.14	26.62
5	282	33.75	20
5	283.5	116.39	30.35
6	0	11.95	18.55
6	1.5	31.76	24.85
6	3	14.15	16.36
6	4.5	17.84	39.24
6	6	15.95	10.21
6	7.5	29.67	36.78
6	9	52.99	25.57
6	10.5	22.97	20.04
6	12	20.92	38.31
6	13.5	9.82	15.7
6	15	20.14	44.24
6	16.5	13.82	34.87
6	18	9.25	16.04
6	19.5	23.06	14.08
6	21	18.2	20.84
6	22.5	17.66	10.44
6	24	44.94	7.02
6	25.5	10.43	13.58
6	27	24	11.56
6	28.5	7.81	19.28
6	30	13.51	25.96
6	31.5	28.96	11.24
6	33	27.52	10.05
6	34.5	73.56	18.61
6	36	42.47	10.56
6	37.5	19.38	32.45
6	39	24.28	14.54
6	40.5	20.31	17.6
6	42	68.87	30.36
6	43.5	55.88	13.19
6	45	9.08	36.79
6	46.5	21.86	18.74
6	48	40.65	11.79
6	49.5	20.47	7.54
6	51	18.22	21.23
6	52.5	24.53	41.42
6	54	14.8	60.29
6	55.5	19.95	17.21
6	57	6.59	23.21
6	58.5	23.62	44.2
6	60	24.45	14.76
6	61.5	22.78	32.71
6	63	29.08	31.88
6	64.5	11.37	58.47
6	66	20.69	15.74
6	67.5	10.44	20.93
6	69	33.68	16.08
6	70.5	32.9	20.22
6	72	3.93	9.38
6	73.5	45.66	13.21
6	75	5.54	41.91
6	76.5	166.73	15.99
6	78	183.5	11.95
6	79.5	172.53	23.92
6	81	179.48	22.04
6	82.5	122.23	12.17
6	84	162.74	29.94
6	85.5	121.14	10.94
6	87	240.06	8.53
6	88.5	103.83	10.12
6	90	121.22	32.83
6	91.5	249.94	32.56
6	93	327.5	30.36
6	94.5	206.51	35.21
6	96	189.54	56.8
6	97.5	155.37	7.3
6	99	64.07	20.32
6	100.5	177.17	0
6	102	160.21	7.98
6	103.5	277.53	19.5
6	105	295.94	17.94
6	106.5	320.87	20.76
6	108	323.91	11.36
6	109.5	343.26	29.55
6	111	303.49	15.21
6	112.5	236.85	24.26
6	114	349.35	44
6	115.5	376.61	12.96
6	117	505.55	20.78
6	118.5	416.37	24.53
6	120	426.99	40.31
6	121.5	438.63	15.39
6	123	468.54	18.36
6	124.5	386.51	11.78
6	126	455.01	11.72
6	127.5	627.73	14.63
6	129	850.92	16.73
6	130.5	839.58	23.42
6	132	870.13	15.43
6	133.5	889.96	15.64
6	135	794.82	19.08
6	136.5	848.5	27.11
6	138	985.28	27.01
6	139.5	876.82	9.58
6	141	746.43	12.58
6	142.5	643.41	11.14
6	144	709.1	77.37
6	145.5	615.14	16.87
6	147	627.54	10.6
6	148.5	352.71	26.89
6	150	463.63	9.49
6	151.5	492.91	11.19
6	153	532.53	8.28
6	154.5	471.49	35.05
6	156	447.21	18.44
6	157.5	286.66	29.78
6	159	275.97	20.79
6	160.5	190.24	13.99
6	162	327.8	10.39
6	163.5	368.79	13.88
6	165	414.16	14.41
6	166.5	450.63	33.43
6	168	459.41	17.59
6	169.5	372.32	17.21
6	171	325.93	15.93
6	172.5	476.74	16.11
6	174	294.07	14.67
6	175.5	290.22	24
6	177	408.79	17.38
6	178.5	400.87	16.04
6	180	399.94	13.63
6	181.5	374.14	11.74
6	183	229.97	34.79
6	184.5	232.21	12.07
6	186	279.85	12.86
6	187.5	204.22	14.56
6	189	42.4	25.23
6	190.5	105.87	26.24
6	192	61.8	13.15
6	193.5	232.41	14.14
6	195	75.11	10.08
6	196.5	184.16	10.03
6	198	134.89	24.2
6	199.5	146.5	23.02
6	201	177.28	11.55
6	202.5	327.01	10.3
6	204	173.37	16.62
6	205.5	130.44	17.27
6	207	201.06	19.57
6	208.5	191.99	23.58
6	210	161.44	18.1
6	211.5	299.21	21.24
6	213	205.94	19.64
6	214.5	445.1	13.31
6	216	335.81	13.13
6	217.5	440.56	24.89
6	219	349.5	17.2
6	220.5	287.53	14.9
6	222	403.85	15.34
6	223.5	373.6	8.37
6	225	404.07	17.91
6	226.5	472.15	9.21
6	228	396.89	13.93
6	229.5	358.4	16.52
6	231	341.59	13.66
6	232.5	386.85	15.69
6	234	360.91	16.26
6	235.5	260.57	0
6	237	379.86	22.97
6	238.5	157.09	14.02
6	240	82.02	31.53
6	241.5	98.36	21.45
6	243	73.76	15.61
6	244.5	211.76	21.06
6	246	40	16.47
6	247.5	15.28	23.02
6	249	98.07	15.09
6	250.5	15.52	13.32
6	252	10.65	20.04
6	253.5	29.93	18.06
6	255	43.81	31.69
6	256.5	9.09	29.15
6	258	13.16	8.08
6	259.5	20.71	18.09
6	261	0	20.62
6	262.5	52.33	21.18
6	264	77.94	11.68
6	265.5	12.85	18.93
6	267	24.57	32.85
6	268.5	130.52	14.95
6	270	191.58	19.49
6	271.5	240.59	11.29
6	273	237.18	12.72
6	274.5	297.76	7.47
6	276	390.82	11.98
6	277.5	323.45	14.48
6	279	149.51	19.93
6	280.5	274.03	34.49
6	282	277	19.8
6	283.5	239.49	16.96
7	0	9.95	25.66
7	1.5	18.61	19.43
7	3	14.09	17.13
7	4.5	15.28	8.11
7	6	22.61	36.23
7	7.5	25.49	26.58
7	9	18.5	22.44
7	10.5	10.48	9.44
7	12	19.23	15.04
7	13.5	20.19	22.77
7	15	15.96	16.13
7	16.5	17.45	20.43
7	18	22.97	12.37
7	19.5	23.22	5.16
7	21	13.77	20.03
7	22.5	35.2	60.18
7	24	42.45	12.45
7	25.5	18.12	16.13
7	27	30.03	18.84
7	28.5	36.38	20.86
7	30	40.63	11.8
7	31.5	13.89	28.67
7	33	11.47	19.61
7	34.5	23.06	16.04
7	36	18.27	47.48
7	37.5	20.96	22.31
7	39	31.97	26.14
7	40.5	23.91	23.15
7	42	25.68	27.84
7	43.5	26.59	10.77
7	45	14.44	19.42
7	46.5	19.63	28.74
7	48	22.36	18.74
7	49.5	44.58	11.38
7	51	25.64	8
7	52.5	12.3	38.54
7	54	33.9	30.23
7	55.5	7.06	10
7	57	12.34	16.22
7	58.5	39.01	12.99
7	60	7.68	27.22
7	61.5	20.41	21.97
7	63	4.72	41.56
7	64.5	30.15	19.6
7	66	7.45	13.51
7	67.5	15.11	44.27
7	69	20.71	21.41
7	70.5	15.05	22.8
7	72	19.13	14.82
7	73.5	34.62	17.33
7	75	30.42	22.14
7	76.5	60.29	15.72
7	78	17.8	30.11
7	79.5	36.63	11.17
7	81	33.24	30.2
7	82.5	52.74	14.4
7	84	11.28	21.05
7	85.5	5.3	12.75
7	87	13.08	14.35
7	88.5	34.84	11
7	90	19.27	44.4
7	91.5	35.5	24.69
7	93	47.29	22.8
7	94.5	59.02	43.55
7	96	13.48	70.76
7	97.5	9.01	16.62
7	99	12.16	19.37
7	100.5	31.03	33.51
7	102	8.47	0
7	103.5	56.11	17.49
7	105	34.85	13.68
7	106.5	46.78	9.26
7	108	40.3	26.47
7	109.5	17.69	19.05
7	111	16.03	34.75
7	112.5	54.81	13.19
7	114	30.27	6.26
7	115.5	23.64	0
7	117	50.37	26.69
7	118.5	16	24.71
7	120	15.84	14.21
7	121.5	41.16	34.94
7	123	11.88	53.03
7	124.5	40.3	17.84
7	126	29.78	41.3
7	127.5	55.87	14.83
7	129	66.58	25.99
7	130.5	49.2	15.04
7	132	72.04	16.28
7	133.5	15.88	48.99
7	135	48.72	17.65
7	136.5	67.52	18.7
7	138	95.16	27.58
7	139.5	46.5	14.02
7	141	29.47	12.56
7	142.5	70.36	18.78
7	144	69.97	14.93
7	145.5	46.83	24.53
7	147	35.75	14.76
7	148.5	30.37	50.94
7	150	131.88	18.19
7	151.5	15.84	11.17
7	153	95.28	24.37
7	154.5	126.46	15.14
7	156	154.02	15.04
7	157.5	138.46	20.19
7	159	102.03	35.25
7	160.5	38.19	82.53
7	162	58.2	13.84
7	163.5	65.99	11.86
7	165	57.03	16.83
7	166.5	50.89	31.36
7	168	61.43	14.68
7	169.5	27.95	18.94
7	171	69.29	7.5
7	172.5	65.27	31.36
7	174	106.01	29.09
7	175.5	93.48	19.15
7	177	146.45	12.73
7	178.5	85.42	19.07
7	180	52.1	12.82
7	181.5	138.42	14.73
7	183	35.72	21.88
7	184.5	65.28	9.92
7	186	91.57	7.98
7	187.5	75.01	16.12
7	189	131.79	18.63
7	190.5	114.86	11.43
7	192	54.5	23.7
7	193.5	125.59	17.55
7	195	145.02	14.43
7	196.5	201.89	11.01
7	198	205.49	55.1
7	199.5	198.92	6.68
7	201	181.44	14.26
7	202.5	226.81	45.57
7	204	201.96	19.55
7	205.5	183.25	26.26
7	207	266.15	34.25
7	208.5	203.99	13.25
7	210	301.6	17.48
7	211.5	223.38	28.94
7	213	300.51	9.17
7	214.5	385.12	21.12
7	216	273.55	11.65
7	217.5	438.55	12.51
7	219	150.4	13.8
7	220.5	108.71	15.72
7	222	228.5	27.24
7	223.5	196.84	15.61
7	225	142.02	19.32
7	226.5	145.45	13.52
7	228	204.41	10.16
7	229.5	147.34	24.34
7	231	227.2	19.75
7	232.5	40.44	10.67
7	234	187.98	20.48
7	235.5	97.65	21.6
7	237	114.08	24.74
7	238.5	141.83	24.98
7	240	84.59	34.79
7	241.5	198.79	19.33
7	243	44.31	25.73
7	244.5	46.57	8.85
7	246	127.87	13.2
7	247.5	134.9	16.05
7	249	44.34	37
7	250.5	10.31	17.21
7	252	42.36	23.11
7	253.5	65.54	49.06
7	255	138.01	9.21
7	256.5	57.76	14.64
7	258	69.39	15.99
7	259.5	79.08	14.32
7	261	100.11	30.58
7	262.5	61.23	27.35
7	264	76.38	103.73
7	265.5	145.02	34.56
7	267	93.99	24.49
7	268.5	101.38	25.07
7	270	16.68	33.75
7	271.5	37.99	12.19
7	273	153.58	24.64
7	274.5	55.09	26.53
7	276	93.93	5.3
7	277.5	139.19	16.9
7	279	92.4	42.42
7	280.5	54.85	56.98
7	282	69.46	9.23
7	283.5	115.89	68.1
8	0	34.83	22.73
8	1.5	7.82	19.19
8	3	25.68	18.12
8	4.5	25.98	17.66
8	6	4.3	22.1
8	7.5	23.03	20.68
8	9	23.7	48.99
8	10.5	31.24	22.39
8	12	26.2	18.08
8	13.5	41.34	17.05
8	15	17.4	20.19
8	16.5	11.7	54.07
8	18	20.98	39.07
8	19.5	65.45	11.69
8	21	25.17	58.85
8	22.5	27.21	18.62
8	24	32.93	37.02
8	25.5	17.69	66.6
8	27	29.14	27.87
8	28.5	33.31	16.48
8	30	26.11	31.44
8	31.5	22.92	42.42
8	33	32.51	11.9
8	34.5	48.92	74.98
8	36	36.72	26.53
8	37.5	17.01	19.68
8	39	29.1	17.36
8	40.5	33.63	135.25
8	42	33.58	56.71
8	43.5	48.39	27.35
8	45	28.96	24.84
8	46.5	43.09	35.31
8	48	19.94	22.15
8	49.5	24.75	10.03
8	51	34.95	37.01
8	52.5	20.54	29.07
8	54	24.43	26.05
8	55.5	24.47	11.75
8	57	23.4	33.55
8	58.5	35.96	48.11
8	60	30.45	22.48
8	61.5	43.83	11.68
8	63	50.46	26.6
8	64.5	25.17	28.88
8	66	44.24	11.74
8	67.5	137.14	26.51
8	69	111.08	24.07
8	70.5	175.89	31.79
8	72	302.55	29.62
8	73.5	185.56	45.87
8	75	263.12	30.89
8	76.5	343.93	43.44
8	78	295.58	33.7
8	79.5	146.15	27.99
8	81	197.61	24.67
8	82.5	117.25	20.37
8	84	399.52	13.34
8	85.5	325.82	27.7
8	87	430.13	34.19
8	88.5	405.59	32.22
8	90	423	28.31
8	91.5	466.92	20.37
8	93	536.98	45.87
8	94.5	394.73	22.46
8	96	391.35	26.9
8	97.5	360.55	21.52
8	99	480.18	46.7
8	100.5	370.24	12.64
8	102	570.22	23.78
8	103.5	641.22	29.87
8	105	727.12	24.19
8	106.5	837.77	35.44
8	108	839.78	16.83
8	109.5	533.8	27.24
8	111	686.37	17.8
8	112.5	524.99	19.32
8	114	645.31	11.18
8	115.5	468.61	48.02
8	117	491.68	27.34
8	118.5	469.86	14.51
8	120	564.53	36.41
8	121.5	525.05	33.6
8	123	497.4	22.81
8	124.5	521.86	35.97
8	126	465.38	27.5
8	127.5	676.71	19.68
8	129	709.02	0
8	130.5	609.13	16.93
8	132	539.14	76.08
8	133.5	455.58	16.04
8	135	623.95	15.87
8	136.5	690.58	24.31
8	138	732.3	18.11
8	139.5	399.05	40.5
8	141	604.71	26.14
8	142.5	651.12	17.64
8	144	843.12	10.14
8	145.5	762.41	62.01
8	147	919.26	34.98
8	148.5	629.27	12.05
8	150	720.2	12.44
8	151.5	530.81	12.48
8	153	438.52	15.05
8	154.5	504.35	17.33
8	156	562.86	13.66
8	157.5	568.27	16.7
8	159	672.21	21.59
8	160.5	619.44	26.76
8	162	443.27	31.93
8	163.5	305.46	160.91
8	165	306.86	16.01
8	166.5	181.66	24.88
8	168	175.49	35.28
8	169.5	240.57	16.92
8	171	81.83	21.56
8	172.5	173.82	15.64
8	174	23.78	22.51
8	175.5	149.38	42.09
8	177	41.04	59.56
8	178.5	88.29	59.83
8	180	146.69	27.15
8	181.5	178.9	57.84
8	183	108.11	36.76
8	184.5	153.1	32.67
8	186	57.45	13.71
8	187.5	147.94	22.61
8	189	244.64	21.74
8	190.5	309.33	50.79
8	192	466.12	23.48
8	193.5	568.12	24.28
8	195	613.36	37.79
8	196.5	884.61	35.38
8	198	820.58	85.88
8	199.5	1067.07	7.89
8	201	1286.48	18.43
8	202.5	1438.91	12.22
8	204	1263.16	20.29
8	205.5	1033.37	31.67
8	207	1108.01	17.14
8	208.5	1165.87	43.85
8	210	1464.33	27.23
8	211.5	1556.3	39.2
8	213	1841	23.01
8	214.5	2041.88	15.75
8	216	2071.65	25.38
8	217.5	2088.77	20.2
8	219	1775.38	22.09
8	220.5	1816.16	21.6
8	222	1727.96	11.07
8	223.5	1634.94	25.93
8	225	1743.13	29.57
8	226.5	1573.55	22.67
8	228	1541.71	16.85
8	229.5	1363.12	19.79
8	231	1181.83	13.77
8	232.5	996.74	14.05
8	234	668.97	15.7
8	235.5	671.52	44.26
8	237	631.71	21.22
8	238.5	313.46	27.69
8	240	265.25	16.37
8	241.5	457.99	9.63
8	243	403.94	23.45
8	244.5	441.71	27.72
8	246	254.63	23.85
8	247.5	308.72	23.56
8	249	313.6	19.37
8	250.5	417.38	15.82
8	252	139.11	9.77
8	253.5	291.3	9.12
8	255	212.39	19.79
8	256.5	140.4	51.74
8	258	87.27	18.5
8	259.5	95.59	21.87
8	261	224.2	12.81
8	262.5	143.53	15.07
8	264	267.14	62.79
8	265.5	494.13	7.42
8	267	199.71	22.61
8	268.5	276.17	23.03
8	270	209.89	39.98
8	271.5	211.78	16.32
8	273	173.3	14.06
8	274.5	177.04	15.23
8	276	189.05	11.08
8	277.5	137.63	16.67
8	279	141.93	7.69
8	280.5	65.09	18.16
8	282	79.17	17.72
8	283.5	158.22	25.5
9	0	8.69	19.57
9	1.5	25.24	11.5
9	3	18.36	14.33
9	4.5	15.63	4.95
9	6	12.57	50.04
9	7.5	17.8	25.72
9	9	13.21	24.54
9	10.5	9.68	41.37
9	12	16.02	14.47
9	13.5	6.81	16.11
9	15	16.21	32.05
9	16.5	21.89	20.58
9	18	19.25	21.07
9	19.5	26.01	14.27
9	21	21.05	10.9
9	22.5	13.83	27.71
9	24	26.73	24.58
9	25.5	15.5	5.2
9	27	15.57	8.05
9	28.5	11.16	25.3
9	30	35.4	29.12
9	31.5	16.56	12.11
9	33	11	12.68
9	34.5	10.05	11.89
9	36	13.34	17.14
9	37.5	37.2	13.07
9	39	23.37	21.01
9	40.5	16.22	12.75
9	42	33.7	36.74
9	43.5	20.01	38.05
9	45	31.12	15.09
9	46.5	27.65	25.94
9	48	19.03	14.6
9	49.5	27.87	48.83
9	51	44.47	26.82
9	52.5	28.16	13.67
9	54	18.92	13.17
9	55.5	11.7	6.11
9	57	41.89	23.93
9	58.5	12.49	14.5
9	60	24.27	22.29
9	61.5	35.23	11.14
9	63	7.32	17.23
9	64.5	27.33	26.26
9	66	18.82	26.5
9	67.5	24.39	10.14
9	69	26.41	12.69
9	70.5	152.82	14.5
9	72	162.75	19.57
9	73.5	159.62	20
9	75	105.53	7.43
9	76.5	157.49	16.25
9	78	176.34	17.82
9	79.5	111.17	18.74
9	81	132.43	22.06
9	82.5	117.67	17.83
9	84	118.08	22.49
9	85.5	155.58	14.8
9	87	224	28.78
9	88.5	215.41	16.79
9	90	269.46	21.21
9	91.5	353.25	15.51
9	93	259.61	27.15
9	94.5	373.04	43.32
9	96	284.17	37.56
9	97.5	354.81	22.94
9	99	257.42	4.26
9	100.5	361.53	14.19
9	102	484.81	27.47
9	103.5	370.16	22.79
9	105	429.2	5.6
9	106.5	308.67	19.58
9	108	463.38	25.79
9	109.5	624.1	11.98
9	111	502.16	29.09
9	112.5	377.52	33.21
9	114	447.79	34.4
9	115.5	457.51	19.39
9	117	388.48	14.96
9	118.5	524.17	24.35
9	120	471.82	37.28
9	121.5	560.96	11.42
9	123	492.83	19.58
9	124.5	489.78	18.64
9	126	422.27	16.81
9	127.5	432.21	29.22
9	129	559.9	17.92
9	130.5	483.03	13.03
9	132	496.39	9.72
9	133.5	590.09	40.74
9	135	576.08	22.12
9	136.5	801.59	10.53
9	138	870.23	27.93
9	139.5	964.88	24.7
9	141	946.06	15.81
9	142.5	986.7	14.48
9	144	818.68	17.84
9	145.5	902.79	72.01
9	147	799.49	10.3
9	148.5	774.97	17.27
9	150	755.23	13.48
9	151.5	622.89	19.41
9	153	710.63	42.03
9	154.5	622.9	22.26
9	156	564.04	12.01
9	157.5	663.34	11
9	159	546.51	18.04
9	160.5	769.91	10.16
9	162	908.49	19.45
9	163.5	730.41	41.25
9	165	599.14	36.24
9	166.5	585.61	9.38
9	168	817.3	15.25
9	169.5	726.16	20.98
9	171	547.78	31.3
9	172.5	652.44	35.89
9	174	502.72	11.88
9	175.5	582.8	43.84
9	177	445.54	31.91
9	178.5	511.64	20.14
9	180	426.42	15.15
9	181.5	305.41	12.55
9	183	413.83	14.87
9	184.5	250.91	16.12
9	186	327.43	13.91
9	187.5	312.97	24.72
9	189	349.98	20.06
9	190.5	257.59	30.74
9	192	321.84	14.57
9	193.5	374.65	14.12
9	195	286.46	16.94
9	196.5	204.74	6.34
9	198	186.31	16.83
9	199.5	238.49	10.38
9	201	248.81	9.19
9	202.5	261.45	5.26
9	204	245.81	16.53
9	205.5	224.15	6.94
9	207	117.56	24.21
9	208.5	121.95	30.21
9	210	22.43	16.76
9	211.5	23.27	10.65
9	213	122.72	14.63
9	214.5	42.01	21.08
9	216	12.47	64.11
9	217.5	25.36	30.67
9	219	17.25	17.75
9	220.5	37.28	27.97
9	222	29.52	13.41
9	223.5	47.21	14.61
9	225	18.55	11.91
9	226.5	30.74	23.33
9	228	26.84	8.41
9	229.5	15.81	24.5
9	231	54.52	6.88
9	232.5	43.79	17.15
9	234	11.84	10.18
9	235.5	61.43	21.06
9	237	113.91	13.8
9	238.5	116.53	20.86
9	240	17.87	5.36
9	241.5	112.21	17.72
9	243	27.83	7.62
9	244.5	55.8	13.35
9	246	73.04	11.25
9	247.5	413.47	24.65
9	249	568.66	13.51
9	250.5	826.61	11.07
9	252	890.13	22.04
9	253.5	952.86	14.94
9	255	839.63	12.93
9	256.5	744.79	16.83
9	258	656.82	13.31
9	259.5	846.87	9.92
9	261	714.14	15.64
9	262.5	877.82	13.34
9	264	506.68	14.55
9	265.5	719.31	35.84
9	267	746.21	13.17
9	268.5	605.25	6.48
9	270	709.4	16.87
9	271.5	676.14	14.17
9	273	502.32	9.8
9	274.5	776.24	24.47
9	276	819.76	17.03
9	277.5	657.97	11.11
9	279	588.62	40.45
9	280.5	461.74	16.31
9	282	654.09	17.33
9	283.5	889.22	15.02
10	0	18.64	19.77
10	1.5	7.56	22.32
10	3	15.44	14.98
10	4.5	14.7	24.67
10	6	18.25	33.34
10	7.5	18.09	17.86
10	9	21.99	27.17
10	10.5	54.68	13.5
10	12	9.4	42.43
10	13.5	9.12	39.71
10	15	23.35	14.57
10	16.5	26.9	19.83
10	18	71.37	9.61
10	19.5	18.81	7.76
10	21	14.71	15.48
10	22.5	12.77	15.44
10	24	10.34	17.96
10	25.5	14.34	17.69
10	27	10.41	39.26
10	28.5	14.07	19.88
10	30	28.15	18.36
10	31.5	14.4	17.86
10	33	22.63	25.33
10	34.5	18.49	23.77
10	36	20.61	24.74
10	37.5	33.33	29.09
10	39	26.76	31.06
10	40.5	19.42	20.43
10	42	20.95	27.02
10	43.5	20.55	15.28
10	45	11.58	22.47
10	46.5	12.04	55.26
10	48	15.53	10.24
10	49.5	11.49	24.75
10	51	18.78	26.1
10	52.5	31.38	16.22
10	54	41.13	12.57
10	55.5	28.44	19.7
10	57	25.19	8.23
10	58.5	34.42	26.58
10	60	18.77	23.34
10	61.5	13.08	21.36
10	63	27.1	17.4
10	64.5	9.58	19.79
10	66	28.01	38.67
10	67.5	10.4	23.95
10	69	30.26	22.75
10	70.5	30.25	7.44
10	72	75.36	24.44
10	73.5	23.72	42.97
10	75	103.77	33.58
10	76.5	86.02	22.35
10	78	72.15	18.7
10	79.5	110.7	16.33
10	81	159.07	8.43
10	82.5	171.15	17.81
10	84	178.34	38.41
10	85.5	219.3	20.08
10	87	154.14	40.69
10	88.5	156.62	59.43
10	90	264.58	32
10	91.5	289.6	18.91
10	93	161.26	22.57
10	94.5	225.06	33.72
10	96	229.7	17.6
10	97.5	164.2	32.65
10	99	181.86	15.97
10	100.5	165.04	21.97
10	102	193.95	53.72
10	103.5	175.56	31.33
10	105	176.62	21.42
10	106.5	138.51	41.37
10	108	131.99	25.89
10	109.5	94.75	21.83
10	111	86.02	12.1
10	112.5	124.96	16.04
10	114	98.63	23.33
10	115.5	11.14	24.76
10	117	36.19	30.28
10	118.5	8.69	32.3
10	120	48.49	20.37
10	121.5	192.51	17.43
10	123	254.16	15.78
10	124.5	111.58	27.98
10	126	171.22	23.74
10	127.5	40.9	31.67
10	129	37.93	12.03
10	130.5	41.05	8.79
10	132	27.98	21.21
10	133.5	27.62	13.93
10	135	176.95	25.63
10	136.5	65.43	20.28
10	138	368.41	18.91
10	139.5	367.95	21.86
10	141	374.48	17.89
10	142.5	341.93	10.45
10	144	420.09	16.82
10	145.5	268.99	40.95
10	147	492.01	21.08
10	148.5	454.23	15.31
10	150	487.4	35.26
10	151.5	659.75	11.61
10	153	786.27	21.89
10	154.5	1004.99	27.19
10	156	783.35	34.7
10	157.5	669.39	12.56
10	159	601.58	36.01
10	160.5	764.09	22.48
10	162	618.56	14.9
10	163.5	727.27	18.72
10	165	580.04	27.45
10	166.5	508.69	13.3
10	168	658	16.26
10	169.5	572.57	34.12
10	171	541.47	42.04
10	172.5	621.06	35.83
10	174	882.8	21.95
10	175.5	839.54	24.84
10	177	614.75	25
10	178.5	622.33	28.89
10	180	440.32	15.45
10	181.5	459.4	8.22
10	183	262.33	11.76
10	184.5	158.25	38.51
10	186	538.92	15.43
10	187.5	405.13	15.5
10	189	385.64	18.26
10	190.5	309.07	12.8
10	192	410.62	23.25
10	193.5	293.16	27.73
10	195	291.44	14.9
10	196.5	103.72	39.05
10	198	335.76	11.35
10	199.5	189.62	42.34
10	201	235.88	15.17
10	202.5	489.79	15.89
10	204	323.89	22.01
10	205.5	273.88	0
10	207	362.95	18.15
10	208.5	447.27	9.47
10	210	527.37	7.03
10	211.5	513.89	27.84
10	213	510.76	11.91
10	214.5	563.19	38.33
10	216	397.27	12.61
10	217.5	433.79	20.85
10	219	285.78	10.68
10	220.5	299.7	14.15
10	222	223.68	14.93
10	223.5	53.27	17.46
10	225	111.02	21.33
10	226.5	95.35	8.42
10	228	131.11	19.6
10	229.5	305.86	18.59
10	231	277.42	14.56
10	232.5	364.83	26.57
10	234	248.86	11.71
10	235.5	190.1	14.52
10	237	279.07	15.61
10	238.5	232.02	10.72
10	240	212.59	20.25
10	241.5	310.71	8.99
10	243	255.95	15.01
10	244.5	216.26	20.83
10	246	354.36	44.49
10	247.5	309.54	15.1
10	249	447.11	14.71
10	250.5	360.46	14.8
10	252	568.99	16.11
10	253.5	505.19	28.61
10	255	552.77	28.92
10	256.5	777.75	13.16
10	258	683.86	14.36
10	259.5	617.49	20.66
10	261	606.17	34.93
10	262.5	801.54	9.05
10	264	626.1	22.12
10	265.5	478.62	19.28
10	267	552.38	14.96
10	268.5	387.95	30.15
10	270	241.41	13.77
10	271.5	159.64	18.76
10	273	199.45	16.2
10	274.5	272.78	21.81
10	276	84	10.58
10	277.5	227.94	13.37
10	279	163.06	21.28
10	280.5	157.28	9.3
10	282	135.54	23.87
10	283.5	106.09	18.64
11	0	37.35	36.28
11	1.5	13.56	18.83
11	3	19.9	12.41
11	4.5	24.65	23.94
11	6	17.26	13.63
11	7.5	13.33	27.44
11	9	9.55	32.43
11	10.5	13.85	23.18
11	12	12.48	11.29
11	13.5	35.48	11.97
11	15	14.2	31.17
11	16.5	148.53	28.71
11	18	22.74	31.56
11	19.5	25.06	47.54
11	21	18.44	22.83
11	22.5	14.03	33.03
11	24	15.52	17
11	25.5	7.3	39.9
11	27	21.91	33.56
11	28.5	30.75	16.25
11	30	30.45	21.59
11	31.5	27.08	29.75
11	33	11.81	23.41
11	34.5	22.12	19.54
11	36	37.75	9.73
11	37.5	27.51	34.21
11	39	16.52	40.64
11	40.5	41.98	17.44
11	42	24.31	19.47
11	43.5	37.91	23.12
11	45	26.15	22.51
11	46.5	148.31	14.59
11	48	21.32	19.79
11	49.5	28.94	18.44
11	51	166.89	33.06
11	52.5	46.51	26.37
11	54	44.52	46.35
11	55.5	49.69	25.47
11	57	37.06	24.61
11	58.5	28.8	20.16
11	60	11.74	18.48
11	61.5	22.27	20.69
11	63	38.5	15.65
11	64.5	123.42	50.83
11	66	356.64	24.15
11	67.5	321.31	0
11	69	291.75	20.98
11	70.5	293.99	17.58
11	72	354.19	10.93
11	73.5	742.94	20.07
11	75	553.5	25.97
11	76.5	403.64	9.2
11	78	520.78	28.07
11	79.5	612.28	16.12
11	81	481.52	16.6
11	82.5	460.32	16.93
11	84	554.7	17.67
11	85.5	757.66	19.75
11	87	695.3	13.8
11	88.5	637.28	22.83
11	90	650.66	25.32
11	91.5	845.64	11.28
11	93	593.77	13.01
11	94.5	714.31	5.07
11	96	701.95	20.61
11	97.5	488.24	100.6
11	99	528.33	13.42
11	100.5	80.73	120.91
11	102	472.28	17.96
11	103.5	647.34	16.59
11	105	543.71	20.98
11	106.5	683.61	12.74
11	108	873.22	17.08
11	109.5	1336.27	13.55
11	111	1244.96	11.45
11	112.5	946.14	29.84
11	114	1011.91	13.63
11	115.5	964.44	13.03
11	117	871.43	17.28
11	118.5	616.56	17.15
11	120	764.36	39.19
11	121.5	1018.73	10.83
11	123	1018.74	19.52
11	124.5	1015.64	19.58
11	126	827.34	19
11	127.5	953.33	19.18
11	129	787.62	16.19
11	130.5	719.12	13.79
11	132	676.9	13.85
11	133.5	461.97	13.39
11	135	609.47	29.75
11	136.5	388.36	7.83
11	138	427.37	16.58
11	139.5	284.82	12.28
11	141	378.32	10.95
11	142.5	283.29	19.57
11	144	312.05	41.26
11	145.5	443.83	4.92
11	147	216.64	11.73
[truncated: 28,971 more rows]
