# Supplementary material for: Estrogen‐dependent control and cell‐to‐cell variability of transcriptional bursting
Source: Mol Syst Biol. 2018 Feb 23;14(2):e7678. doi: 10.15252/msb.20177678 (PMC5825209; doi:10.15252/msb.20177678)
Supplement: Supplementary file 6 — Dataset EV4 [file MSB-14-e7678-s006.xls]

## Sheet: Info
Dataset EV4
Estrogen-dependent control and cell-to-cell variability of transcriptional bursting
Christoph Fritzsch, Stephan Baumgärtner, Monika Kuban, Daria Steinshorn, George Reid and Stefan Legewie
This .xls file contains transcription site intensities of the dual allele cell line (Fig 5).
Experimental setup
1.8 × 10^4 MCF7-GREB1-PP7-Dual cells were seeded per channel of a µ-Slide VI 0.4 ibiTreat (Ibidi) three days prior to imaging.
Medium was replaced daily with medium containing 10 pM E2.
Image acquisition
Microscope	DeltaVision™ Elite (GE Healthcare Life Sciences)
Environment	37 °C, 5 % CO2
Lens	60× 1.42 NA Oil Plan APO
Excitation	Seven-color InsightSSI module
Filters	FITC with polychroic beam splitter for DAPI, FITC, TRITC and Cy5
Camera	pco.edge sCMOS-camera operating with 2×2 binning
z-stack	12 x 0.55 µm
Light intensity	2 % (FITC)
Exposure time	100 ms
Imaging interval	260 x 3 min
Image processing
1) Nuclei segmentation and tracking
2) Identification of nuclear spots and semi-automated tracking
3) Discard cells with bad focus and cells that divide or in which the spot divides through replication of the allele
4) Quantification of spot intensities: fit of a three-dimensional Gaussian distribution at the tracked position to intensities of bandpass-filtered (0.4-4 µm) images
5) Discard first 10 timepoints
Normalization
A single transcript has an approximate intensity of 23.3 a.u.
Description of sheets
One sheet with the quantification results at 10 pM E2.
Description of columns
Cell	Identifier of cell (number from 1 to #cells)
Time_min	Time of image acquisition in minutes
Intensity1_au	Intensity of transcription site of first allele (arbitrary units)
Intensity2_au	Intensity of transcription site of second allele (arbitrary units)
Background_au	Intensity of position within center of the nucleus but distinct from both transcription sites (arbitrary units)

## Sheet: Dual Allele 10 pM E2
Cell	Time_min	Intensity1_au	Intensity2_au	Background_au
1	0	19.96	43	0
1	3	6.01	14	0
1	6	5.6	15	0
1	9	22.58	15	0
1	12	42.76	71	0
1	15	10.69	23	0
1	18	8.75	11	0
1	21	0	11	0
1	24	21.18	21	0
1	27	22.25	13	0
1	30	25.9	14	0
1	33	16.75	20	0
1	36	19.71	13	0
1	39	24.85	6	0
1	42	29.23	12	0
1	45	80.18	18	0
1	48	150	11	0
1	51	67.62	8	0
1	54	16.92	26	0
1	57	198.13	22	0
1	60	218.17	15	0
1	63	373.99	21	0
1	66	696.37	23	0
1	69	754.02	64	0
1	72	457.36	88	0
1	75	572.99	43	0
1	78	682.94	15	0
1	81	750.85	24	0
1	84	741.51	22	0
1	87	567.12	33	0
1	90	808.78	26	0
1	93	624.52	15	0
1	96	666.12	15	0
1	99	419.43	11	0
1	102	505.55	13	0
1	105	360.96	20	0
1	108	204.71	174	0
1	111	271.67	243	0
1	114	235.74	169	0
1	117	48.17	190	0
1	120	63.26	294	0
1	123	94.5	189	0
1	126	184.76	317	0
1	129	287.19	177	0
1	132	387.04	146	0
1	135	348.67	186	0
1	138	339.52	199	0
1	141	438.38	166	0
1	144	378.44	173	0
1	147	248.45	13	0
1	150	371.81	30	0
1	153	329.07	28	0
1	156	323.47	27	0
1	159	240.89	11	0
1	162	379.07	21	0
1	165	217.93	40	0
1	168	19.57	82	0
1	171	32.41	199	0
1	174	60.69	234	0
1	177	26.76	194	0
1	180	53.05	84	0
1	183	11.64	135	0
1	186	11.27	50	0
1	189	44.17	190	0
1	192	38.92	184	0
1	195	19.31	157	0
1	198	67.84	215	0
1	201	52.77	204	0
1	204	69.73	313	0
1	207	61.14	87	0
1	210	127.9	17	0
1	213	213.5	3	0
1	216	207.5	43	0
1	219	158.3	43	0
1	222	132.02	175	0
1	225	562	168	0
1	228	443.5	65	0
1	231	451.89	69	0
1	234	664.4	346	0
1	237	574.94	221	0
1	240	483.12	391	0
1	243	423.66	376	0
1	246	538.26	359	0
1	249	272.06	384	0
1	252	156.94	370	0
1	255	207.11	372	0
1	258	112.09	378	0
1	261	119.09	423	0
1	264	122.95	265	0
1	267	21.36	295	0
1	270	67.61	189	0
1	273	129.33	123	0
1	276	122.15	139	0
1	279	27.15	84	0
1	282	20.77	119	0
1	285	33.74	94	0
1	288	35.23	81	0
1	291	18.67	135	0
1	294	56.62	226	0
1	297	74.09	50	0
1	300	67.17	85	0
1	303	30.22	29	0
1	306	47.97	73	0
1	309	120.6	60	0
1	312	66.74	128	0
1	315	62.79	264	0
1	318	145.09	353	0
1	321	118.21	190	0
1	324	122.38	235	0
1	327	50.85	306	0
1	330	45.31	291	0
1	333	37.07	321	0
1	336	31.98	251	0
1	339	32.28	177	0
1	342	12.7	265	0
1	345	56.44	296	0
1	348	18.77	262	0
1	351	153.17	138	0
1	354	170.07	163	0
1	357	166.46	181	0
1	360	112.29	146	0
1	363	116.39	204	0
1	366	136.52	199	0
1	369	169.26	119	0
1	372	225.23	19	0
1	375	207.99	69	0
1	378	313.31	171	0
1	381	210.08	174	0
1	384	204.39	200	0
1	387	200.72	108	0
1	390	70.62	110	0
1	393	160.49	113	0
1	396	263.81	110	0
1	399	251.63	91	0
1	402	273.36	143	0
1	405	210.21	123	0
1	408	197.68	166	0
1	411	210.96	128	0
1	414	172.44	95	0
1	417	108.59	77	0
1	420	179.69	11	0
1	423	170.68	40	0
1	426	225.42	21	0
1	429	144.86	17	0
1	432	132.22	7	0
1	435	117.32	9	0
1	438	144.5	57	0
1	441	163.17	37	0
1	444	118.17	18	0
1	447	176.52	31	0
1	450	50.52	25	0
1	453	175.42	32	0
1	456	172.61	27	0
1	459	34.33	32	0
1	462	70.76	13	0
1	465	34.08	24	0
1	468	126.79	17	0
1	471	114	12	0
1	474	286.93	11	0
1	477	123.16	15	0
1	480	207.14	41	0
1	483	197.68	12	0
1	486	63.83	47	0
1	489	37.56	127	0
1	492	86.85	144	0
1	495	98.33	13	0
1	498	42.35	40	0
1	501	41.45	86	0
1	504	46.52	133	0
1	507	18.58	133	0
1	510	19.23	112	0
1	513	26.66	46	0
1	516	18.67	204	0
1	519	6.94	182	0
1	522	8.14	17	0
1	525	59.99	24	0
1	528	11.75	31	0
1	531	125.03	133	0
1	534	199.81	51	0
1	537	164.76	60	0
1	540	88.46	13	0
1	543	163.05	9	0
1	546	122.89	15	0
1	549	174.66	24	0
1	552	217.03	23	0
1	555	205.06	7	0
1	558	139.39	8	0
1	561	184.83	26	0
1	564	163.54	15	0
1	567	187.99	15	0
1	570	209.67	32	0
1	573	191.67	22	0
1	576	170.22	15	0
1	579	154.01	14	0
1	582	100.84	13	0
1	585	16.14	22	0
1	588	26.1	16	0
1	591	8.42	9	0
1	594	21.19	15	0
1	597	16.19	19	0
1	600	10.06	21	0
1	603	23.29	140	0
1	606	12.57	21	0
1	609	7.59	6	0
1	612	36.97	41	0
1	615	12.21	21	0
1	618	43.4	29	0
1	621	156.03	9	0
1	624	70.83	29	0
1	627	108.53	46	0
1	630	78.23	18	0
1	633	72.86	16	0
1	636	118.01	12	0
1	639	134.7	61	0
1	642	121	64	0
1	645	139.63	65	0
1	648	83.1	53	0
1	651	134.24	40	0
1	654	141.21	63	0
1	657	95.98	110	0
1	660	45.34	171	0
1	663	33.08	173	0
1	666	34.67	150	0
1	669	29.68	57	0
1	672	31.83	18	0
1	675	64.17	11	0
1	678	130.6	10	0
1	681	97.8	158	0
1	684	162.93	32	0
1	687	121.57	47	0
1	690	148.07	124	0
1	693	193.42	50	0
1	696	184.34	20	0
1	699	217.38	13	0
1	702	239.77	19	0
1	705	170.19	17	0
1	708	109.21	10	0
1	711	282.21	31	0
1	714	335.55	38	0
1	717	318.41	71	0
1	720	222.68	33	0
1	723	328.05	36	0
1	726	175.86	46	0
1	729	197.29	63	0
1	732	284.15	51	0
1	735	224.49	45	0
1	738	264.49	41	0
1	741	349.62	48	0
1	744	410.29	16	0
1	747	321.65	78	0
2	0	70.89	47	0
2	3	122.57	13	0
2	6	59.24	8	0
2	9	78.24	18	0
2	12	72.55	33	0
2	15	46.01	75	0
2	18	46.63	257	0
2	21	34.1	61	0
2	24	81.09	42	0
2	27	64.81	23	0
2	30	114.2	29	0
2	33	215.51	21	0
2	36	282.48	12	0
2	39	98.51	23	0
2	42	11.61	13	0
2	45	94.71	41	0
2	48	67.79	12	0
2	51	38.78	52	0
2	54	41.79	33	0
2	57	39.17	59	0
2	60	25.26	83	0
2	63	23.07	45	0
2	66	19.02	97	0
2	69	13.89	35	0
2	72	16.9	27	0
2	75	35.78	167	0
2	78	24.13	233	0
2	81	30.33	258	0
2	84	64.74	113	0
2	87	121.41	55	0
2	90	15.31	59	0
2	93	26.05	69	0
2	96	12.79	17	0
2	99	50.25	51	0
2	102	27.38	86	0
2	105	18.24	10	0
2	108	119.66	71	0
2	111	172.46	44	0
2	114	166.33	36	0
2	117	233.45	42	0
2	120	329.63	45	0
2	123	299.38	68	0
2	126	293.19	34	0
2	129	127.83	47	0
2	132	120.36	225	0
2	135	259.55	285	0
2	138	141.86	302	0
2	141	268.29	225	0
2	144	173.43	86	0
2	147	146.12	44	0
2	150	170.65	82	0
2	153	239.06	99	0
2	156	243.33	112	0
2	159	216.34	12	0
2	162	132.1	35	0
2	165	167.11	20	0
2	168	96.21	28	0
2	171	69.39	157	0
2	174	101.2	13	0
2	177	30.17	8	0
2	180	17.3	38	0
2	183	43.08	13	0
2	186	198.67	25	0
2	189	258.31	16	0
2	192	229.25	35	0
2	195	201.6	41	0
2	198	375.65	66	0
2	201	224.02	52	0
2	204	331.54	100	0
2	207	363.81	79	0
2	210	309.09	22	0
2	213	275.08	13	0
2	216	367.28	78	0
2	219	119.39	15	0
2	222	151.85	13	0
2	225	26.74	27	0
2	228	186.71	145	0
2	231	449.39	140	0
2	234	284.77	97	0
2	237	293.66	33	0
2	240	295.78	26	0
2	243	350.27	81	0
2	246	258.17	44	0
2	249	204.47	112	0
2	252	51.18	132	0
2	255	111.81	108	0
2	258	19.63	127	0
2	261	79.71	189	0
2	264	88.23	137	0
2	267	40.77	248	0
2	270	254.36	155	0
2	273	373.1	146	0
2	276	637.91	35	0
2	279	710.16	55	0
2	282	633.32	179	0
2	285	791.67	156	0
2	288	671.74	146	0
2	291	705.41	74	0
2	294	655.29	128	0
2	297	461.36	104	0
2	300	438.92	133	0
2	303	723.08	83	0
2	306	490.04	44	0
2	309	761.66	70	0
2	312	722.81	167	0
2	315	600.91	19	0
2	318	605.37	21	0
2	321	667.01	23	0
2	324	554.75	38	0
2	327	566.45	15	0
2	330	431.86	107	0
2	333	269.14	115	0
2	336	695.78	132	0
2	339	608.37	122	0
2	342	564.9	99	0
2	345	389.94	139	0
2	348	305	116	0
2	351	336.76	92	0
2	354	323.34	13	0
2	357	217.34	66	0
2	360	189.87	207	0
2	363	137.78	139	0
2	366	195.93	21	0
2	369	168.73	104	0
2	372	106.95	82	0
2	375	215.79	100	0
2	378	160.39	213	0
2	381	271.29	221	0
2	384	321.14	100	0
2	387	431.27	141	0
2	390	644.55	204	0
2	393	411.65	71	0
2	396	357.54	106	0
2	399	321	134	0
2	402	163.03	66	0
2	405	203.08	0	0
2	408	195.29	15	0
2	411	324.05	14	0
2	414	136.7	17	0
2	417	177.58	20	0
2	420	99.6	14	0
2	423	51.35	14	0
2	426	76.35	24	0
2	429	55.09	20	0
2	432	21.62	9	0
2	435	165.27	15	0
2	438	186.21	18	0
2	441	74.44	11	0
2	444	108.47	22	0
2	447	196.27	26	0
2	450	228.9	39	0
2	453	236.2	22	0
2	456	254.2	20	0
2	459	261.34	40	0
2	462	237.03	20	0
2	465	165.74	54	0
2	468	325.2	111	0
2	471	177.72	90	0
2	474	321.07	84	0
2	477	90.67	80	0
2	480	235.92	34	0
2	483	519.2	73	0
2	486	342.27	33	0
2	489	491.23	35	0
2	492	502.45	31	0
2	495	367.34	78	0
2	498	297.64	73	0
2	501	114.97	130	0
2	504	257.47	99	0
2	507	325.32	27	0
2	510	220.67	55	0
2	513	84.74	43	0
2	516	36.23	99	0
2	519	147.7	205	0
2	522	261.29	130	0
2	525	146.49	167	0
2	528	98.67	246	0
2	531	103.04	341	0
2	534	93.61	155	0
2	537	119.03	229	0
2	540	79.06	176	0
2	543	78.81	182	0
2	546	164.4	117	0
2	549	160.68	70	0
2	552	49.39	7	0
2	555	15.84	92	0
2	558	92.05	174	0
2	561	21.96	209	0
2	564	81.18	135	0
2	567	301.35	112	0
2	570	236.79	145	0
2	573	234.33	163	0
2	576	19.83	218	0
2	579	214.36	235	0
2	582	179.4	217	0
2	585	73.38	61	0
2	588	241.45	15	0
2	591	157.8	0	0
2	594	193.29	20	0
2	597	61.81	19	0
2	600	57.7	13	0
2	603	67.02	15	0
2	606	352.28	17	0
2	609	359.56	17	0
2	612	334.83	19	0
2	615	177.63	49	0
2	618	153.42	109	0
2	621	160.64	63	0
2	624	105.47	26	0
2	627	63.12	13	0
2	630	116.04	14	0
2	633	66.09	29	0
2	636	108.78	15	0
2	639	88.81	13	0
2	642	45.58	8	0
2	645	53.5	75	0
2	648	77.27	28	0
2	651	196.43	77	0
2	654	324.28	23	0
2	657	282.25	31	0
2	660	129.1	15	0
2	663	126.96	33	0
2	666	146.88	20	0
2	669	125.31	26	0
2	672	56.7	105	0
2	675	53.43	22	0
2	678	52.67	11	0
2	681	45.41	16	0
2	684	112.19	14	0
2	687	62.53	77	0
2	690	92.96	64	0
2	693	83.92	31	0
2	696	108.1	19	0
2	699	62.12	31	0
2	702	146.9	60	0
2	705	68.57	18	0
2	708	27.25	38	0
2	711	18.98	12	0
2	714	10.22	89	0
2	717	12.39	66	0
2	720	74	59	0
2	723	214.73	51	0
2	726	183.83	47	0
2	729	99.47	34	0
2	732	171.09	14	0
2	735	120.84	13	0
2	738	170.65	21	0
2	741	200.29	11	0
2	744	229.81	15	0
2	747	406.53	22	0
3	0	581.04	180	0
3	3	487.18	170	0
3	6	327.46	165	0
3	9	130.87	109	0
3	12	325.03	144	0
3	15	159.77	93	0
3	18	103.58	73	0
3	21	70.49	49	0
3	24	80.99	22	0
3	27	29.61	63	0
3	30	40.36	143	0
3	33	67	134	0
3	36	125.79	107	0
3	39	202.73	125	0
3	42	438.28	147	0
3	45	339.81	92	0
3	48	510.53	236	0
3	51	158.29	185	0
3	54	135.13	296	0
3	57	53.97	334	0
3	60	256.31	219	0
3	63	273.68	121	0
3	66	276.26	172	0
3	69	109.77	178	0
3	72	369.16	161	0
3	75	356.39	193	0
3	78	162.7	85	0
3	81	456.78	82	0
3	84	247.71	127	0
3	87	210.86	135	0
3	90	288.49	168	0
3	93	301.55	49	0
3	96	513.65	93	0
3	99	378.12	55	0
3	102	435.19	36	0
3	105	300.55	23	0
3	108	228.91	10	0
3	111	29.51	40	0
3	114	102.91	22	0
3	117	52.1	11	0
3	120	125.09	67	0
3	123	146.81	77	0
3	126	69.07	225	0
3	129	86.15	90	0
3	132	167.91	306	0
3	135	188.6	181	0
3	138	135.83	169	0
3	141	77.89	138	0
3	144	100.8	127	0
3	147	105.71	210	0
3	150	109.58	117	0
3	153	84.64	148	0
3	156	14.62	126	0
3	159	106.6	79	0
3	162	105.92	45	0
3	165	61.41	36	0
3	168	69.8	51	0
3	171	56.11	29	0
3	174	67.64	25	0
3	177	168.45	15	0
3	180	209.46	17	0
3	183	203.93	38	0
3	186	190.37	51	0
3	189	127.78	9	0
3	192	198.67	32	0
3	195	159.75	20	0
3	198	228.4	46	0
3	201	329.53	11	0
3	204	375.68	8	0
3	207	325.46	15	0
3	210	164.92	14	0
3	213	17.7	13	0
3	216	53.42	11	0
3	219	39.61	15	0
3	222	248.14	13	0
3	225	138.78	98	0
3	228	246.65	23	0
3	231	261.35	17	0
3	234	308.28	14	0
3	237	208.77	21	0
3	240	308	6	0
3	243	363.84	5	0
3	246	443.67	13	0
3	249	515.93	16	0
3	252	427.67	14	0
3	255	392.17	16	0
3	258	452.17	13	0
3	261	110.99	11	0
3	264	104.89	20	0
3	267	108.25	6	0
3	270	167.11	16	0
3	273	185.6	17	0
3	276	101.22	10	0
3	279	222.9	16	0
3	282	55.34	17	0
3	285	20.74	4	0
3	288	26.41	21	0
3	291	98.44	8	0
3	294	27.48	13	0
3	297	73.2	14	0
3	300	16.87	17	0
3	303	166.9	14	0
3	306	98.59	37	0
3	309	44.02	18	0
3	312	64.36	9	0
3	315	24.43	2	0
3	318	18.4	8	0
3	321	20.71	14	0
3	324	28.01	13	0
3	327	79.03	13	0
3	330	25.45	14	0
3	333	19.35	10	0
3	336	24.86	11	0
3	339	16.36	12	0
3	342	54.74	14	0
3	345	44.19	5	0
3	348	21.54	39	0
3	351	24.86	21	0
3	354	24.75	15	0
3	357	31.73	26	0
3	360	23.4	18	0
3	363	20.59	74	0
3	366	21.03	18	0
3	369	22.66	14	0
3	372	31.85	10	0
3	375	31.56	29	0
3	378	51.13	25	0
3	381	237.38	7	0
3	384	209.68	24	0
3	387	267.68	15	0
3	390	116.73	17	0
3	393	177.73	22	0
3	396	33.62	11	0
3	399	50.08	37	0
3	402	121.78	13	0
3	405	128.88	58	0
3	408	175.34	40	0
3	411	181.29	14	0
3	414	175.7	22	0
3	417	117.66	7	0
3	420	238.37	10	0
3	423	56.58	20	0
3	426	206.07	26	0
3	429	85.84	14	0
3	432	37.75	15	0
3	435	12.85	10	0
3	438	35	21	0
3	441	11.6	39	0
3	444	19.69	14	0
3	447	10.35	10	0
3	450	22.65	30	0
3	453	15.85	30	0
3	456	27.92	14	0
3	459	19.7	24	0
3	462	21.22	18	0
3	465	29.18	39	0
3	468	16.67	14	0
3	471	13.97	18	0
3	474	16.78	18	0
3	477	26.57	26	0
3	480	18.9	19	0
3	483	7.63	16	0
3	486	16.61	8	0
3	489	9.68	22	0
3	492	16.38	30	0
3	495	11.78	26	0
3	498	16.72	20	0
3	501	12.38	14	0
3	504	8.89	11	0
3	507	15.5	11	0
3	510	16.84	17	0
3	513	26.99	23	0
3	516	10.82	16	0
3	519	24.18	23	0
3	522	29.2	13	0
3	525	29.64	26	0
3	528	21	12	0
3	531	11.65	10	0
3	534	10.94	20	0
3	537	16	5	0
3	540	13.76	12	0
3	543	29.35	22	0
3	546	20.78	12	0
3	549	30.2	15	0
3	552	10.38	25	0
3	555	8.02	0	0
3	558	17.98	17	0
3	561	8.06	16	0
3	564	31.31	7	0
3	567	24.18	21	0
3	570	49.68	20	0
3	573	17.32	25	0
3	576	19.19	23	0
3	579	12.3	30	0
3	582	13.42	14	0
3	585	217.93	10	0
3	588	196.91	18	0
3	591	192.12	19	0
3	594	208.26	30	0
3	597	205.24	14	0
3	600	195.55	52	0
3	603	187.72	17	0
3	606	122.97	25	0
3	609	161.22	30	0
3	612	22.93	43	0
3	615	19.11	13	0
3	618	172.55	20	0
3	621	165.1	24	0
3	624	252.23	8	0
3	627	313.23	12	0
3	630	281.79	71	0
3	633	201.68	75	0
3	636	203.01	90	0
3	639	185.32	45	0
3	642	240.58	38	0
3	645	114.59	59	0
3	648	128.36	8	0
3	651	126.28	39	0
3	654	325.84	21	0
3	657	238.26	18	0
3	660	331.7	22	0
3	663	133.68	12	0
3	666	39.69	22	0
3	669	81.2	17	0
3	672	78.22	13	0
3	675	160.71	23	0
3	678	38.18	18	0
3	681	100.38	21	0
3	684	107.04	22	0
3	687	81.82	13	0
3	690	22.79	23	0
3	693	159.42	11	0
3	696	232.27	24	0
3	699	176.78	32	0
3	702	269.79	35	0
3	705	276.89	25	0
3	708	207.33	16	0
3	711	210.67	38	0
3	714	229.32	11	0
3	717	158.17	21	0
3	720	209.3	18	0
3	723	263.05	19	0
3	726	403.51	17	0
3	729	379.97	31	0
3	732	329.41	23	0
3	735	272.04	15	0
3	738	219.94	19	0
3	741	344.6	13	0
3	744	194.66	23	0
3	747	239.31	18	0
4	0	283.56	25	0
4	3	215.06	14	0
4	6	342.48	96	0
4	9	250.4	86	0
4	12	221.06	66	0
4	15	147.78	63	0
4	18	159.09	33	0
4	21	215.81	37	0
4	24	354.15	107	0
4	27	107.06	28	0
4	30	181.32	95	0
4	33	451.33	130	0
4	36	1156.69	13	0
4	39	781.7	83	0
4	42	908.89	176	0
4	45	896.83	244	0
4	48	657.38	198	0
4	51	645.31	166	0
4	54	562.13	161	0
4	57	712.75	88	0
4	60	710.12	55	0
4	63	819.94	101	0
4	66	795.07	52	0
4	69	678.13	82	0
4	72	828.04	8	0
4	75	493.01	58	0
4	78	637.06	74	0
4	81	468.18	45	0
4	84	551.58	0	0
4	87	469.23	56	0
4	90	483.71	301	0
4	93	596.31	332	0
4	96	663	270	0
4	99	542.82	274	0
4	102	381.99	253	0
4	105	460.31	183	0
4	108	167.46	232	0
4	111	41.81	72	0
4	114	38.93	226	0
4	117	101.56	151	0
4	120	90.19	238	0
4	123	21.51	100	0
4	126	19.02	72	0
4	129	90.04	13	0
4	132	146.09	18	0
4	135	104.47	34	0
4	138	61.47	22	0
4	141	154.25	15	0
4	144	154.84	15	0
4	147	80.02	74	0
4	150	108.81	81	0
4	153	39.25	144	0
4	156	15.22	189	0
4	159	11.7	257	0
4	162	110.99	174	0
4	165	18.78	329	0
4	168	20.64	436	0
4	171	21.53	365	0
4	174	130.31	313	0
4	177	125.12	263	0
4	180	239.82	129	0
4	183	249.5	120	0
4	186	219.37	164	0
4	189	487.5	584	0
4	192	638.79	583	0
4	195	764.01	663	0
4	198	724.17	537	0
4	201	764.06	303	0
4	204	769.35	320	0
4	207	864.67	288	0
4	210	1001.09	282	0
4	213	1279.5	142	0
4	216	1161.2	158	0
4	219	1233.28	176	0
4	222	1314.27	181	0
4	225	956.74	121	0
4	228	817.07	148	0
4	231	882.48	139	0
4	234	951.23	10	0
4	237	728.76	55	0
4	240	618.2	61	0
4	243	669.25	37	0
4	246	467.07	25	0
4	249	295.86	45	0
4	252	402.68	77	0
4	255	257.44	146	0
4	258	142.2	130	0
4	261	165.33	180	0
4	264	131.98	330	0
4	267	116.13	200	0
4	270	195.94	259	0
4	273	310.81	342	0
4	276	452.63	432	0
4	279	540.61	526	0
4	282	576.95	379	0
4	285	692.59	273	0
4	288	710.99	521	0
4	291	603.17	325	0
4	294	522.1	606	0
4	297	197.2	769	0
4	300	342.92	450	0
4	303	309.97	410	0
4	306	219.92	462	0
4	309	330.02	287	0
4	312	275.44	266	0
4	315	531.91	134	0
4	318	310.29	86	0
4	321	308.32	174	0
4	324	346.23	160	0
4	327	288.44	195	0
4	330	377.51	225	0
4	333	388.99	186	0
4	336	287.74	249	0
4	339	305.2	215	0
4	342	332.47	227	0
4	345	416.81	151	0
4	348	447.61	64	0
4	351	324.47	134	0
4	354	258.02	51	0
4	357	336.55	57	0
4	360	316.81	88	0
4	363	483.27	40	0
4	366	386.78	56	0
4	369	310.21	66	0
4	372	194.43	55	0
4	375	380.12	19	0
4	378	227.02	8	0
4	381	210.85	15	0
4	384	77.43	47	0
4	387	122.36	10	0
4	390	93.06	27	0
4	393	234.3	14	0
4	396	247.37	20	0
4	399	275.59	59	0
4	402	263.11	17	0
4	405	189.68	20	0
4	408	342.33	39	0
4	411	325.62	32	0
4	414	291.86	25	0
4	417	339.7	119	0
4	420	81.35	69	0
4	423	200.98	222	0
4	426	63.41	247	0
4	429	117.16	205	0
4	432	386.18	196	0
4	435	479.52	309	0
4	438	639.13	323	0
4	441	754.63	266	0
4	444	668.49	268	0
4	447	577.83	528	0
4	450	540.22	214	0
4	453	696.18	278	0
4	456	764.26	180	0
4	459	659.31	337	0
4	462	460.5	388	0
4	465	475.14	387	0
4	468	273.75	641	0
4	471	351.58	715	0
4	474	488.27	402	0
4	477	731.32	505	0
4	480	435.69	495	0
4	483	389.07	601	0
4	486	353.95	482	0
4	489	566.07	636	0
4	492	510.75	699	0
4	495	507.2	552	0
4	498	300.79	657	0
4	501	269.2	567	0
4	504	429.94	367	0
4	507	471.14	351	0
4	510	515.31	387	0
4	513	407.77	453	0
4	516	391.77	290	0
4	519	364.14	173	0
4	522	446.7	189	0
4	525	154.31	224	0
4	528	281.45	124	0
4	531	339.33	125	0
4	534	382.29	171	0
4	537	84.71	75	0
4	540	271.1	43	0
4	543	260.08	11	0
4	546	478.94	139	0
4	549	437.95	120	0
4	552	337.6	354	0
4	555	582.29	359	0
4	558	621.42	369	0
4	561	569	342	0
4	564	550.86	323	0
4	567	500.21	314	0
4	570	294.54	415	0
4	573	267.82	166	0
4	576	159.05	184	0
4	579	232.26	159	0
4	582	132.96	243	0
4	585	139.22	332	0
4	588	195.7	540	0
4	591	343	437	0
4	594	281.91	406	0
4	597	237.43	378	0
4	600	283.46	411	0
4	603	229.63	477	0
4	606	232.42	517	0
4	609	180.03	444	0
4	612	261	355	0
4	615	253.24	455	0
4	618	171.88	342	0
4	621	357.78	478	0
4	624	277.14	313	0
4	627	127.52	290	0
4	630	112.05	180	0
4	633	189.75	149	0
4	636	408.13	137	0
4	639	228.25	212	0
4	642	359.38	194	0
4	645	449.26	194	0
4	648	409.63	412	0
4	651	518.69	334	0
4	654	460.96	441	0
4	657	425.83	511	0
4	660	451.08	545	0
4	663	409.83	675	0
4	666	337.09	672	0
4	669	320.47	632	0
4	672	232.18	749	0
4	675	248.48	752	0
4	678	276.31	560	0
4	681	266.21	434	0
4	684	188.81	773	0
4	687	119.19	1075	0
4	690	32.19	894	0
4	693	91.06	657	0
4	696	206.91	647	0
4	699	272.33	455	0
4	702	438.94	427	0
4	705	577.31	496	0
4	708	522.53	463	0
4	711	412.65	428	0
4	714	440.91	425	0
4	717	542.49	179	0
4	720	555.69	181	0
4	723	555.31	179	0
4	726	511.5	278	0
4	729	796.47	146	0
4	732	683.98	163	0
4	735	605.78	373	0
4	738	308.72	304	0
4	741	548.52	95	0
4	744	341	195	0
4	747	501.01	252	0
5	0	20.5	69	0
5	3	17.48	58	0
5	6	34.34	55	0
5	9	113.6	37	0
5	12	188.96	29	0
5	15	224.38	46	0
5	18	361.43	179	0
5	21	436.32	126	0
5	24	441.11	143	0
5	27	394.75	153	0
5	30	257.53	145	0
5	33	171.45	109	0
5	36	126.52	121	0
5	39	128.39	111	0
5	42	129.31	169	0
5	45	107.55	167	0
5	48	166.74	15	0
5	51	38.62	24	0
5	54	56.65	97	0
5	57	86.94	27	0
5	60	29.44	12	0
5	63	16.73	22	0
5	66	42.77	13	0
5	69	19.17	19	0
5	72	16.84	18	0
5	75	12.35	43	0
5	78	25.18	16	0
5	81	38.45	64	0
5	84	33.95	21	0
5	87	21.54	30	0
5	90	54.8	66	0
5	93	105.63	25	0
5	96	75.97	30	0
5	99	90.74	16	0
5	102	85.7	27	0
5	105	24.15	16	0
5	108	81.78	38	0
5	111	25.13	31	0
5	114	111.88	16	0
5	117	58.87	14	0
5	120	20.86	24	0
5	123	39.54	18	0
5	126	21.25	18	0
5	129	18.74	25	0
5	132	15.02	21	0
5	135	17.27	12	0
5	138	19.7	18	0
5	141	161.42	19	0
5	144	26.04	5	0
5	147	161.21	15	0
5	150	212.67	26	0
5	153	175.11	11	0
5	156	253.83	17	0
5	159	185.84	6	0
5	162	158.74	23	0
5	165	284.06	16	0
5	168	251	18	0
5	171	137.94	45	0
5	174	160.94	29	0
5	177	157.59	13	0
5	180	107.11	15	0
5	183	101.02	30	0
5	186	116.56	34	0
5	189	390.85	20	0
5	192	474.69	38	0
5	195	602.39	14	0
5	198	495.49	24	0
5	201	690.85	17	0
5	204	537.78	17	0
5	207	582.38	34	0
5	210	464.4	18	0
5	213	523.32	14	0
5	216	642.88	34	0
5	219	900.3	23	0
5	222	534.05	12	0
5	225	720.37	14	0
5	228	645.79	21	0
5	231	455.46	16	0
5	234	559.68	18	0
5	237	447.2	19	0
5	240	522.61	41	0
5	243	409.36	15	0
5	246	311.43	15	0
5	249	280.63	19	0
5	252	213.51	28	0
5	255	384.17	74	0
5	258	21.05	30	0
5	261	10.87	17	0
5	264	74.71	41	0
5	267	15.05	21	0
5	270	38.5	15	0
5	273	63.64	17	0
5	276	13.91	22	0
5	279	13.99	31	0
5	282	26.66	13	0
5	285	12.32	21	0
5	288	13.94	9	0
5	291	15.25	12	0
5	294	7.87	36	0
5	297	31.25	43	0
5	300	12.82	22	0
5	303	9.68	17	0
5	306	18.51	38	0
5	309	11.59	37	0
5	312	101.51	24	0
5	315	82.97	40	0
5	318	111.19	31	0
5	321	77.03	46	0
5	324	23.78	34	0
5	327	23.65	29	0
5	330	11.92	23	0
5	333	20.23	17	0
5	336	119.73	17	0
5	339	372.05	11	0
5	342	311.2	18	0
5	345	396.96	34	0
5	348	485.65	18	0
5	351	465.21	27	0
5	354	499.65	26	0
5	357	470.71	15	0
5	360	394.08	14	0
5	363	271	27	0
5	366	182.34	31	0
5	369	31.46	11	0
5	372	247.09	17	0
5	375	285.05	14	0
5	378	231.13	20	0
5	381	292.95	34	0
5	384	345.7	18	0
5	387	122.52	23	0
5	390	149.99	17	0
5	393	119.22	9	0
5	396	179.52	24	0
5	399	107.73	8	0
5	402	179.99	28	0
5	405	338.5	27	0
5	408	474.06	21	0
5	411	419.31	9	0
5	414	362.77	14	0
5	417	369.08	13	0
5	420	412.14	9	0
5	423	321.14	12	0
5	426	500.13	12	0
5	429	422.5	15	0
5	432	356.93	0	0
5	435	376.12	38	0
5	438	302.04	111	0
5	441	319.21	96	0
5	444	142.47	125	0
5	447	35.98	116	0
5	450	184.94	121	0
5	453	156.36	52	0
5	456	108.1	38	0
5	459	381.94	55	0
5	462	423.75	97	0
5	465	441.04	21	0
5	468	467.38	77	0
5	471	510.7	21	0
5	474	607.48	76	0
5	477	548.22	98	0
5	480	642.93	49	0
5	483	546.26	27	0
5	486	812.57	38	0
5	489	799.19	45	0
5	492	678.76	47	0
5	495	496.57	14	0
5	498	330.58	18	0
5	501	240.16	17	0
5	504	284.52	20	0
5	507	203.91	18	0
5	510	212.56	31	0
5	513	88.34	21	0
5	516	51.84	18	0
5	519	13.27	57	0
5	522	25.87	13	0
5	525	11.72	16	0
5	528	33.4	59	0
5	531	15.9	16	0
5	534	15.47	41	0
5	537	14.37	17	0
5	540	14.82	16	0
5	543	17.66	17	0
5	546	17.13	24	0
5	549	24.13	17	0
5	552	59.81	21	0
5	555	56.39	67	0
5	558	176.5	19	0
5	561	159.89	11	0
5	564	116	14	0
5	567	147.48	18	0
5	570	103.99	13	0
5	573	117.53	26	0
5	576	175.12	9	0
5	579	98.73	23	0
5	582	176.38	28	0
5	585	207.52	32	0
5	588	145.23	12	0
5	591	78.73	15	0
5	594	129.19	16	0
5	597	183.45	32	0
5	600	69.31	19	0
5	603	51.32	24	0
5	606	57.51	22	0
5	609	18.92	31	0
5	612	86.35	24	0
5	615	117.72	15	0
5	618	296.41	14	0
5	621	233.7	19	0
5	624	224.06	15	0
5	627	38.7	12	0
5	630	156.56	15	0
5	633	144.49	85	0
5	636	96.31	63	0
5	639	138.84	25	0
5	642	87.3	26	0
5	645	188.66	14	0
5	648	256.8	13	0
5	651	269.8	24	0
5	654	387.44	70	0
5	657	344.43	66	0
5	660	316.83	24	0
5	663	278.31	83	0
5	666	307.84	111	0
5	669	303.64	187	0
5	672	291.62	97	0
5	675	638.44	214	0
5	678	704.02	239	0
5	681	807.86	168	0
5	684	1026.64	191	0
5	687	975.53	170	0
5	690	993.99	108	0
5	693	691.72	149	0
5	696	647.17	119	0
5	699	645.18	143	0
5	702	752.86	62	0
5	705	584.81	108	0
5	708	527.97	210	0
5	711	392.82	230	0
5	714	411.44	128	0
5	717	305.4	209	0
5	720	216.65	136	0
5	723	468.5	163	0
5	726	277.95	63	0
5	729	314.68	346	0
5	732	305.75	376	0
5	735	221.8	277	0
5	738	88.21	343	0
5	741	399.49	370	0
5	744	381.12	306	0
5	747	370.77	231	0
6	0	282.54	360	0
6	3	149.53	138	0
6	6	99.65	78	0
6	9	148.01	48	0
6	12	95.8	67	0
6	15	42.87	24	0
6	18	44.07	57	0
6	21	24.04	114	0
6	24	19.77	125	0
6	27	255.39	308	0
6	30	405.37	186	0
6	33	499.55	180	0
6	36	564.79	77	0
6	39	567.42	39	0
6	42	551.5	49	0
6	45	542.74	38	0
6	48	522.05	65	0
6	51	453.21	52	0
6	54	405.76	32	0
6	57	322.55	46	0
6	60	143.53	56	0
6	63	116.11	82	0
6	66	142.72	195	0
6	69	176.62	243	0
6	72	191.36	329	0
6	75	124.43	202	0
6	78	46.64	184	0
6	81	30.61	131	0
6	84	28.35	190	0
6	87	11.62	241	0
6	90	28.08	261	0
6	93	35.3	246	0
6	96	13.92	317	0
6	99	83.23	188	0
6	102	30.14	102	0
6	105	24.42	124	0
6	108	104.82	125	0
6	111	137.68	74	0
6	114	80.35	121	0
6	117	257.25	66	0
6	120	231.19	29	0
6	123	310.76	17	0
6	126	253.73	11	0
6	129	328.06	20	0
6	132	367.15	28	0
6	135	136.69	14	0
6	138	151.78	7	0
6	141	37.89	6	0
6	144	117.11	6	0
6	147	28.65	12	0
6	150	42.08	14	0
6	153	18.49	22	0
6	156	34.7	14	0
6	159	86.17	13	0
6	162	44.01	12	0
6	165	120.65	21	0
6	168	112.71	13	0
6	171	172.16	7	0
6	174	366.61	49	0
6	177	301.21	13	0
6	180	196.03	37	0
6	183	156.3	27	0
6	186	117.4	17	0
6	189	185.67	5	0
6	192	456.33	16	0
6	195	763.11	9	0
6	198	648.51	31	0
6	201	181.61	344	0
6	204	159.21	138	0
6	207	70.89	87	0
6	210	134.09	135	0
6	213	334.49	60	0
6	216	117.93	61	0
6	219	173.14	87	0
6	222	159.69	79	0
6	225	244.36	34	0
6	228	149.07	53	0
6	231	195.89	32	0
6	234	110.11	57	0
6	237	138.54	31	0
6	240	118.15	73	0
6	243	46.61	23	0
6	246	83.8	36	0
6	249	23.12	14	0
6	252	37.3	18	0
6	255	80.43	25	0
6	258	9.36	29	0
6	261	13.52	29	0
6	264	10.28	13	0
6	267	29.51	5	0
6	270	6.97	14	0
6	273	76.81	17	0
6	276	110.37	14	0
6	279	181.38	103	0
6	282	236.81	16	0
6	285	95.8	23	0
6	288	48.51	16	0
6	291	31.41	63	0
6	294	199.1	55	0
6	297	128.22	27	0
6	300	85.25	28	0
6	303	166.92	40	0
6	306	172.16	228	0
6	309	146.46	127	0
6	312	73.52	94	0
6	315	35.8	77	0
6	318	39.2	39	0
6	321	81.37	111	0
6	324	98.12	24	0
6	327	80.04	24	0
6	330	262.65	66	0
6	333	367.44	43	0
6	336	323.34	118	0
6	339	77.4	143	0
6	342	67.88	196	0
6	345	73.04	331	0
6	348	225.43	237	0
6	351	165.42	131	0
6	354	165.91	143	0
6	357	195.65	79	0
6	360	184.29	93	0
6	363	140.38	16	0
6	366	191.21	9	0
6	369	238.84	13	0
6	372	230.95	17	0
6	375	371.39	11	0
6	378	441.31	51	0
6	381	456.38	115	0
6	384	304.59	183	0
6	387	172.4	109	0
6	390	250.75	177	0
6	393	465.55	229	0
6	396	324.54	160	0
6	399	288.03	157	0
6	402	186.92	150	0
6	405	178.69	144	0
6	408	115.66	178	0
6	411	60.86	247	0
6	414	217.77	163	0
6	417	149.62	83	0
6	420	118.71	77	0
6	423	165.69	72	0
6	426	83.1	87	0
6	429	29.35	36	0
6	432	52.23	33	0
6	435	80.93	83	0
6	438	205.13	145	0
6	441	351.02	182	0
6	444	461.59	137	0
6	447	376.45	148	0
6	450	316	118	0
6	453	379.68	127	0
6	456	299.32	170	0
6	459	103.32	215	0
6	462	108.48	172	0
6	465	120.44	96	0
6	468	82.62	141	0
6	471	20.77	12	0
6	474	296.69	39	0
6	477	120.97	51	0
6	480	70.47	17	0
6	483	24.67	17	0
6	486	78.08	16	0
6	489	50.76	12	0
6	492	54.39	29	0
6	495	13.73	43	0
6	498	71.2	59	0
6	501	129.86	169	0
6	504	222.71	84	0
6	507	77.97	100	0
6	510	95.52	86	0
6	513	164.46	65	0
6	516	43.08	60	0
6	519	71.79	28	0
6	522	69.91	36	0
6	525	69.7	19	0
6	528	33.3	16	0
6	531	113.65	17	0
6	534	54.45	13	0
6	537	13.57	27	0
6	540	22.76	11	0
6	543	17.61	7	0
6	546	61.07	11	0
6	549	63.77	24	0
6	552	95.42	17	0
6	555	73.97	10	0
6	558	58.33	11	0
6	561	67.89	8	0
6	564	122.34	13	0
6	567	76.84	55	0
6	570	19.8	34	0
6	573	58.72	16	0
6	576	41.39	22	0
6	579	17.03	10	0
6	582	38.86	13	0
6	585	57.83	16	0
6	588	16.47	29	0
6	591	14.11	15	0
6	594	10.93	9	0
6	597	81.66	53	0
6	600	58.8	44	0
6	603	86.41	44	0
6	606	119.45	27	0
6	609	11.66	15	0
6	612	12.31	47	0
6	615	23.29	26	0
6	618	23.07	25	0
6	621	10.75	23	0
6	624	12.71	10	0
6	627	15.99	36	0
6	630	0	87	0
6	633	25.59	7	0
6	636	11.52	18	0
6	639	9.07	79	0
6	642	22.88	11	0
6	645	15.37	52	0
6	648	36.64	56	0
6	651	31.54	23	0
6	654	7.5	67	0
6	657	14.17	104	0
6	660	19.29	123	0
6	663	47.73	191	0
6	666	19.28	98	0
6	669	9.17	109	0
6	672	16.29	125	0
6	675	21.54	95	0
6	678	11.04	93	0
6	681	10.09	55	0
6	684	15.4	30	0
6	687	12.94	31	0
6	690	18.7	16	0
6	693	14.77	43	0
6	696	39.71	10	0
6	699	12.6	15	0
6	702	11.38	12	0
6	705	17.24	23	0
6	708	26.88	34	0
6	711	11.42	29	0
6	714	66.85	16	0
6	717	135.41	23	0
6	720	49.82	10	0
6	723	9.89	14	0
6	726	11.81	14	0
6	729	48.21	23	0
6	732	30.86	16	0
6	735	28.52	32	0
6	738	36.64	33	0
6	741	35.25	47	0
6	744	16.75	92	0
6	747	43.38	61	0
7	0	69.5	18	0
7	3	29.82	15	0
7	6	23.05	50	0
7	9	17.63	10	0
7	12	21.29	9	0
7	15	32.72	16	0
7	18	21.17	15	0
7	21	14.38	20	0
7	24	27.97	13	0
7	27	23.3	27	0
7	30	24.8	7	0
7	33	29.84	26	0
7	36	10.1	24	0
7	39	65.43	19	0
7	42	57.36	17	0
7	45	59.36	20	0
7	48	13.37	32	0
7	51	42.42	44	0
7	54	34.09	25	0
7	57	42.93	5	0
7	60	17.56	15	0
7	63	96.44	15	0
7	66	172.66	15	0
7	69	126.31	43	0
7	72	167.61	15	0
7	75	128	48	0
7	78	138.21	18	0
7	81	186.6	16	0
7	84	142.43	12	0
7	87	254.54	16	0
7	90	394.35	33	0
7	93	569.07	24	0
7	96	1015.81	20	0
7	99	1166.72	28	0
7	102	1376.17	29	0
7	105	1429.64	13	0
7	108	1640.51	12	0
7	111	1801.38	12	0
7	114	2071.28	13	0
7	117	2295.57	48	0
7	120	2448.99	10	0
7	123	2221.33	24	0
7	126	1862.21	28	0
7	129	2063.61	10	0
7	132	1295.83	13	0
7	135	1472.61	27	0
7	138	984.39	0	0
7	141	985.07	13	0
7	144	712.04	105	0
7	147	878.77	171	0
7	150	799.63	215	0
7	153	465.89	148	0
7	156	633.9	182	0
7	159	198.01	206	0
7	162	377.84	155	0
7	165	223.42	108	0
7	168	239.9	56	0
7	171	82.8	48	0
7	174	130.26	75	0
7	177	63.18	31	0
7	180	300.04	9	0
7	183	222.95	24	0
7	186	224.18	23	0
7	189	226.79	36	0
7	192	214.3	25	0
7	195	238.33	24	0
7	198	284.3	9	0
7	201	457.47	22	0
7	204	422.56	22	0
7	207	391.74	10	0
7	210	234.7	11	0
7	213	261.18	40	0
7	216	313.99	34	0
7	219	248.6	13	0
7	222	377.81	49	0
7	225	276.15	34	0
7	228	79.87	51	0
7	231	56.76	42	0
7	234	55.61	81	0
7	237	40.64	24	0
7	240	105.78	44	0
7	243	16.36	14	0
7	246	14.31	16	0
7	249	13.45	18	0
7	252	29.15	56	0
7	255	9.21	55	0
7	258	11.04	15	0
7	261	15.06	84	0
7	264	13.53	13	0
7	267	9.56	8	0
7	270	13.24	12	0
7	273	9.17	18	0
7	276	12.97	15	0
7	279	11.76	15	0
7	282	124.87	12	0
7	285	232.39	20	0
7	288	285.3	34	0
7	291	221.78	9	0
7	294	302.47	8	0
7	297	224.03	22	0
7	300	168.68	8	0
7	303	175.83	17	0
7	306	156.98	68	0
7	309	184.75	118	0
7	312	44.75	203	0
7	315	44.19	149	0
7	318	41.76	142	0
7	321	8.59	132	0
7	324	7.16	136	0
7	327	84.32	146	0
7	330	85.39	148	0
7	333	99.58	149	0
7	336	50.18	41	0
7	339	165.64	31	0
7	342	142.2	54	0
7	345	122.86	20	0
7	348	44.64	13	0
7	351	42.01	24	0
7	354	12.54	15	0
7	357	259.48	16	0
7	360	346.09	23	0
7	363	326.22	18	0
7	366	428.91	41	0
7	369	427.19	10	0
7	372	411.31	13	0
7	375	453.55	25	0
7	378	458.59	48	0
7	381	378.31	47	0
7	384	311.27	10	0
7	387	185.62	10	0
7	390	204.88	16	0
7	393	261.75	159	0
7	396	313.1	113	0
7	399	113.58	129	0
7	402	249.13	207	0
7	405	149.06	69	0
7	408	268.76	58	0
7	411	302.75	118	0
7	414	182.32	160	0
7	417	171.44	140	0
7	420	152.74	88	0
7	423	69.95	40	0
7	426	158.38	50	0
7	429	98.77	85	0
7	432	148.79	52	0
7	435	144.1	49	0
7	438	109.99	12	0
7	441	173.23	14	0
7	444	93.35	22	0
7	447	28.6	24	0
7	450	65.46	22	0
7	453	15.67	9	0
7	456	59.09	19	0
7	459	35.2	29	0
7	462	51.29	17	0
7	465	50.68	14	0
7	468	12	21	0
7	471	27.04	8	0
7	474	33.63	26	0
7	477	66.34	30	0
7	480	98.12	17	0
7	483	146.91	49	0
7	486	374.92	10	0
7	489	366.82	18	0
7	492	474.44	30	0
7	495	571.62	7	0
7	498	851.51	24	0
7	501	829.75	16	0
7	504	1016.38	23	0
7	507	1265.07	9	0
7	510	1247.7	14	0
7	513	1485.41	17	0
7	516	1188.16	28	0
7	519	825.29	13	0
7	522	628.19	26	0
7	525	476.33	15	0
7	528	586.76	20	0
7	531	580.39	9	0
7	534	444.86	7	0
7	537	365.54	14	0
7	540	273.44	13	0
7	543	310.23	0	0
7	546	370.36	34	0
7	549	211.8	17	0
7	552	332.51	13	0
7	555	245.48	18	0
7	558	133.78	47	0
7	561	264.73	24	0
7	564	258.33	18	0
7	567	89.77	14	0
7	570	243.78	8	0
7	573	261.44	65	0
7	576	287.25	83	0
7	579	377.3	83	0
7	582	456.38	90	0
7	585	451.13	119	0
7	588	580.03	84	0
7	591	559.06	49	0
7	594	552.13	75	0
7	597	713.86	9	0
7	600	631.51	28	0
7	603	494.81	15	0
7	606	506.94	21	0
7	609	338.53	30	0
7	612	342.55	27	0
7	615	259.66	14	0
7	618	213.82	25	0
7	621	223.76	10	0
7	624	268.02	24	0
7	627	257.64	26	0
7	630	70.65	24	0
7	633	76.49	8	0
7	636	77.47	21	0
7	639	16.59	149	0
7	642	70.29	148	0
7	645	223.93	129	0
7	648	64.33	164	0
7	651	118.33	189	0
7	654	58.19	188	0
7	657	119.47	71	0
7	660	122.75	22	0
7	663	14.72	8	0
7	666	155.03	16	0
7	669	106.53	44	0
7	672	59.5	35	0
7	675	24.54	51	0
7	678	85.91	51	0
7	681	229.13	63	0
7	684	238.02	122	0
7	687	211.43	25	0
7	690	108.73	18	0
7	693	113.17	29	0
7	696	167.49	12	0
7	699	126.02	22	0
7	702	336.39	24	0
7	705	160.57	0	0
7	708	127.68	11	0
7	711	198.18	19	0
7	714	84.81	30	0
7	717	94.89	20	0
7	720	57.51	12	0
7	723	41.23	13	0
7	726	23.16	7	0
7	729	11.84	7	0
7	732	38.4	15	0
7	735	25.22	0	0
7	738	17.97	15	0
7	741	19.4	17	0
7	744	14.68	6	0
7	747	25.77	12	0
8	0	159.84	159	0
8	3	286.22	147	0
8	6	248.63	18	0
8	9	336.68	62	0
8	12	388.88	27	0
8	15	300.17	23	0
8	18	342.15	24	0
8	21	162.42	19	0
8	24	206.27	23	0
8	27	202.33	19	0
8	30	158.71	15	0
8	33	188.38	5	0
8	36	94.82	86	0
8	39	111.44	44	0
8	42	277.97	64	0
8	45	336.05	14	0
8	48	227.98	249	0
8	51	237.51	330	0
8	54	70.74	386	0
8	57	71.6	429	0
8	60	124.61	579	0
8	63	86.1	451	0
8	66	135.6	460	0
8	69	84.24	462	0
8	72	44.78	580	0
8	75	53.48	672	0
8	78	67.81	544	0
8	81	108.75	626	0
8	84	72.65	484	0
8	87	354.48	512	0
8	90	439.17	518	0
8	93	328.46	542	0
8	96	534.28	442	0
8	99	262.55	333	0
8	102	301.16	170	0
8	105	199.17	127	0
8	108	64.24	173	0
8	111	50.54	75	0
8	114	37.78	50	0
8	117	79.18	67	0
8	120	79.73	116	0
8	123	32.16	63	0
8	126	44.51	144	0
8	129	65.95	65	0
8	132	76.19	217	0
8	135	91.53	278	0
8	138	12.66	255	0
8	141	55.86	284	0
8	144	59.01	253	0
8	147	126.99	138	0
8	150	89.37	157	0
8	153	92.07	179	0
8	156	86.78	130	0
8	159	167.76	72	0
8	162	133.37	88	0
8	165	147.11	102	0
8	168	149.41	32	0
8	171	368.07	36	0
8	174	135.43	154	0
8	177	182.72	17	0
8	180	174.42	25	0
8	183	112.39	17	0
8	186	133.78	13	0
8	189	102.14	20	0
8	192	156.98	13	0
8	195	225.69	8	0
8	198	403.95	16	0
8	201	457.92	62	0
8	204	283.68	133	0
8	207	417.24	276	0
8	210	476.37	259	0
8	213	182.08	250	0
8	216	303.35	290	0
8	219	167.36	276	0
8	222	145.46	235	0
8	225	56.8	245	0
8	228	143.5	275	0
8	231	207.03	296	0
8	234	274.01	329	0
8	237	202.71	338	0
8	240	281.79	305	0
8	243	247.15	347	0
8	246	199.18	442	0
8	249	116.83	255	0
8	252	143.16	134	0
8	255	195.64	145	0
8	258	193.16	185	0
8	261	252.1	69	0
8	264	60.28	369	0
8	267	62.1	368	0
8	270	314.81	270	0
8	273	385.26	260	0
8	276	498.87	285	0
8	279	624.55	487	0
8	282	694.52	509	0
8	285	595.66	298	0
8	288	503.91	300	0
8	291	498.05	204	0
8	294	267.4	383	0
8	297	332.01	306	0
8	300	79.9	147	0
8	303	27.28	82	0
8	306	64.69	90	0
8	309	112.57	122	0
8	312	85.41	116	0
8	315	83.16	18	0
8	318	51.02	12	0
8	321	71.43	12	0
8	324	119.26	16	0
8	327	130.85	12	0
8	330	160.59	55	0
8	333	113	47	0
8	336	51.1	22	0
8	339	28.95	39	0
8	342	155.24	54	0
8	345	164.65	99	0
8	348	10.61	113	0
8	351	36.08	136	0
8	354	22.06	116	0
8	357	32.83	81	0
8	360	42.74	47	0
8	363	36.62	49	0
8	366	18.48	61	0
8	369	21.41	20	0
8	372	46.52	19	0
8	375	17.73	39	0
8	378	40.98	12	0
8	381	272.77	12	0
8	384	491.14	15	0
8	387	726.18	84	0
8	390	789.46	179	0
8	393	906.38	182	0
8	396	1142.95	151	0
8	399	1220.6	59	0
8	402	972.61	100	0
8	405	865.71	163	0
8	408	635.6	209	0
8	411	540.26	219	0
8	414	337.58	297	0
8	417	147.83	371	0
8	420	252.38	487	0
8	423	66.1	496	0
8	426	257.95	362	0
8	429	84.6	536	0
8	432	122.17	525	0
8	435	64.84	565	0
8	438	156.08	579	0
8	441	61.57	487	0
8	444	98.71	433	0
8	447	86.47	220	0
8	450	128.02	123	0
8	453	105.78	93	0
8	456	31.01	70	0
8	459	16.36	20	0
8	462	402.66	11	0
8	465	440.76	36	0
8	468	619.83	12	0
8	471	628.42	23	0
8	474	664.19	11	0
8	477	773.55	18	0
8	480	398.25	51	0
8	483	486.92	83	0
8	486	496.86	137	0
8	489	429.16	62	0
8	492	458.66	134	0
8	495	324.36	163	0
8	498	305.83	352	0
8	501	352.51	379	0
8	504	329.68	554	0
8	507	253.08	553	0
8	510	216.22	505	0
8	513	260.42	440	0
8	516	192.46	449	0
8	519	212.77	377	0
8	522	117.41	310	0
8	525	160.12	227	0
8	528	82.55	165	0
8	531	49.41	207	0
8	534	45.32	256	0
8	537	19.33	197	0
8	540	35.68	185	0
8	543	209.67	170	0
8	546	234.05	140	0
8	549	471.58	95	0
8	552	578.49	49	0
8	555	595.68	115	0
8	558	613.72	155	0
8	561	267.96	99	0
8	564	229.08	63	0
8	567	349.93	131	0
8	570	342.87	87	0
8	573	145.65	118	0
8	576	378.18	159	0
8	579	399.11	128	0
8	582	529.22	130	0
8	585	771.11	43	0
8	588	878.02	135	0
8	591	769.52	44	0
8	594	709.16	39	0
8	597	726.85	25	0
8	600	457.7	55	0
8	603	220.2	66	0
8	606	324.89	72	0
8	609	225.34	12	0
8	612	293.79	151	0
8	615	451.1	89	0
8	618	420.05	181	0
8	621	408.24	136	0
8	624	347.08	151	0
8	627	387.01	151	0
8	630	578.59	91	0
8	633	642.38	43	0
8	636	745.82	70	0
8	639	558.72	14	0
8	642	659.97	22	0
8	645	555.72	64	0
8	648	554.04	45	0
8	651	311.45	12	0
8	654	208.72	45	0
8	657	123.2	13	0
8	660	99.76	44	0
8	663	38.36	10	0
8	666	80.52	17	0
8	669	127.69	81	0
8	672	122.33	94	0
8	675	133.78	104	0
8	678	157.71	108	0
8	681	96.29	24	0
8	684	82.54	24	0
8	687	17.12	15	0
8	690	36.67	94	0
8	693	19.02	43	0
8	696	16.17	44	0
8	699	8.52	33	0
8	702	20.55	47	0
8	705	23.42	82	0
8	708	34.82	84	0
8	711	6.92	146	0
8	714	36.09	250	0
8	717	21.4	333	0
8	720	5.5	316	0
8	723	16.33	155	0
8	726	18.31	203	0
8	729	12.62	82	0
8	732	13.51	86	0
8	735	11.21	74	0
8	738	24.6	81	0
8	741	18.89	133	0
8	744	56.79	67	0
[truncated: 9,251 more rows]
