# Supplementary material for: Estrogen‐dependent control and cell‐to‐cell variability of transcriptional bursting
Source: Mol Syst Biol. 2018 Feb 23;14(2):e7678. doi: 10.15252/msb.20177678 (PMC5825209; doi:10.15252/msb.20177678)
Supplement: Supplementary file 7 — Dataset EV5 [file MSB-14-e7678-s007.xls]

## Sheet: Info
Dataset EV5
Estrogen-dependent control and cell-to-cell variability of transcriptional bursting
Christoph Fritzsch, Stephan Baumgärtner, Monika Kuban, Daria Steinshorn, George Reid and Stefan Legewie
This .xls file contains transcription site intensities for cells treated with DMSO / sodium butyrate at 20 pM E2 (Fig 7).
Experimental setup
1.8 × 10^4 MCF7-GREB1-PP7 cells were seeded per channel of a µ-Slide VI 0.4 ibiTreat (Ibidi) three days prior to imaging.
Medium was replaced daily with medium containing 20 pM E2. 0.05 % DMSO with or without 2.5 / 4 mM sodium butyrate was added 4 hours before imaging.
Image acquisition
Microscope	DeltaVision™ Elite (GE Healthcare Life Sciences)
Environment	37 °C, 5 % CO2
Lens	60× 1.42 NA Oil Plan APO
Excitation	Seven-color InsightSSI module
Filters	FITC with polychroic beam splitter for DAPI, FITC, TRITC and Cy5
Camera	pco.edge sCMOS-camera operating with 2×2 binning
z-stack	12 x 0.55 µm
Light intensity	2 % (FITC)
Exposure time	100 ms
Imaging interval	260 x 3 min
Image processing
1) Nuclei segmentation and tracking
2) Identification of nuclear spots and semi-automated tracking
3) Discard cells with bad focus and cells that divide or in which the spot divides through replication of the allele
4) Quantification of spot intensities: fit of a three-dimensional Gaussian distribution at the tracked position to intensities of bandpass-filtered (0.4-4 µm) images
5) Discard first 10 timepoints
Normalization
A single transcript has an approximate intensity of 23.3 a.u.
Description of sheets
Each sheet contains quantification results from cells with the indicated treatment.
Description of columns
Cell	Identifier of cell (number from 1 to #cells)
Time_min	Time of image acquisition in minutes
Intensity_au	Intensity of transcription site (arbitrary units)
Background_au	Intensity of position within center of the nucleus but distinct from the transcription site (arbitrary units)

## Sheet: DMSO
Cell	Time_min	Intensity_au	Background_au
1	0	8.71	12.72
1	3	17	18.82
1	6	17.67	11.03
1	9	31.64	9.29
1	12	380.96	28.5
1	15	342.43	10.64
1	18	395.17	30.26
1	21	586.16	27.42
1	24	408.16	17.82
1	27	369.69	15.57
1	30	318.15	23.97
1	33	388.28	15.99
1	36	224.51	22.23
1	39	143.64	17.93
1	42	93.01	7.13
1	45	148.71	10.2
1	48	234.14	24.99
1	51	260.5	24.43
1	54	200.83	12.85
1	57	549.28	15.03
1	60	571.38	16.79
1	63	695.3	15.04
1	66	511.81	10.89
1	69	590.6	14.31
1	72	490.17	18.38
1	75	473.27	27.61
1	78	579.13	9.86
1	81	505.87	13.76
1	84	713.27	37.11
1	87	516.89	11.95
1	90	652.18	16.74
1	93	628.07	24.17
1	96	469.21	20.41
1	99	602.57	8.56
1	102	729.86	17.73
1	105	754.64	21.18
1	108	975.86	12.39
1	111	1063.25	14.81
1	114	1124.85	13.52
1	117	1062.28	12.66
1	120	1038.83	10.06
1	123	917.17	12.93
1	126	883.76	18.21
1	129	684.63	16.73
1	132	537.83	21.02
1	135	574.73	23.04
1	138	458.52	10.94
1	141	344.43	17.25
1	144	269.5	15.2
1	147	524.97	10.5
1	150	473.29	21.21
1	153	405.61	13.17
1	156	479.59	14.16
1	159	343.75	13.48
1	162	475.31	12.69
1	165	611.3	12.12
1	168	789.66	16.42
1	171	773.26	15.13
1	174	828.14	12.37
1	177	625.33	19.32
1	180	797.25	17.19
1	183	464.51	14.12
1	186	363.26	19.41
1	189	270.01	11.29
1	192	79.47	33.95
1	195	111.69	13.07
1	198	113.75	11.33
1	201	98.48	10.18
1	204	49.84	28.71
1	207	40.84	4.07
1	210	9.29	34.01
1	213	13.88	10.76
1	216	26.73	24.58
1	219	37.21	8.23
1	222	16.15	33.07
1	225	14.02	23.89
1	228	20.49	28.99
1	231	45.81	10.23
1	234	24.98	14.78
1	237	107	23.27
1	240	266.52	14.88
1	243	349.92	14.53
1	246	348.98	20.91
1	249	361.46	21.68
1	252	265.51	9.42
1	255	530.55	17.02
1	258	769.54	6.79
1	261	1134.97	11.88
1	264	1505.13	11.86
1	267	1823.68	18.07
1	270	1572.33	15.46
1	273	1572.49	21.4
1	276	1369.36	14.91
1	279	1239.95	13.13
1	282	1092.45	15.34
1	285	964.51	15.13
1	288	737.93	9.31
1	291	637.43	11.34
1	294	369.34	17.86
1	297	482.67	13.15
1	300	323.09	6.32
1	303	303.2	18.95
1	306	228.73	10.75
1	309	292.75	14.6
1	312	245.93	13.94
1	315	462.5	6.45
1	318	305.73	15.45
1	321	362.42	12.55
1	324	371.88	12.98
1	327	285.61	29.59
1	330	360	14.46
1	333	351.29	21.39
1	336	462.37	11.83
1	339	332.27	15.97
1	342	395.52	7.3
1	345	93.92	22.51
1	348	151.46	17.01
1	351	172.83	20.9
1	354	21.97	13.67
1	357	31.93	14.61
1	360	118.93	11.99
1	363	32.81	11.81
1	366	26.22	17.48
1	369	21.84	11
1	372	24.78	13.13
1	375	12.22	24.58
1	378	12.99	22.63
1	381	8.49	12.15
1	384	8.24	14.93
1	387	11.37	13.1
1	390	14.05	14.24
1	393	21.49	14.55
1	396	40.13	35.67
1	399	11.11	15.12
1	402	23.41	13.84
1	405	12.24	12.73
1	408	18.84	27.13
1	411	9.34	9.74
1	414	10.62	15.51
1	417	15.56	7.01
1	420	42.83	28.16
1	423	149.01	16.42
1	426	277.57	11.07
1	429	332.64	11.43
1	432	260.77	14.39
1	435	276.88	11.58
1	438	153.84	22.5
1	441	187.78	14.43
1	444	244.9	40.13
1	447	306.19	9.92
1	450	177.95	12.28
1	453	307.77	6.54
1	456	192.53	25.33
1	459	194.02	29.56
1	462	343.72	13.63
1	465	523.75	10.79
1	468	491.24	14.8
1	471	378.17	11.75
1	474	285.34	25.42
1	477	341.42	6.21
1	480	327.16	33.16
1	483	350.98	12.8
1	486	416.22	13.73
1	489	410.53	14.84
1	492	415.43	16.31
1	495	333	25.69
1	498	191.62	25.94
1	501	45	30.31
1	504	48.48	15.51
1	507	85.06	15.5
1	510	38.85	12.35
1	513	59.28	35.15
1	516	27.39	14.07
1	519	11.77	24.7
1	522	9.26	14.86
1	525	23.5	34.49
1	528	9.59	9.28
1	531	27.18	9.52
1	534	14.58	29.55
1	537	22.61	17.2
1	540	0	9.19
1	543	9.59	17.49
1	546	13.26	12.54
1	549	7.19	19.16
1	552	134.48	24.4
1	555	223.95	15.66
1	558	365.48	17.04
1	561	307.83	14.48
1	564	414.67	14.29
1	567	368.52	24.04
1	570	338.57	18.62
1	573	306.62	12.87
1	576	409	17.19
1	579	329.82	22.9
1	582	262.81	10.72
1	585	324.64	34.08
1	588	310.93	39.6
1	591	188.9	28.05
1	594	140.74	17.57
1	597	187.54	19.21
1	600	206.4	14.1
1	603	157.52	11.06
1	606	77.5	15.47
1	609	61	34.44
1	612	28.29	10.35
1	615	31.69	18.28
1	618	129.54	24.23
1	621	26.24	20.85
1	624	8.98	9.91
1	627	32.04	14.72
1	630	17.16	12.18
1	633	21.5	26.33
1	636	7.19	15.65
1	639	13.19	23.18
1	642	22.39	16.74
1	645	24.43	29.57
1	648	19.41	26.04
1	651	0	17.15
1	654	11.14	25.46
1	657	23.27	15.57
1	660	89.43	10.71
1	663	38.86	15.51
1	666	119.59	22.43
1	669	223.72	35.81
1	672	228.32	18.46
1	675	201.51	0
1	678	189.49	27.77
1	681	125.01	22.34
1	684	157.37	26.55
1	687	137.09	27.09
1	690	65.99	14.98
1	693	156.81	21.15
1	696	31.09	10.13
1	699	26.23	12.65
1	702	34.02	15.24
1	705	22.45	50.62
1	708	12.27	7.6
1	711	17.4	14.7
1	714	33.52	7.64
1	717	46.45	12.85
1	720	3.66	15.16
1	723	48.87	21.5
1	726	15.38	15.42
1	729	57.23	14.14
1	732	19.82	12.25
1	735	17.97	9.72
1	738	44.17	10.72
1	741	11.19	10.24
1	744	29.6	9.25
1	747	24.84	20.51
2	0	12.88	16.42
2	3	12.38	16.64
2	6	32.35	23.99
2	9	5.07	21.19
2	12	13.25	6.2
2	15	7.57	16.06
2	18	29.86	6.85
2	21	0	9.2
2	24	8.33	12.17
2	27	27.52	12.06
2	30	20.97	14.25
2	33	16.53	8.07
2	36	17.91	9.04
2	39	15.2	13.08
2	42	18.92	13.46
2	45	14.01	12.06
2	48	10.26	13.75
2	51	22.64	2.48
2	54	9.11	26
2	57	17.27	13.74
2	60	9.43	10.66
2	63	7.81	8.32
2	66	9.45	14.81
2	69	13.61	7.55
2	72	12.8	7.44
2	75	21.44	13.72
2	78	43.67	13.1
2	81	7.01	13.76
2	84	12.51	11.71
2	87	11.62	25.76
2	90	9.82	12.26
2	93	10.05	13.96
2	96	48.87	28.02
2	99	109.69	22.74
2	102	162.76	15.93
2	105	196.69	23.98
2	108	221.38	17.81
2	111	252.24	14.01
2	114	171.79	6.52
2	117	12.91	24.85
2	120	130.35	11.15
2	123	116.04	14.86
2	126	137.86	11.09
2	129	34.5	11.08
2	132	79.99	11.61
2	135	27.01	9.54
2	138	12.38	11.8
2	141	13.94	5.11
2	144	140.97	22.89
2	147	140.95	24.01
2	150	215.91	33.11
2	153	235.97	11.78
2	156	356.36	22.29
2	159	341.13	10.12
2	162	402.78	30.26
2	165	179.58	11.6
2	168	241.21	16.29
2	171	201.09	22.33
2	174	251.95	13.35
2	177	306.68	8.97
2	180	201.78	0
2	183	393.77	3.92
2	186	323.77	18.76
2	189	328.64	13.55
2	192	506.95	11.78
2	195	466.95	11.35
2	198	445.26	7.05
2	201	445.53	11.34
2	204	531.47	14.75
2	207	520.81	6.2
2	210	522.71	4.99
2	213	599.46	12.63
2	216	605.95	12.18
2	219	615.59	48.45
2	222	453.55	7.41
2	225	438.72	10.2
2	228	320.44	5.92
2	231	229.83	18.63
2	234	161.37	9.55
2	237	70.01	9.12
2	240	22.97	14.73
2	243	31.97	13.7
2	246	75.8	14.65
2	249	62.31	10.51
2	252	42.42	13.58
2	255	115.71	6.8
2	258	141.21	10.27
2	261	206.89	13.68
2	264	309.03	15.18
2	267	442.53	11.09
2	270	664.02	8.53
2	273	746.71	5.34
2	276	710.32	16.29
2	279	817.96	8.44
2	282	616.62	21.41
2	285	602.21	15.24
2	288	612.99	4.26
2	291	662.91	13.72
2	294	628.73	15.31
2	297	455.1	21.52
2	300	660.11	15.36
2	303	581.28	68.69
2	306	732.99	59.61
2	309	628.6	14.67
2	312	625.93	26.71
2	315	659.11	50.02
2	318	635.93	11.06
2	321	663.11	13.69
2	324	796.8	13.63
2	327	842.99	21.59
2	330	723.3	10.84
2	333	713.94	8.18
2	336	726.3	8.21
2	339	566.28	9.54
2	342	690.67	33.59
2	345	563.02	38.84
2	348	420.41	22.03
2	351	119.4	17.96
2	354	184.33	31.93
2	357	250.51	10.03
2	360	47.01	15.97
2	363	23.75	14.61
2	366	121.34	22.07
2	369	100.59	13.09
2	372	120.54	15.66
2	375	52.14	5.5
2	378	159.23	11.32
2	381	221.76	14.91
2	384	301.24	4.6
2	387	277.5	12.87
2	390	357.36	13.88
2	393	441.01	12.98
2	396	555.95	4.3
2	399	679.46	5.41
2	402	582.76	15.25
2	405	652.36	15.68
2	408	450.64	11.09
2	411	304.47	14
2	414	624.2	24.27
2	417	463.85	30.91
2	420	511.89	30.62
2	423	526.25	21.16
2	426	349.31	15.51
2	429	345.2	12.51
2	432	342.44	30.69
2	435	228.39	12.53
2	438	259.06	8.1
2	441	408.02	13.14
2	444	399.63	17.3
2	447	231	43.08
2	450	396.35	9.44
2	453	232.97	4.69
2	456	187.81	12.26
2	459	310.06	13.56
2	462	263.35	12.28
2	465	324.47	19.32
2	468	234.34	10.12
2	471	214.65	17.46
2	474	354.34	23.45
2	477	256.82	16.8
2	480	697.85	13.26
2	483	815.95	10.29
2	486	1011.04	20.47
2	489	833.13	14.47
2	492	751.51	13.7
2	495	721.87	12.09
2	498	668.43	7.88
2	501	670.65	12.33
2	504	699.97	14.6
2	507	722.98	10.4
2	510	597.93	14.88
2	513	501.38	8.98
2	516	680.77	16.9
2	519	936.66	15.21
2	522	1272.75	2.48
2	525	1498.48	11.77
2	528	1779.69	22.39
2	531	1540.74	6.72
2	534	1474.2	24.38
2	537	1577.39	10.13
2	540	1494.31	7.79
2	543	1200.71	32.66
2	546	1318.78	18.79
2	549	1241.16	11.61
2	552	941.28	13.64
2	555	891.51	27.17
2	558	664.96	18.12
2	561	481.04	17.3
2	564	289.79	23.67
2	567	381.64	11.96
2	570	153.79	18.84
2	573	250.28	7.09
2	576	330.41	15.39
2	579	445.83	5.98
2	582	574.07	14.29
2	585	868.73	26.8
2	588	948.38	8.76
2	591	921.79	14.46
2	594	996.1	10.95
2	597	916.41	21.66
2	600	1000.88	18.56
2	603	932.41	34.51
2	606	630.47	22.83
2	609	788.67	16.1
2	612	829.38	11.91
2	615	789.84	15.5
2	618	565.14	10.96
2	621	488.02	13.32
2	624	602.76	13.69
2	627	475.21	18.28
2	630	374.78	16.8
2	633	321.16	25.74
2	636	225.07	9.78
2	639	220.38	18.87
2	642	49.73	10.34
2	645	95.38	18.36
2	648	46.54	15.8
2	651	81.93	26.56
2	654	115.09	7.93
2	657	19.26	13.22
2	660	41.88	13.45
2	663	65.91	7.61
2	666	25.27	14.18
2	669	105.44	13.63
2	672	284.51	23.79
2	675	283.65	13.4
2	678	525.92	15.9
2	681	706	11.05
2	684	763.1	18.32
2	687	786.34	15.23
2	690	746.68	13.45
2	693	1262.92	12.84
2	696	1267.73	35.66
2	699	1255.62	8.83
2	702	1028.46	19.67
2	705	639.24	24.28
2	708	769.26	24.16
2	711	972.06	28.67
2	714	704.64	21.41
2	717	679.46	9.06
2	720	768.31	10.39
2	723	610.53	20.21
2	726	780.72	11.62
2	729	764.97	17.66
2	732	450.74	27.43
2	735	936.95	10.61
2	738	966.06	11.04
2	741	927.09	15.71
2	744	838.65	45.15
2	747	978.96	23.52
3	0	524.69	61.94
3	3	793.85	16.97
3	6	1031.05	14.99
3	9	1021.51	59.15
3	12	799.09	17.28
3	15	716.8	19.89
3	18	542.22	20.5
3	21	434.57	10.31
3	24	472.25	126.73
3	27	501.66	44.25
3	30	470.71	30.63
3	33	489.11	56.31
3	36	444.23	7.8
3	39	400.6	11.45
3	42	501.02	13.74
3	45	400.77	20.1
3	48	365.77	28.01
3	51	309.02	15.76
3	54	266.07	11.72
3	57	419.83	17.34
3	60	653.73	26.59
3	63	768.32	17.15
3	66	615.82	18.93
3	69	584.12	7.1
3	72	626.6	12.71
3	75	429.6	15.79
3	78	436.75	18
3	81	369.89	34.15
3	84	352.46	22.46
3	87	384.33	25.48
3	90	431.35	18.51
3	93	252.95	31.05
3	96	307.58	20.48
3	99	256.76	14.79
3	102	197.98	13.72
3	105	204.04	17.03
3	108	279.61	7
3	111	295.08	19.02
3	114	129.59	6.67
3	117	161.82	17.7
3	120	38.12	26.01
3	123	81.32	15.18
3	126	19.51	18.14
3	129	27.71	21.03
3	132	11.25	14.96
3	135	12.02	15.85
3	138	42.46	31.36
3	141	19.89	81.74
3	144	18.77	8.35
3	147	10.09	22.18
3	150	17.45	16.36
3	153	19.41	8.89
3	156	33.92	46.29
3	159	57.39	31.56
3	162	148.14	35.18
3	165	203.34	36.99
3	168	319.54	20.89
3	171	527.68	15.77
3	174	827.24	23.73
3	177	821.13	7.73
3	180	697.12	21.9
3	183	526.67	14.39
3	186	640.21	61.75
3	189	552.28	22.41
3	192	612.17	21.31
3	195	452.32	30.14
3	198	545.83	10.5
3	201	450.99	19.15
3	204	352.83	23.95
3	207	478.81	14
3	210	213.45	54.64
3	213	211.53	10.93
3	216	280.57	17.23
3	219	386.1	14.68
3	222	421.58	9.79
3	225	466.39	17.94
3	228	628.04	33.04
3	231	487.95	7.15
3	234	592.23	34.46
3	237	598.85	22.17
3	240	489.61	40.13
3	243	437.07	56.79
3	246	490.51	31.08
3	249	427.7	15.81
3	252	350.03	9.72
3	255	408.91	33.51
3	258	328.15	56.38
3	261	251.28	30.91
3	264	272.62	24.06
3	267	165.17	22.63
3	270	290.89	15.37
3	273	283.64	4.42
3	276	155.31	29.42
3	279	56.99	21.12
3	282	78.31	9.11
3	285	115.91	33.92
3	288	148.62	19.03
3	291	54.62	26.63
3	294	107.19	15.24
3	297	372.98	40.71
3	300	259.48	10.69
3	303	287.06	39.9
3	306	295.94	37.49
3	309	348.54	14.92
3	312	493.31	22.91
3	315	401.86	42.31
3	318	378.49	12.81
3	321	307.02	40.45
3	324	598.3	14.7
3	327	573.74	46.37
3	330	556.79	16.71
3	333	584.72	12.92
3	336	598.49	25.86
3	339	585.99	37.81
3	342	664.6	6.97
3	345	553.66	31.91
3	348	402.93	9.64
3	351	330.3	28.38
3	354	359.3	16.61
3	357	189.93	27.86
3	360	304.39	36.44
3	363	104.28	32.47
3	366	53.18	12.88
3	369	110.78	31.24
3	372	16.72	50.98
3	375	11.39	14.93
3	378	12.27	76
3	381	26.4	37.25
3	384	19.5	20.91
3	387	13.98	10.2
3	390	6.21	17.63
3	393	23.01	10.03
3	396	91.27	19.17
3	399	290.86	16.78
3	402	353.95	13.26
3	405	434.87	0
3	408	534.6	7.09
3	411	689.41	22.45
3	414	640.94	15.88
3	417	589.08	6.32
3	420	892.23	27.2
3	423	747.45	37.36
3	426	809.12	21.79
3	429	666.59	11.27
3	432	639.71	24.35
3	435	556.17	25.21
3	438	518.61	32.08
3	441	491.42	22.45
3	444	519.7	9.49
3	447	353.2	24.63
3	450	159.82	9.9
3	453	150.58	17.85
3	456	16.06	13.99
3	459	107.41	16.18
3	462	13.85	21.91
3	465	14.7	21.86
3	468	47.64	44.16
3	471	42.87	24.97
3	474	20.74	12.39
3	477	15.58	10.35
3	480	14.65	10.85
3	483	16.54	16.84
3	486	32.51	35.47
3	489	13.3	14.91
3	492	16.62	18.05
3	495	15.2	15.88
3	498	24.53	18.56
3	501	19.38	11.62
3	504	4.64	20.18
3	507	13.26	17.05
3	510	21.36	27.84
3	513	12.5	32.09
3	516	15.64	16.77
3	519	6.27	36.58
3	522	18.18	13.31
3	525	22.3	11.45
3	528	33.97	16.77
3	531	9.64	8.4
3	534	26.96	16.21
3	537	13.94	18.84
3	540	17.98	14.8
3	543	36.8	11.88
3	546	34.76	21.05
3	549	17.82	14.82
3	552	51.23	13.04
3	555	44.03	12.59
3	558	76.86	19.67
3	561	71.06	16.91
3	564	250.48	27.99
3	567	199.51	9.17
3	570	239.18	4.61
3	573	172.91	61.96
3	576	216.96	21.64
3	579	249.07	10.98
3	582	78.9	17.95
3	585	32.09	9.43
3	588	21.55	13.99
3	591	37.34	7.89
3	594	19.4	16.5
3	597	75.91	6.82
3	600	170.5	60.01
3	603	126.65	15.88
3	606	223.32	13.11
3	609	256.77	31.12
3	612	238.25	9.45
3	615	150.86	28.9
3	618	266.18	17.69
3	621	254.41	12.44
3	624	227.28	8.72
3	627	295.24	12.74
3	630	203.78	11.32
3	633	90.03	11.82
3	636	103.24	33.86
3	639	21.38	15.54
3	642	19.86	15.86
3	645	36.45	13.29
3	648	50.22	11.56
3	651	35.78	6.63
3	654	36.91	28.68
3	657	57.31	21.14
3	660	72.94	30.79
3	663	62.09	24.17
3	666	85.16	25.7
3	669	46.38	8.24
3	672	79.66	14.65
3	675	65.49	8.13
3	678	34.22	20.25
3	681	24.96	30.39
3	684	40.04	9.62
3	687	11.88	13.29
3	690	73.29	20.65
3	693	248.42	5.19
3	696	364.46	11.73
3	699	342.22	16.69
3	702	322.44	18.49
3	705	302.18	21.76
3	708	307.54	21.52
3	711	180.38	33.41
3	714	143.81	17.63
3	717	90.49	10.88
3	720	134.68	9.64
3	723	18.02	13.1
3	726	37.15	21.71
3	729	11.73	20.66
3	732	17.8	30.11
3	735	12.16	14.56
3	738	8.23	25.16
3	741	14.1	11.13
3	744	17.44	13.4
3	747	7.15	16.54
4	0	713.08	9.53
4	3	708.63	12.6
4	6	511.55	15.63
4	9	795.26	15.44
4	12	1136.12	7.1
4	15	1294.44	21.31
4	18	1572.71	8.74
4	21	1709.05	21.27
4	24	1410.24	13.28
4	27	952.66	9.45
4	30	1164.39	25.95
4	33	979.13	11.45
4	36	1257.21	7.56
4	39	1202.53	17.44
4	42	1359.11	12.97
4	45	1452.14	15.92
4	48	1539.31	17.88
4	51	750.97	15.52
4	54	855.03	15.35
4	57	879.16	19.58
4	60	621.2	16.62
4	63	723.49	8.41
4	66	576.96	14.74
4	69	585.21	27.25
4	72	607.39	13.74
4	75	483.3	13.18
4	78	633.19	18.31
4	81	641.38	12.91
4	84	638.15	11.65
4	87	536.4	15.16
4	90	435.7	20.35
4	93	503.64	0
4	96	363.6	4.18
4	99	427.22	16.15
4	102	188.65	63.77
4	105	185.95	33.55
4	108	217.42	25.56
4	111	49.46	11.14
4	114	225.08	15.41
4	117	134.22	29.4
4	120	69.45	6.01
4	123	299.83	30.95
4	126	334.43	24.94
4	129	516.56	17.28
4	132	671.52	8.46
4	135	810.76	16.45
4	138	918.01	12.48
4	141	898.59	30.31
4	144	1061.32	8.55
4	147	1331.02	7.93
4	150	1160.44	14.03
4	153	1495.69	16.57
4	156	1361.04	9.19
4	159	1773.46	21.22
4	162	1584.44	6.68
4	165	1517.69	11.34
4	168	1474.63	26.28
4	171	1638.17	18.14
4	174	1142.88	14.5
4	177	1049.87	10.24
4	180	641.98	15.37
4	183	748.95	20.5
4	186	767.23	17.14
4	189	799.69	12.65
4	192	869.2	15.01
4	195	633.63	14.25
4	198	413.71	11.18
4	201	254.25	7.32
4	204	353.14	21.62
4	207	333.28	27.39
4	210	328.4	8.68
4	213	225.35	17.56
4	216	397.55	30.83
4	219	481.36	8.53
4	222	285.46	21.14
4	225	168.3	10.65
4	228	260.07	10.76
4	231	169.33	13.02
4	234	66.68	18.14
4	237	50.91	10.9
4	240	141.9	27.53
4	243	30.77	8.11
4	246	61.32	12.02
4	249	113.89	4.32
4	252	245.58	13.35
4	255	336.72	17.08
4	258	405.16	15.61
4	261	403.8	16.44
4	264	422.94	29.61
4	267	474.91	29.97
4	270	429.82	20.88
4	273	341.2	33.64
4	276	315.29	7.92
4	279	319.88	11.46
4	282	304.32	13.52
4	285	405.43	6.41
4	288	344.27	19.41
4	291	326.91	10.77
4	294	363.22	28.26
4	297	168.32	7.32
4	300	95.1	10.3
4	303	122.65	12.88
4	306	43.14	19.02
4	309	44.23	5.98
4	312	50.4	23.59
4	315	17.12	9.97
4	318	36.83	11.92
4	321	55.89	14.56
4	324	8.45	15.91
4	327	10.78	10.45
4	330	26.03	9.39
4	333	43.58	26.04
4	336	41.87	9.3
4	339	9.79	27.35
4	342	17.11	8.87
4	345	24.5	26.64
4	348	44.63	23.43
4	351	15.1	34.43
4	354	7.75	21.38
4	357	22.5	18.48
4	360	46.6	8.16
4	363	8.37	6.34
4	366	9.37	7.23
4	369	20.28	7.27
4	372	12.95	14.89
4	375	16.29	9.54
4	378	24.53	16.75
4	381	12.85	16.24
4	384	11.59	31.74
4	387	4.92	13.02
4	390	8.29	11.87
4	393	15.99	13.4
4	396	61.3	23.41
4	399	70.39	34.74
4	402	49.87	9.31
4	405	35.25	12.83
4	408	45.77	13.5
4	411	13.93	14.23
4	414	10.83	11.67
4	417	125.13	15.99
4	420	218.01	14.06
4	423	319.73	12.91
4	426	308.61	32.91
4	429	593.4	24.37
4	432	769.44	13.15
4	435	898.63	24.77
4	438	836.68	26.34
4	441	719.15	7.14
4	444	647.56	11.76
4	447	504.58	12.39
4	450	303.95	10.99
4	453	275.55	6.96
4	456	176.26	10.41
4	459	244.35	11.28
4	462	53.47	18.53
4	465	57.78	14.08
4	468	35.46	13.4
4	471	13.87	14.32
4	474	19.01	20.77
4	477	29.07	13.43
4	480	12.22	8.76
4	483	4.2	10.5
4	486	7.79	9.74
4	489	14.16	19.02
4	492	14.05	9
4	495	12.58	28.87
4	498	9.92	6.68
4	501	14.32	10.76
4	504	11.4	13.92
4	507	14.47	10.6
4	510	23.28	6.97
4	513	9.18	15.73
4	516	12.37	8.29
4	519	17.37	20.49
4	522	30.01	15.25
4	525	12.5	23.88
4	528	14.35	13.88
4	531	6.93	16.52
4	534	20.67	48.59
4	537	12.35	14.32
4	540	21.16	27.07
4	543	22.82	19.34
4	546	11.18	10.65
4	549	10.31	8.96
4	552	60.93	11.13
4	555	11.84	27.37
4	558	11.65	7.75
4	561	87.87	7.09
4	564	121.4	12.93
4	567	50.39	7.99
4	570	367.58	11.01
4	573	463.62	9.53
4	576	464.12	21
4	579	360.14	7.62
4	582	340.81	13.3
4	585	213.38	14.12
4	588	250.26	20.48
4	591	106.66	21.27
4	594	169.1	18.43
4	597	201.7	7.93
4	600	132.62	8.99
4	603	110.01	21.1
4	606	105.43	12.2
4	609	54.88	17.94
4	612	26.23	14.56
4	615	23.78	19.99
4	618	15.19	15.71
4	621	33.96	23.91
4	624	14.03	9.54
4	627	10.26	5.56
4	630	21.74	11.36
4	633	28.79	14.11
4	636	4.49	144.24
4	639	22.44	9.11
4	642	23.73	13.52
4	645	22.2	24.82
4	648	5.52	28.68
4	651	12.58	10.13
4	654	10.36	26.25
4	657	11.39	13.53
4	660	4.31	19.76
4	663	24.02	10.23
4	666	10.55	9.51
4	669	81.82	12.18
4	672	118.55	8.18
4	675	92.57	26.1
4	678	174.32	13.53
4	681	119.23	26.7
4	684	173.26	9.51
4	687	149.07	8.8
4	690	123.67	16.5
4	693	180.64	31.12
4	696	157.22	10.79
4	699	246.9	15.81
4	702	193.9	14.7
4	705	99.04	22.26
4	708	173.98	11.78
4	711	147.8	8.53
4	714	115.78	12.49
4	717	126.41	15.24
4	720	219.31	10.96
4	723	142.87	0
4	726	234.42	13.89
4	729	127.42	10.72
4	732	64.47	10.22
4	735	61.77	10.66
4	738	36.26	9.61
4	741	8.41	26.94
4	744	28.03	13.1
4	747	159.39	15.24
5	0	1503.37	11.7
5	3	1618.84	25.77
5	6	1614.7	0
5	9	983.81	21.65
5	12	1017.83	20.58
5	15	799.37	10.52
5	18	380.91	15.22
5	21	354.46	14.17
5	24	216.02	23.82
5	27	283.75	21.22
5	30	544.39	29.16
5	33	693.56	52.29
5	36	873.18	15.18
5	39	782.12	8.62
5	42	496	33.46
5	45	449.34	12.8
5	48	348.34	20.07
5	51	357.57	26.95
5	54	280.61	16.22
5	57	102.4	10.52
5	60	220.46	9
5	63	227.96	19.52
5	66	116.88	12.5
5	69	120.43	19.82
5	72	160.72	9.77
5	75	115.21	23.39
5	78	81.23	7.77
5	81	67.32	27
5	84	54.69	7.25
5	87	74.96	5.63
5	90	34.74	15.84
5	93	18.8	18.82
5	96	140.07	13.2
5	99	555.98	22.43
5	102	723.67	13.59
5	105	987.51	14.7
5	108	1388.56	7.16
5	111	1452.32	18.3
5	114	1406.49	14.19
5	117	1220.31	16.36
5	120	1179.07	17.94
5	123	1258.43	27.61
5	126	1062.3	4.19
5	129	910.78	27.67
5	132	968.46	23.79
5	135	864.46	34.13
5	138	907.18	10.27
5	141	859.76	15.43
5	144	888.78	22.23
5	147	707.91	10.46
5	150	515.4	38.66
5	153	257.69	16.65
5	156	353.55	18.25
5	159	55.25	12.63
5	162	162.68	16.49
5	165	79.84	16.86
5	168	18.62	12.18
5	171	56.45	14.98
5	174	23.89	5.79
5	177	49.83	14.26
5	180	21.64	9.85
5	183	12.9	15.45
5	186	11.73	7.53
5	189	10.34	28.95
5	192	25.28	9.07
5	195	8.87	18.45
5	198	177.38	13.35
5	201	220.75	10.5
5	204	184.11	11.59
5	207	144.18	38.16
5	210	123.06	13.58
5	213	54.13	34.73
5	216	92.37	16.46
5	219	31.27	23.66
5	222	125.82	20.23
5	225	213.91	14.11
5	228	132.27	16.48
5	231	146.13	32.76
5	234	101.65	16.27
5	237	118.49	13.13
5	240	42.3	9.11
5	243	260.5	14.92
5	246	371.38	16.41
5	249	549.84	11.59
5	252	680.35	13.48
5	255	500.06	18.96
5	258	308.11	17.07
5	261	313.96	24.29
5	264	287.12	15.63
5	267	232.52	20.23
5	270	263.7	13.33
5	273	187.51	31.52
5	276	314.48	9.1
5	279	215.4	34.37
5	282	68.5	12.56
5	285	27.63	15.13
5	288	17.09	19.03
5	291	36.53	18.58
5	294	10.81	27.89
5	297	17.21	13.1
5	300	7.24	31.22
5	303	12.39	35.45
5	306	29.87	20.72
5	309	291.12	14.19
5	312	174.93	9.25
5	315	276.33	15.69
5	318	293.59	15.94
5	321	226.3	0
5	324	355.76	19.09
5	327	417.85	36.8
5	330	346.9	17.89
5	333	378.36	28.82
5	336	350.03	14.12
5	339	377.22	38.95
5	342	433.53	8.34
5	345	537.94	10.01
5	348	502.38	27.4
5	351	460.55	47.63
5	354	666.14	19.84
5	357	509.65	18.43
5	360	523.22	9.5
5	363	410.98	25.28
5	366	295.51	28.09
5	369	368.93	23.47
5	372	212.91	13.66
5	375	247.52	14.47
5	378	186.21	22.71
5	381	162.36	23.25
5	384	195.9	19.99
5	387	44.87	30.01
5	390	25.04	36.64
5	393	13.52	13.15
5	396	51.38	25.24
5	399	25.85	15.27
5	402	21.2	8.91
5	405	38.18	13.92
5	408	42.78	13.77
5	411	11.2	10.38
5	414	21.09	15.28
5	417	16.39	21.02
5	420	15.47	35.81
5	423	188.22	25.85
5	426	253.07	12.86
5	429	432.87	13.88
5	432	372.39	30.07
5	435	525.28	12.31
5	438	374.51	12.56
5	441	477.37	17.47
5	444	350.67	25.52
5	447	430.06	23.43
5	450	495.42	19.05
5	453	510.87	10.66
5	456	442.06	9.33
5	459	452.73	24.3
5	462	275.78	12.6
5	465	183.42	44.41
5	468	294.78	18.75
5	471	222.75	14.54
5	474	231.58	6.81
5	477	261.23	23.72
5	480	260.78	22.96
5	483	264.48	6.02
5	486	246.47	21.5
5	489	29.4	41.25
5	492	75.6	6.81
5	495	39.82	16.51
5	498	46.76	25.55
5	501	16.65	25.03
5	504	68.61	19.4
5	507	20.87	11.91
5	510	12.42	40.7
5	513	38.58	21.03
5	516	92.32	27.62
5	519	180.37	16.07
5	522	129.44	22.54
5	525	102.61	20.89
5	528	134.68	23.98
5	531	105.58	24.18
5	534	54.42	18.17
5	537	71.21	12.64
5	540	73.06	19.37
5	543	72.68	7.43
5	546	98	26.36
5	549	72.3	23.52
5	552	18.55	23.16
5	555	9.26	16.08
5	558	19.69	15.75
5	561	51.95	41.62
5	564	25.39	21.36
5	567	11.49	12.86
5	570	27.37	15.04
5	573	14.43	18.59
5	576	9.94	20.53
5	579	13.18	14.21
5	582	8.6	11.44
5	585	14.23	19.03
5	588	24.14	21.73
5	591	40.43	25.88
5	594	123.86	35.13
5	597	174.52	22.12
5	600	205.2	6.1
5	603	150.86	13.5
5	606	126.45	12.21
5	609	165.59	18.38
5	612	190.65	9.5
5	615	116.88	11.17
5	618	172.48	15.76
5	621	239.45	8.32
5	624	68.22	26.71
5	627	125.07	26.41
5	630	147.42	12.18
5	633	128.38	12.77
5	636	70.82	9.22
5	639	19.25	27.98
5	642	37.57	27.53
5	645	54.8	11.84
5	648	12.52	28.69
5	651	42.16	10.73
5	654	6.69	10.25
5	657	20.01	10.9
5	660	11.28	12.74
5	663	62.87	15.38
5	666	11.88	10.27
5	669	15.45	15.34
5	672	13.45	16.59
5	675	17.07	18.01
5	678	10.82	43.48
5	681	53.38	27.84
5	684	68.68	15.64
5	687	26.46	11.53
5	690	28.52	17.61
5	693	25.62	22.31
5	696	26.29	28.51
5	699	13.78	8.41
5	702	39.86	4.72
5	705	29.98	29.43
5	708	32.5	20
5	711	52.88	27.89
5	714	45.51	18.87
5	717	22.83	9.17
5	720	5.39	13.68
5	723	19.42	25.29
5	726	15.37	17.3
5	729	38.6	0
5	732	45.1	12.11
5	735	15.17	19.09
5	738	25.34	15.19
5	741	14.8	28.91
5	744	21.08	11.57
5	747	16.74	19.34
6	0	432.22	19.9
6	3	421.63	17.1
6	6	431.15	19.53
6	9	384.63	13.31
6	12	410.5	13.58
6	15	292.94	20.78
6	18	301.13	13.97
6	21	186.87	16.64
6	24	165.2	16.06
6	27	160.1	6.63
6	30	70.12	17.34
6	33	24.02	13.4
6	36	9.69	13.42
6	39	103.82	15.63
6	42	139.6	19.07
6	45	103.45	14.64
6	48	576.5	15.74
6	51	463.07	48.39
6	54	626.5	23.27
6	57	559.39	8.82
6	60	616.38	16.84
6	63	629.63	25
6	66	769.41	13.8
6	69	767.99	15.73
6	72	626.19	18.64
6	75	629.65	10.71
6	78	743.67	35.38
6	81	566.69	20.69
6	84	399.42	19.68
6	87	226.89	11.74
6	90	224.32	25.62
6	93	548.54	19.78
6	96	439.95	23.35
6	99	557.59	25.46
6	102	603.18	13.84
6	105	770.34	31.38
6	108	883.64	27.75
6	111	1034.24	17.81
6	114	1096.27	23.15
6	117	1022.69	11.35
6	120	950.81	15.64
6	123	1245.01	24.23
6	126	891.4	31.8
6	129	682.61	18.44
6	132	1377.64	29.98
6	135	1140.05	4.95
6	138	1068.08	37.17
6	141	1635.33	16.16
6	144	1827.72	15.95
6	147	1641.38	14.94
6	150	1470.62	26.9
6	153	1498.76	10.38
6	156	985.66	12.81
6	159	967	15.17
6	162	1522.45	28.43
6	165	1329.81	16.94
6	168	1643.89	18.74
6	171	1879.16	9.18
6	174	1899.74	25.4
6	177	2110.48	10
6	180	2253.75	15.97
6	183	1974.93	11.78
6	186	1699.02	11.51
6	189	1421.07	6.46
6	192	1337.35	11.75
6	195	1268.54	12.37
6	198	1072.06	10.03
6	201	569.48	34.96
6	204	577.35	5.93
6	207	499.55	11.01
6	210	106.21	11.07
6	213	264.9	11.94
6	216	45.83	20.31
6	219	16.36	19.31
6	222	44.35	17.62
6	225	17.52	17.63
6	228	67.22	26.52
6	231	157.97	9.64
6	234	475.91	17.98
6	237	523.89	16.63
6	240	573.71	38.61
6	243	625.42	11.59
6	246	588.04	24.65
6	249	680.94	13.17
6	252	663.11	20.82
6	255	604.03	24.72
6	258	676.13	18
6	261	560.42	13.59
6	264	924.97	14.2
6	267	917.42	29.22
6	270	479.04	42.32
6	273	605.73	26.07
6	276	506.69	11.92
6	279	581.38	16.39
6	282	498.68	13.54
6	285	213.35	9.61
6	288	599.32	40.63
6	291	578.71	9.34
6	294	423.62	16.1
6	297	347.67	5.82
6	300	343.08	22.42
6	303	357.63	46.48
6	306	196.56	14.87
6	309	120.09	16.26
6	312	333.55	11.76
6	315	351.91	22.24
6	318	595.25	21.05
6	321	737.97	0
6	324	725.92	12.02
6	327	959.83	30.17
6	330	925.28	5.36
6	333	1128.03	20.33
6	336	961.2	16.78
6	339	864.38	12.89
6	342	1029.24	25.15
6	345	1055.18	32.67
6	348	826.19	7.43
6	351	620.8	21.64
6	354	644.89	13.35
6	357	665.91	12.27
6	360	308.1	39.19
6	363	334.99	26.03
6	366	180.63	8.45
6	369	180.23	26.24
6	372	114.19	32.41
6	375	103.29	18.5
6	378	30.05	8.36
6	381	77.87	12.85
6	384	28.24	14.07
6	387	11.47	25.18
6	390	26.04	10.58
6	393	20.59	15.5
6	396	16.76	13.25
6	399	41.65	17.25
6	402	8.7	15.41
6	405	30	12.89
6	408	19.24	6.84
6	411	16.68	33.9
6	414	8.83	34.72
6	417	11.18	12.35
6	420	71.15	11
6	423	105.28	8.47
6	426	278.85	10.86
6	429	608.59	16.35
6	432	786.12	10.77
6	435	822.51	7.05
6	438	792.98	18.74
6	441	841.93	6.71
6	444	807.55	30.86
6	447	793.41	12.9
6	450	953.7	17.36
6	453	939.01	6.64
6	456	601.3	27.28
6	459	742.44	9.14
6	462	798.74	23.06
6	465	699.51	20.65
6	468	701.64	11.46
6	471	627.96	14.55
6	474	542.69	13.86
6	477	689.52	25.9
6	480	943.72	13.85
6	483	913.29	10.3
6	486	968.21	28.46
6	489	894.67	31.57
6	492	804.07	8.07
6	495	989.12	22.42
6	498	1320.61	14.31
6	501	1397.49	13.09
6	504	1420.88	6.4
6	507	1432.75	9.97
6	510	960.18	17.91
6	513	1136.63	18.74
6	516	963.1	7.85
6	519	1071.1	21.8
6	522	1120.29	13.44
6	525	1309.13	22.42
6	528	1493.14	19.91
6	531	1477.57	22.39
6	534	1570.38	16.02
6	537	1363.29	22.25
6	540	1378.22	16.82
6	543	1231.98	0
6	546	1148.73	16.57
6	549	1144.18	15.84
6	552	1031.69	17.17
6	555	956.82	20.8
6	558	788.48	16.9
6	561	988.02	13.52
6	564	1132.84	32.96
6	567	1032.99	16.81
6	570	1410.63	16.72
6	573	1697.21	10.01
6	576	1896.64	22.15
6	579	1895.48	5.25
6	582	1883.46	20.08
6	585	2111.79	57.81
6	588	1950.96	9.25
6	591	1686.88	12.56
6	594	1383.29	28.79
6	597	1380.76	12.79
6	600	1464.51	16.31
6	603	1279.56	21.48
6	606	1094.85	17.33
6	609	898.99	6.14
6	612	607.84	8.54
6	615	764.55	11.54
6	618	433.46	12.48
6	621	254.42	38.75
6	624	39.85	18.24
6	627	294.06	26.19
6	630	518.3	12.25
6	633	508.89	22.99
6	636	450.55	10.1
6	639	626.26	16.48
6	642	724.36	21.19
6	645	793.88	12.53
6	648	942.8	12.66
6	651	1009.06	11.26
6	654	921.58	17.29
6	657	843.67	16.25
6	660	1036.75	19.37
6	663	1284.6	17.3
6	666	1160.1	6.41
6	669	1165.63	18.04
6	672	942.88	25.81
6	675	904.24	17.55
6	678	750.88	7.54
6	681	742.5	20.34
6	684	845.32	26.69
6	687	757.23	10.45
6	690	833.92	10.42
6	693	997.62	16.65
6	696	811.45	26.8
6	699	555.68	28.12
6	702	682.27	9.09
6	705	675.72	14.19
6	708	464.47	22.13
6	711	398.24	23.3
6	714	280.58	23.82
6	717	655.69	15.62
6	720	631.66	11.97
6	723	420.26	17.61
6	726	504.36	13.12
6	729	431.11	18.49
6	732	444.88	22.98
6	735	575.88	6.9
6	738	750.99	11.4
6	741	876.14	20.85
6	744	750.32	7.78
6	747	926.34	16.86
7	0	522.72	7.67
7	3	475.18	7.53
7	6	614.77	28.31
7	9	449.09	10.86
7	12	435.24	9.15
7	15	432.69	22.61
7	18	391.02	12.7
7	21	208.54	15.6
7	24	202.76	10.38
7	27	273.44	0
7	30	183.27	16.46
7	33	133.19	17.96
7	36	31.41	14.84
7	39	33.56	6.58
7	42	26.18	40.03
7	45	38.54	20.06
7	48	29.09	7.89
7	51	101.95	8.12
7	54	85.95	24.06
7	57	47.12	16.13
7	60	197.18	21.83
7	63	367.37	5.28
7	66	476.05	9.02
7	69	495.13	35.38
7	72	480.41	11.34
7	75	601.02	6.37
7	78	499.15	10.2
7	81	612.52	6.12
7	84	317.69	14.5
7	87	412.36	13.93
7	90	146.41	21.92
7	93	247.31	24.24
7	96	251.23	14.24
7	99	117.85	16.1
7	102	121.28	16.33
7	105	117.64	15.97
7	108	74.53	12.22
7	111	280.89	20.24
7	114	549.19	12.26
7	117	806.24	9.99
7	120	790.17	17.25
7	123	1128.14	18.92
7	126	955.93	13.84
7	129	897.51	18.05
7	132	811.51	12.76
7	135	773.76	15.88
7	138	465.35	26.09
7	141	464.9	12.28
7	144	374.51	16.54
7	147	551.12	4.43
7	150	499.19	8.19
7	153	765.21	20.94
7	156	959	21.71
7	159	918.86	14.09
7	162	1005.18	15.51
7	165	1055.94	24.85
7	168	884.15	16.19
7	171	857.05	19.65
7	174	956.78	32.43
7	177	783.35	21.54
7	180	615.91	7.79
7	183	664.12	24.97
7	186	441.52	21.38
7	189	369.99	23.82
7	192	262.06	31.05
7	195	236.42	14.12
7	198	273.46	81.49
7	201	197.67	8.33
7	204	144.49	7.13
7	207	148.64	4.38
7	210	222.96	13.3
7	213	154.63	8.44
7	216	197.26	19.04
7	219	218.39	33.72
7	222	321.01	34.28
7	225	465.95	6.17
7	228	423.5	12.63
7	231	463.75	12.89
7	234	514.77	30.17
7	237	566.6	7.11
7	240	418.3	3.78
7	243	443.75	19.08
7	246	434.8	15.92
7	249	488.88	19.68
7	252	295.03	14.92
7	255	524.3	26.1
7	258	276.81	18.92
7	261	263.33	17.6
7	264	198.2	42.12
7	267	166.25	9.42
7	270	91.88	16.59
7	273	149.28	25.62
7	276	235.39	10.35
7	279	170.93	7.44
7	282	194.41	18.6
7	285	233.68	9.02
7	288	236.59	17.8
7	291	105.03	26.8
7	294	155.57	19.92
7	297	384.93	11.93
7	300	436.59	17.14
7	303	539.73	6.03
7	306	817.23	12.91
7	309	1283.44	16.12
7	312	1567.6	13.13
7	315	1801.08	16.61
7	318	2097.39	16.15
7	321	1874.93	10.15
7	324	1784.3	15.83
7	327	1802.35	12.82
7	330	1529.96	17.35
7	333	1279.78	13.8
7	336	1385.45	13.59
7	339	965.66	13.47
7	342	1204.32	14.83
7	345	613.65	19.66
7	348	221.84	12.07
7	351	287.18	14.22
7	354	70.2	16.53
7	357	18.82	23.97
7	360	98.33	21.59
7	363	128.7	38.48
7	366	208.69	22.94
7	369	86.1	16.54
7	372	26.51	18.1
7	375	42.38	15.21
7	378	11.51	5.49
7	381	23.4	29.41
7	384	5.33	13.48
7	387	29.8	18.08
7	390	10.05	10.54
7	393	20.96	20.32
7	396	47.64	14.78
7	399	11.52	21.1
7	402	13.07	13.34
7	405	10.39	15.88
7	408	21.93	18.21
7	411	39.73	8.93
7	414	59.8	16.74
7	417	161.68	18.26
7	420	226.85	4.01
7	423	497.21	19.83
7	426	475.24	16.23
7	429	376.51	12.6
7	432	584.87	4.42
7	435	778.42	34.96
7	438	661.63	29.46
7	441	697.87	20.06
7	444	767.37	8.63
7	447	974.07	16.55
7	450	1164.52	35.49
7	453	1070.55	12.65
7	456	1156.2	24.85
7	459	1001.77	14.35
7	462	970.63	10.05
7	465	1030.89	17.21
7	468	701.3	20.93
7	471	799.2	9.45
7	474	568.61	15.77
7	477	584.37	28.16
7	480	348.37	12.7
7	483	479.61	97.1
7	486	244.49	16.1
7	489	302.62	13.55
7	492	166.79	30.18
7	495	60.17	16.71
7	498	54.19	6.98
7	501	64.27	13.77
7	504	153.83	7.91
7	507	277.2	11.82
7	510	198.14	15.99
7	513	121.16	8.13
7	516	188.44	20.93
7	519	58.86	24.87
7	522	10.76	16.98
7	525	42.96	36.87
7	528	29.77	17.69
7	531	208.38	13.04
7	534	381.85	15.47
7	537	598.1	13.32
7	540	686.65	19.07
7	543	626.59	20.69
7	546	502.37	43.79
7	549	500.01	8.8
7	552	359.02	10.2
7	555	394	6.63
7	558	215.99	18.26
7	561	353.85	29.6
7	564	413.75	19.8
7	567	386.05	11.89
7	570	615.77	15.04
7	573	821.36	14.09
7	576	625.38	26.15
7	579	528.82	14.4
7	582	530.8	8.08
7	585	577.51	12.11
7	588	567.2	19.09
7	591	318.57	19.38
7	594	185.34	5.3
7	597	303.69	9.82
7	600	186.02	28.22
7	603	277.02	14.28
7	606	275.22	21.82
7	609	61.13	10.68
7	612	55.06	23.39
7	615	44.39	11.09
7	618	148.83	40.22
7	621	181.43	24.72
7	624	58.22	17.14
7	627	275.02	15.35
7	630	420.47	25.55
7	633	514.87	15.66
7	636	670.42	35.36
7	639	596.37	11.41
7	642	564.43	7.45
7	645	750.56	7.73
7	648	551.72	19.33
7	651	474.67	22.66
7	654	595.49	12.83
7	657	558.03	16.96
7	660	543.87	9.57
7	663	536.56	10.76
7	666	323.77	13.62
7	669	217.37	18.7
7	672	201.72	19.42
7	675	201.68	13.45
7	678	48.76	6.7
7	681	140.16	19.03
7	684	45.39	10.72
7	687	31.35	15.44
7	690	107.56	22.2
7	693	139.09	19.38
7	696	60.27	17.11
7	699	75.15	11.12
7	702	29.56	19.35
7	705	101.73	23.88
7	708	247.09	9
7	711	220.73	10.2
7	714	327.87	17.58
7	717	225.12	11.11
7	720	260.46	48.25
7	723	362.1	19.47
7	726	79.18	31.92
7	729	49.93	27.39
7	732	55.43	18.58
7	735	51.43	19.24
7	738	76.2	14.79
7	741	231.14	17.33
7	744	243.88	21.87
7	747	313.15	14.46
8	0	19.93	9.31
8	3	39.82	17.74
8	6	16.06	19.83
8	9	8.28	13.13
8	12	18.63	19.62
8	15	13.27	65.62
8	18	46.43	48.21
8	21	18.61	20.47
8	24	31.82	24.9
8	27	17.58	19.32
8	30	16.33	43.35
8	33	40.55	16.64
8	36	33.75	23.2
8	39	13.92	14.84
8	42	19.26	77.44
8	45	25.41	29.74
8	48	5.25	21.83
8	51	10.64	20.63
8	54	19.4	22.23
8	57	23.98	24.01
8	60	12.73	10.42
8	63	19.28	26.15
8	66	10.35	17.7
8	69	37.83	9
8	72	7.72	24.47
8	75	9.2	18.35
8	78	6.1	10.37
8	81	20.53	22.75
8	84	16.5	16.73
8	87	20.78	27.55
8	90	26.79	38.03
8	93	29.99	15.48
8	96	39.42	11.41
8	99	17.38	18.06
8	102	31.48	21.34
8	105	16.77	20.85
8	108	18.97	15.66
8	111	45.58	6.28
8	114	12.11	10.92
8	117	8.75	32.77
8	120	28.23	11.78
8	123	15.94	17.13
8	126	8.74	20.87
8	129	5	12.51
8	132	29.45	24.58
8	135	16.12	22.9
8	138	23.12	17.46
8	141	12.81	96.95
8	144	12.25	16.8
8	147	15.99	16.37
8	150	17.64	20.72
8	153	14.2	12.98
8	156	20.49	5.96
8	159	14.18	33.92
8	162	17.28	0
8	165	12.96	18.03
8	168	11.52	30.65
8	171	13.01	27.43
8	174	26.41	15.64
8	177	20.13	17.16
8	180	23.43	15.05
8	183	30.87	19.65
8	186	21.5	12.38
8	189	10.88	11.37
8	192	13.46	22.06
8	195	18.08	19.78
8	198	20.88	32.45
8	201	14.54	8.16
8	204	15.93	0.41
8	207	16.89	15.7
8	210	10.8	22.65
8	213	15.2	14.52
8	216	17.71	19.04
8	219	35.09	16.41
8	222	24.18	14.72
8	225	26.24	16.26
8	228	13.47	19.05
8	231	19.05	22.15
8	234	17.42	17.37
8	237	14.36	27.96
8	240	11.17	19.57
8	243	15.63	11.49
8	246	23.2	9.05
8	249	8.49	16.47
8	252	16.67	15.17
8	255	13.3	31.74
8	258	16.69	35.12
8	261	14.17	17.35
8	264	18.06	15.26
8	267	29.17	13.75
8	270	10.35	12.65
8	273	13.05	8.38
8	276	33.96	11.23
8	279	14.34	39.01
8	282	13.19	14.91
8	285	11.3	52.43
8	288	24.73	25.43
8	291	19.92	50.36
8	294	9.28	20.87
8	297	8.17	42.67
8	300	16.2	17.04
8	303	12.21	21.81
8	306	20.76	22.52
8	309	20.73	41.5
8	312	12.06	38.56
8	315	16.42	24.27
8	318	27.1	19.13
8	321	12.47	46.62
8	324	11.86	12.83
8	327	21.13	14.24
8	330	19.76	11.52
8	333	42.56	13.88
8	336	13.83	11.31
8	339	11.89	20.9
8	342	7.44	7.63
8	345	18.16	23.29
8	348	14.55	42.79
8	351	13.38	15.03
8	354	0	13.11
8	357	12.51	22.21
8	360	10.56	12.11
8	363	13.72	16.63
8	366	34.3	32.07
8	369	10.25	20.67
8	372	13.46	37.01
8	375	13.51	12.15
8	378	11.12	9.38
8	381	13.92	20.58
8	384	13.57	0
8	387	9.92	28.94
8	390	18.59	21.16
8	393	17.62	40.35
8	396	10.14	14.33
8	399	10.15	28.08
8	402	14.17	11.99
8	405	29.06	19.39
8	408	10.6	12.72
8	411	8.63	13.41
8	414	7.88	11.12
8	417	11.48	7.41
8	420	22.76	13.86
8	423	19.99	21.98
8	426	25.2	23.53
8	429	12.62	8.45
8	432	17.89	18.75
8	435	5.29	14.74
8	438	9.72	11.7
8	441	32.68	8.17
8	444	20.7	17.26
8	447	19.23	13.98
8	450	15.57	37.34
8	453	17.91	12.62
8	456	34.8	18.66
8	459	15.2	15.1
8	462	11.91	13.63
8	465	22.59	11.18
8	468	13.28	13.44
8	471	27.93	57.01
8	474	18.41	15.85
8	477	21.17	18.49
8	480	5.19	14.38
8	483	17.82	11.21
8	486	14.22	27.71
8	489	46.83	4.88
8	492	15.39	28.44
8	495	14.87	19.43
8	498	30.21	14.89
8	501	13.44	16.3
8	504	13.29	21.34
8	507	8.62	22.34
8	510	5.39	37.86
8	513	29.37	12.55
8	516	13.72	18.76
8	519	12.58	28.36
8	522	26.25	6.63
8	525	6.63	17.01
8	528	20.04	11.09
8	531	16.29	22.63
8	534	18.34	27.38
8	537	22.97	23.2
8	540	17.64	17.35
8	543	15.48	28.47
8	546	24.72	0
8	549	19.01	26.13
8	552	18.4	25.91
8	555	15.8	16.63
8	558	7.41	12.08
8	561	14.05	12.01
8	564	94.68	35.15
8	567	55.89	12.43
8	570	12.22	12.21
8	573	22.1	11.56
8	576	11.28	31.33
8	579	30.01	9.24
8	582	37.21	0
8	585	6.05	10.22
8	588	21.53	18.4
8	591	40.4	38.31
8	594	18.61	21.92
8	597	13.76	33.14
8	600	7.08	14.01
8	603	15.16	11.33
8	606	33.17	25.55
8	609	31.97	9.98
8	612	12.84	11.19
8	615	14.04	85.43
8	618	12.19	26.13
8	621	17.08	17.06
8	624	6.84	28.57
8	627	28.7	28.63
8	630	14.67	21.56
8	633	63.57	11.79
8	636	8.91	20.32
8	639	10.29	9.31
8	642	13.4	21.13
8	645	18.16	13.38
8	648	25.01	17.51
8	651	12.49	9.46
8	654	11.37	14.92
8	657	13.52	19.12
8	660	31.5	15.26
8	663	14.06	21.12
8	666	27.6	13.99
8	669	19.79	9.33
8	672	18.22	30.67
8	675	30.95	8.09
8	678	36.27	18.24
8	681	25.74	14.96
8	684	18.43	14.41
8	687	12.95	11.66
8	690	14.47	31.17
8	693	21.82	92.67
8	696	25.12	10.92
8	699	24.47	12.78
8	702	15.11	4.42
8	705	21.9	27.21
8	708	27.13	7.86
8	711	11.49	14.48
8	714	8.33	43.81
8	717	26.76	21.6
8	720	23.57	19.06
8	723	28.6	7.63
8	726	18.21	23.58
8	729	28.11	26.46
8	732	17.31	13.61
8	735	15.7	14.41
8	738	17.17	29.44
8	741	24.04	27.85
8	744	29.07	36.08
[truncated: 16,001 more rows]

## Sheet: 2.5 mM NaBu
Cell	Time_min	Intensity_au	Background_au
1	0	110.1	31.04
1	3	158.77	9.14
1	6	172.17	8.19
1	9	110.79	12.49
1	12	135.44	30.58
1	15	85.54	15.04
1	18	123.39	11.74
1	21	168.34	15.5
1	24	86.09	14.47
1	27	87.02	8.29
1	30	58	6.9
1	33	73.96	13.22
1	36	92.17	28.91
1	39	36.84	14.2
1	42	50.47	9.08
1	45	65.6	20.23
1	48	48.62	10.62
1	51	56.85	21.29
1	54	31.13	6.14
1	57	119.08	10.13
1	60	98.27	27.73
1	63	156.7	12.58
1	66	184.08	24.6
1	69	298.6	13.65
1	72	193.9	21.89
1	75	184.49	20.48
1	78	362.63	9.57
1	81	468.06	15.31
1	84	316.55	24.5
1	87	255.12	7.9
1	90	208.27	11.93
1	93	75	34.91
1	96	184.84	21.54
1	99	214.63	7.46
1	102	180.33	28.86
1	105	272.32	9.6
1	108	265.57	25.83
1	111	220.22	16.58
1	114	171.33	38.34
1	117	135.73	24.43
1	120	153.05	15.58
1	123	236.38	25.45
1	126	223.26	14.73
1	129	144.33	13.03
1	132	219.96	15.28
1	135	277.22	10.92
1	138	352.15	9.19
1	141	226.78	15.67
1	144	361.87	29.02
1	147	302.16	21.84
1	150	546.66	11.96
1	153	477.21	22.87
1	156	417.5	30.17
1	159	433.09	3.46
1	162	422.16	4.22
1	165	465.81	10.47
1	168	363.22	5.42
1	171	520.47	7.86
1	174	517.27	13.94
1	177	485.69	13.86
1	180	432.93	37.58
1	183	319.21	21.92
1	186	248.48	30.16
1	189	356.41	7.2
1	192	284.05	8.89
1	195	249.18	11.79
1	198	278.84	15.07
1	201	374.22	14.47
1	204	300.82	6.9
1	207	352.04	20.42
1	210	367.16	21.35
1	213	305.39	41.43
1	216	184.73	34.8
1	219	52.87	12.03
1	222	82.09	15.53
1	225	99.05	8.75
1	228	46.48	13.38
1	231	70.12	37.47
1	234	20.02	11.49
1	237	55.36	7.7
1	240	108.1	16.33
1	243	135.25	7.47
1	246	172.25	20.35
1	249	178.26	23.63
1	252	218.5	17.96
1	255	220.19	22.01
1	258	266	10.15
1	261	357.4	11.89
1	264	392.55	33.26
1	267	332.72	32.38
1	270	256.37	17.14
1	273	390.31	16.69
1	276	416.35	25.82
1	279	150.88	20.62
1	282	203.95	31.08
1	285	228.28	20.48
1	288	183.91	19.31
1	291	276.25	12.12
1	294	459.74	29.29
1	297	396.64	13.26
1	300	443.23	11.44
1	303	413.19	23.76
1	306	498.53	7.4
1	309	383.77	8.86
1	312	402.11	31.42
1	315	398.12	13.71
1	318	305.57	21.83
1	321	291.33	14.66
1	324	278.51	14.77
1	327	69.62	35.22
1	330	295.3	41.03
1	333	204.78	20.53
1	336	92.66	8.86
1	339	144.02	45.14
1	342	186.8	16.3
1	345	72.32	46
1	348	75.76	13.66
1	351	93.13	15.88
1	354	40.42	11.79
1	357	23.69	19
1	360	24.79	16.43
1	363	26.93	24.87
1	366	23.02	12.95
1	369	42.86	9.11
1	372	16.93	23.06
1	375	30.47	4.13
1	378	39.47	15.48
1	381	10.7	13.47
1	384	50.59	17.56
1	387	11.36	21.12
1	390	7.32	16.65
1	393	26.93	0
1	396	22.42	13.46
1	399	9.84	11.16
1	402	10.4	11.89
1	405	29.46	19.69
1	408	13.21	17.57
1	411	15.84	5.88
1	414	10.92	34.95
1	417	7.41	10.38
1	420	51.15	15.06
1	423	36.66	16.59
1	426	44.41	11.87
1	429	103.68	22.58
1	432	61.31	15.14
1	435	88.23	9.64
1	438	73.25	16.84
1	441	61.9	9.35
1	444	25.21	8.06
1	447	98.85	28.76
1	450	47.27	10.31
1	453	77.05	14.08
1	456	81.6	5.8
1	459	101.72	25.1
1	462	137.14	11.61
1	465	89.91	21.58
1	468	59.22	25.9
1	471	83.48	13.8
1	474	62.07	12.3
1	477	50.55	5.86
1	480	54.27	13.44
1	483	48.66	12.52
1	486	35.01	12.38
1	489	23.43	15.77
1	492	21.76	11.49
1	495	10.88	10.1
1	498	20.65	0
1	501	19.43	7.9
1	504	47.51	6.18
1	507	36.62	11.55
1	510	44.61	24.34
1	513	29.23	10.63
1	516	19.96	9.87
1	519	24.39	7.43
1	522	14.71	6.59
1	525	27.16	13.75
1	528	10.49	6.05
1	531	7.74	10.08
1	534	15.13	0
1	537	25.67	9.26
1	540	9.29	4.78
1	543	7.4	15.99
1	546	15.81	13.57
1	549	25.25	11.08
1	552	22.19	16.75
1	555	8.87	13.97
1	558	19.5	18.97
1	561	10.82	10.93
1	564	8.71	15.79
1	567	29.3	18.69
1	570	29.72	5.14
1	573	14.07	8.31
1	576	10.25	10.48
1	579	20.58	10.1
1	582	21.54	10.65
1	585	48.1	10.79
1	588	22.36	16.79
1	591	81.26	4.9
1	594	13.23	11.14
1	597	17.44	16.95
1	600	16.84	16.9
1	603	9.61	16.72
1	606	24.05	8.08
1	609	15.23	25.38
1	612	21.78	11.24
1	615	11.77	13.11
1	618	23.64	20.35
1	621	12.42	5.35
1	624	12.53	9.39
1	627	17.98	18.64
1	630	12.53	39.34
1	633	13.56	25.37
1	636	5.34	10.77
1	639	10.99	10.24
1	642	29.89	11.99
1	645	19.25	17.08
1	648	5	13.98
1	651	19.44	4.29
1	654	11.79	23.17
1	657	15.64	17.88
1	660	12.66	16.57
1	663	3.45	4.79
1	666	28.77	13.46
1	669	13.79	21.22
1	672	10.22	9.38
1	675	10.5	12.87
1	678	14.07	18.94
1	681	26.46	6.67
1	684	25.29	13.9
1	687	5.17	11.95
1	690	18.13	19.15
1	693	15.61	7.54
1	696	16.2	13.19
1	699	12.56	14.79
1	702	98.12	6.96
1	705	75.77	16.05
1	708	120.66	9.58
1	711	108.99	29.49
1	714	108.88	12.25
1	717	83.87	22.67
1	720	108.54	13.47
1	723	274.02	21.77
1	726	113.68	28.96
1	729	95.11	7.94
1	732	121.26	19.94
1	735	123.62	18.57
1	738	120.93	22.82
1	741	112.88	17.86
1	744	91.55	7.59
1	747	70.55	16.22
2	0	14.82	48.06
2	3	9.92	25.79
2	6	14.16	6.02
2	9	15.9	12.1
2	12	14.33	16.34
2	15	39.67	14.11
2	18	24.28	31.7
2	21	7.98	17.11
2	24	13.3	14.49
2	27	25.27	9.74
2	30	12.14	20.4
2	33	18.03	37.29
2	36	20.69	11.47
2	39	25.22	31.33
2	42	9.11	30.38
2	45	6.59	31.48
2	48	78.71	18.16
2	51	16	19.86
2	54	10.16	28.8
2	57	0	16.15
2	60	16.34	15.22
2	63	13.32	15.38
2	66	12.6	20.4
2	69	30.2	5.79
2	72	18.06	19.32
2	75	15.91	5.14
2	78	14.55	10.37
2	81	20.45	28.64
2	84	11.92	22.65
2	87	20.65	13.1
2	90	18.9	12.19
2	93	3.94	14.52
2	96	11.95	19.81
2	99	14.86	18.35
2	102	16.62	11.78
2	105	20.36	23.39
2	108	10.72	21.54
2	111	14.04	14.77
2	114	7.78	28.36
2	117	16.74	8.6
2	120	17.45	13.92
2	123	15.68	13.97
2	126	11.47	34.91
2	129	13.08	11.2
2	132	15.46	8.81
2	135	28.12	11.08
2	138	22.53	21.23
2	141	5.1	7.45
2	144	13.65	29.11
2	147	12.8	12.6
2	150	11.29	27.31
2	153	7.36	21.74
2	156	18.66	12.54
2	159	11.15	26.32
2	162	12.72	11.78
2	165	10.97	18.45
2	168	7.92	15.93
2	171	20.78	5.98
2	174	15.64	21.25
2	177	8.05	41.13
2	180	7.58	18.86
2	183	64.61	17.08
2	186	16.09	15.42
2	189	7.34	9.34
2	192	10.07	21.36
2	195	19.25	13.15
2	198	24.42	13.3
2	201	13.17	22.24
2	204	7.78	16.22
2	207	25.94	16.19
2	210	10.22	13.87
2	213	13.19	11.63
2	216	13.71	15.99
2	219	12.29	15.88
2	222	11.33	6.32
2	225	24.67	15.18
2	228	8.04	22.2
2	231	8.85	18.5
2	234	7.92	15.31
2	237	46.84	12.83
2	240	23.2	5.41
2	243	10.46	12.87
2	246	28.88	10.01
2	249	31.76	14.71
2	252	17.01	18.65
2	255	9.43	30.61
2	258	20.1	8.87
2	261	16.14	30.2
2	264	10.21	23.1
2	267	6.94	15.35
2	270	36.85	32
2	273	13.15	9.93
2	276	87.1	15.7
2	279	118.27	19.61
2	282	73.03	10.58
2	285	139.62	15.26
2	288	51.75	12.75
2	291	28.48	34.26
2	294	20.86	14.7
2	297	71.91	34.02
2	300	3.69	7.35
2	303	15.31	23.28
2	306	19.09	31.04
2	309	40.11	18.64
2	312	14.78	17.57
2	315	13.39	12.26
2	318	45.15	18.74
2	321	16.13	9.21
2	324	13.86	16.71
2	327	9.03	20.7
2	330	13.74	16.92
2	333	4.39	18.47
2	336	9.64	40.69
2	339	0	10.51
2	342	17.29	9.32
2	345	60.84	29.24
2	348	90.93	21.59
2	351	145.44	23.45
2	354	64.2	16.65
2	357	95.89	21.03
2	360	208.05	17.22
2	363	155.66	13.53
2	366	187.82	17.27
2	369	227.43	19.68
2	372	133.14	17.38
2	375	71.17	25.02
2	378	123.81	16.9
2	381	163.62	14.63
2	384	82.61	19.26
2	387	66.83	18.83
2	390	74.97	9.48
2	393	58.87	6.7
2	396	35.54	12.43
2	399	46.46	16.58
2	402	14.01	46.96
2	405	12.1	12.8
2	408	124.72	19.66
2	411	116.2	15.43
2	414	57.96	16.67
2	417	15.55	7.21
2	420	164.71	10.63
2	423	43.94	36.8
2	426	101.98	11.02
2	429	60.36	18.51
2	432	26.63	14.74
2	435	70.54	13.77
2	438	155.65	11.41
2	441	79.64	6.64
2	444	152.63	9.67
2	447	151.15	10.79
2	450	107.3	15.19
2	453	172.79	10.2
2	456	283.32	14.48
2	459	341.27	15.26
2	462	348.95	17.16
2	465	323.67	15.15
2	468	330.29	12.87
2	471	280.45	16.73
2	474	234.99	14.13
2	477	191.75	10.8
2	480	111.5	13.54
2	483	110.49	11.77
2	486	143.85	15.74
2	489	99.44	26.56
2	492	296.42	22.05
2	495	323.24	35.85
2	498	203.98	20.34
2	501	255.52	16.34
2	504	235.22	19.69
2	507	196.34	12.21
2	510	222.96	7.3
2	513	182.37	10.54
2	516	188.83	15.26
2	519	220.01	5.75
2	522	122.15	11.96
2	525	243.38	8.47
2	528	182.45	15.26
2	531	266.2	14.91
2	534	331.43	21.58
2	537	263.68	7.28
2	540	513.96	20.59
2	543	276.76	14.44
2	546	198.53	11.23
2	549	308.54	12.79
2	552	307.54	14.76
2	555	412.8	17.75
2	558	276.43	12.89
2	561	312.77	17.51
2	564	349.48	40.17
2	567	277.81	11.59
2	570	252.95	16.9
2	573	262.67	31.38
2	576	223.64	32.44
2	579	420.75	13.88
2	582	238.11	15.38
2	585	230.87	16.57
2	588	102.59	10.73
2	591	123.46	10.69
2	594	53.53	34.77
2	597	140.87	17.89
2	600	60.38	15.52
2	603	54.23	44.31
2	606	87.54	20.48
2	609	41.41	12.42
2	612	47.73	28.04
2	615	24.98	6.7
2	618	6.45	16.6
2	621	11.46	14.81
2	624	19.14	13.41
2	627	17.07	13.17
2	630	10.76	29.66
2	633	14.37	15.96
2	636	28.34	24.62
2	639	26.72	15.74
2	642	25.74	15.19
2	645	10.89	13
2	648	29.47	13.52
2	651	14.31	13.06
2	654	34.06	23.18
2	657	38.71	16.08
2	660	41.7	18.07
2	663	71.73	22.38
2	666	38.59	12.38
2	669	40.44	9.76
2	672	125.53	73.49
2	675	205.34	13.42
2	678	170.9	11.09
2	681	197.12	17.12
2	684	147.91	15.81
2	687	102.12	8.4
2	690	132.46	30.45
2	693	198.67	17.51
2	696	136.81	42.03
2	699	114.82	10.26
2	702	176.51	16.9
2	705	151.26	9.74
2	708	184.09	24.35
2	711	128.26	11.87
2	714	119.16	35.16
2	717	136.27	39.55
2	720	187.53	19.31
2	723	81.5	21.86
2	726	222.64	17.4
2	729	169.58	20.49
2	732	116.59	41.52
2	735	88.65	17.9
2	738	84.47	17.95
2	741	145.59	18.65
2	744	35.21	15.03
2	747	15.63	10.41
3	0	430.48	10.6
3	3	378.41	22.69
3	6	507.46	9.74
3	9	388.96	17.54
3	12	304.84	27.07
3	15	281.61	30.94
3	18	307.55	10.43
3	21	438.54	11.78
3	24	387.47	23.7
3	27	244.83	33.01
3	30	384.06	15.28
3	33	412.82	15.36
3	36	432.77	47.27
3	39	444.34	36.13
3	42	455.57	11.22
3	45	455.61	14.24
3	48	596.56	28.9
3	51	468.67	17.52
3	54	513.1	22.26
3	57	437	11.81
3	60	329.58	16.58
3	63	379.93	24.49
3	66	231.03	10.37
3	69	153.25	43.64
3	72	97.99	25.11
3	75	143.03	13.46
3	78	14.78	20.44
3	81	72.71	18.61
3	84	29.14	32.32
3	87	11.81	31.96
3	90	14.41	12.72
3	93	8.49	14.54
3	96	12.85	14
3	99	11.31	15.86
3	102	40.78	13.68
3	105	16.14	31.46
3	108	122.27	11.56
3	111	143.6	16.52
3	114	207.31	19.34
3	117	354.32	17.05
3	120	362.93	31.08
3	123	294.79	10.68
3	126	385.56	10.33
3	129	439.18	18.76
3	132	482.26	18.67
3	135	376.83	7.5
3	138	351.55	32.18
3	141	216.85	10.69
3	144	81.76	21.16
3	147	20.6	7.11
3	150	12.96	40.93
3	153	12.57	10.73
3	156	16.72	15.75
3	159	5.54	21.05
3	162	11.67	9.44
3	165	9.79	16.64
3	168	26.49	27.07
3	171	14.42	7.8
3	174	16.77	25.02
3	177	8.52	66.14
3	180	14.78	14.74
3	183	14.81	15.44
3	186	15.19	15.57
3	189	12.5	22.1
3	192	5.58	17.95
3	195	25.75	20.92
3	198	41.24	34.53
3	201	15.84	12.43
3	204	11.67	7.88
3	207	30.7	14.07
3	210	17.82	14.63
3	213	7.51	26.62
3	216	19.37	21.95
3	219	24.02	5.94
3	222	36.11	8.72
3	225	17.01	14.09
3	228	30	26.18
3	231	16.93	16
3	234	9.57	25.26
3	237	5.97	26.89
3	240	21.3	5.64
3	243	16.68	17.74
3	246	14.6	35.87
3	249	16.68	11.24
3	252	13.59	28.88
3	255	43.57	12.57
3	258	11.49	12.33
3	261	17.66	14.32
3	264	16.18	6.73
3	267	16.87	17.74
3	270	24.65	22.83
3	273	18.55	18.5
3	276	11.44	15.09
3	279	10.8	12.5
3	282	7.12	22.42
3	285	18.18	11.11
3	288	43.45	17.03
3	291	83.69	9.23
3	294	82.58	32.55
3	297	45.92	21.01
3	300	13.81	6.79
3	303	72.61	15.28
3	306	53.43	22.22
3	309	90.24	8.51
3	312	10.11	9.42
3	315	13.42	17.1
3	318	75.53	7.76
3	321	9.01	6.02
3	324	33.78	16.64
3	327	176.85	11.68
3	330	446.26	11.39
3	333	444.02	13.93
3	336	487.37	30.05
3	339	489.04	14.44
3	342	436.42	19.43
3	345	483.06	11.79
3	348	488.22	8.41
3	351	614.15	17.55
3	354	668.72	12.92
3	357	589.15	7.13
3	360	532.7	15.73
3	363	512.68	20.43
3	366	599.87	16.65
3	369	449.25	36.32
3	372	274.74	14.87
3	375	274.9	16.18
3	378	266.07	30.95
3	381	171.4	16.88
3	384	122.71	11.69
3	387	235.96	13.43
3	390	150.4	18.76
3	393	124.41	14.66
3	396	103.37	9.44
3	399	442.01	10.2
3	402	572.95	14.4
3	405	410.33	9.09
3	408	380	14.42
3	411	543.02	11.62
3	414	492.88	8.89
3	417	796.7	10.9
3	420	479.27	12.67
3	423	420.57	11.37
3	426	385.99	16.86
3	429	525.31	29.85
3	432	839.28	23.87
3	435	654.08	17.33
3	438	612.75	9.43
3	441	517.47	11.17
3	444	641.48	32.7
3	447	674.82	16.8
3	450	503.33	20.14
3	453	553.9	27.04
3	456	697.59	8.29
3	459	1185.05	26.91
3	462	1019.94	21.94
3	465	946.73	9.38
3	468	1061.29	12.25
3	471	913.75	16.61
3	474	1079.65	17.11
3	477	1136.39	29.54
3	480	1164.44	18.3
3	483	1247.66	24.32
3	486	1220.35	15.12
3	489	868.19	7
3	492	989.91	8.25
3	495	1090.01	25.06
3	498	1088.64	29.32
3	501	805.3	12.26
3	504	803.94	8.27
3	507	825.72	25.02
3	510	733.71	35.06
3	513	799.25	15.12
3	516	800.43	9.86
3	519	668.64	6.48
3	522	432.6	18.83
3	525	390.39	25.4
3	528	372.61	26.99
3	531	427.79	14.94
3	534	246.84	31.74
3	537	183.27	19.35
3	540	164.57	18.22
3	543	241.16	9.93
3	546	381.3	9.99
3	549	130.47	15.03
3	552	85.01	11.72
3	555	56.6	18.24
3	558	72.17	16.9
3	561	30.33	11.19
3	564	7.43	18.39
3	567	72.92	12.37
3	570	77.52	40.64
3	573	110.11	32.82
3	576	147.09	14.87
3	579	101.97	9.81
3	582	287.96	26.46
3	585	370.99	17.21
3	588	371.07	21.45
3	591	345.36	21.78
3	594	359.06	17.79
3	597	468.22	20.46
3	600	390.47	23.82
3	603	523.44	21.29
3	606	372.98	21.39
3	609	423.42	6.82
3	612	160.55	11.38
3	615	410.63	17.91
3	618	258.55	25.66
3	621	232.41	19.91
3	624	196.53	14.23
3	627	284.94	9.05
3	630	323.04	27.89
3	633	555.3	17.86
3	636	543.5	14.66
3	639	551.12	13.87
3	642	266.72	24.31
3	645	361.78	24.37
3	648	296.87	14.07
3	651	242.3	11.79
3	654	453.45	25.85
3	657	556.13	21.48
3	660	429.6	23.64
3	663	538.17	14
3	666	506.83	15.75
3	669	501.05	11.26
3	672	548.57	17.06
3	675	440.7	14.83
3	678	560.18	33.54
3	681	531.08	9.68
3	684	332.02	20.26
3	687	574.9	13.78
3	690	567.03	34.88
3	693	226.84	11.67
3	696	276.21	14.53
3	699	168.8	16.29
3	702	139.69	9.22
3	705	172.86	21.62
3	708	198.07	18.28
3	711	237.03	14.2
3	714	274.24	17.71
3	717	396.06	27.04
3	720	408.2	10.52
3	723	714.1	21.17
3	726	648.64	76.56
3	729	841.78	7.85
3	732	899.45	8.1
3	735	624.68	14.21
3	738	920.22	14.81
3	741	942.77	31.75
3	744	865.94	16.74
3	747	647.74	9.21
4	0	126.11	51.38
4	3	108.42	6.65
4	6	115.7	7.77
4	9	94.93	14.59
4	12	175.96	5.64
4	15	92.86	16.22
4	18	132.77	18.26
4	21	71.23	11.74
4	24	92.14	9.87
4	27	70.95	10.99
4	30	123.8	31.4
4	33	97.83	14.17
4	36	201.96	34.18
4	39	194.06	15.48
4	42	251.32	12.46
4	45	265.82	12.7
4	48	301.85	9.24
4	51	219.29	10.3
4	54	148.63	15.72
4	57	296.84	10.64
4	60	242.89	30.19
4	63	234.55	16.98
4	66	136.41	15.39
4	69	97.48	17.25
4	72	80.77	8.03
4	75	204.3	12.24
4	78	65.7	13.2
4	81	114.03	13.76
4	84	98.16	20.79
4	87	200.22	6.98
4	90	90.72	15.54
4	93	258.11	17.77
4	96	292.11	15.43
4	99	178.97	11.31
4	102	218.68	6.86
4	105	185.19	17.3
4	108	246.93	11.68
4	111	214.66	13.37
4	114	142.88	15.17
4	117	136.08	20.79
4	120	146.06	14.52
4	123	266.03	10.44
4	126	372.8	12.49
4	129	285.61	29.87
4	132	241.47	24.32
4	135	244.71	23.49
4	138	271.58	7.4
4	141	270.72	12.46
4	144	309.39	22.16
4	147	321.86	13.44
4	150	347.01	10.04
4	153	354.93	12.42
4	156	307.13	9.16
4	159	328.63	11.53
4	162	338.13	20.56
4	165	282.75	23.02
4	168	246.22	12.79
4	171	147.78	33.15
4	174	32.18	23.04
4	177	143.73	13.61
4	180	252.12	18
4	183	251.7	12.18
4	186	139.97	21.55
4	189	117.76	24.68
4	192	200.54	0
4	195	115.35	17.33
4	198	150.08	5.33
4	201	66.65	22.57
4	204	98.22	9.83
4	207	162.91	10.64
4	210	45.39	14.78
4	213	56.32	28.09
4	216	42.21	11.46
4	219	12.55	19.25
4	222	11.74	18.15
4	225	88.9	13.87
4	228	16.55	10.04
4	231	12.06	11.6
4	234	4.82	12.95
4	237	44.89	13.58
4	240	139.87	19.38
4	243	81.33	12.44
4	246	93.53	10.62
4	249	112.61	31.45
4	252	121.22	5.08
4	255	203.27	20.01
4	258	153.64	13.74
4	261	232.73	14.22
4	264	243.87	15.67
4	267	244.33	16.94
4	270	179.68	17.14
4	273	106.66	4.77
4	276	61.2	6.16
4	279	32.57	12.28
4	282	10.29	25.03
4	285	9.57	29.38
4	288	18.99	8.65
4	291	10.65	14.11
4	294	11.86	11.39
4	297	19.15	19.53
4	300	3.85	26.68
4	303	14.71	17.01
4	306	17.92	20.32
4	309	26.08	15.44
4	312	35.14	11.28
4	315	76.32	26.36
4	318	30.45	34.96
4	321	29.05	23.41
4	324	59.83	10.85
4	327	58.67	12.48
4	330	30.25	7.49
4	333	35.55	54.75
4	336	48.49	11.24
4	339	19.93	20.52
4	342	47.34	13.98
4	345	121.63	10.47
4	348	26.27	13.05
4	351	32.77	5.17
4	354	41.09	11.58
4	357	37.76	21.2
4	360	18.09	28.6
4	363	15.71	14.18
4	366	16.93	17.47
4	369	30.26	8.7
4	372	50.58	15.93
4	375	19.96	5.34
4	378	20.7	10.32
4	381	11.39	8.76
4	384	16.31	8.67
4	387	26.61	5.97
4	390	23.92	8.4
4	393	15.32	7.54
4	396	18.31	8.61
4	399	6.98	11.43
4	402	7.07	16.2
4	405	7.73	40.46
4	408	18.83	10.09
4	411	11.16	12.62
4	414	41.28	38.94
4	417	11.26	15.66
4	420	5.87	31.87
4	423	7.7	9
4	426	17.97	7.12
4	429	25.34	15.32
4	432	16.7	4.57
4	435	22.75	17.57
4	438	7.99	20.73
4	441	23.83	12.7
4	444	15.53	19.11
4	447	9.24	19.43
4	450	8.39	14.55
4	453	14.57	23.24
4	456	11.08	10.84
4	459	11.83	23.54
4	462	9.08	6.26
4	465	14.03	15.27
4	468	13.19	16.76
4	471	8.24	12.91
4	474	13.22	11.31
4	477	14.2	13.19
4	480	12.71	35.98
4	483	8.63	15.63
4	486	25.62	15.76
4	489	5.25	6.54
4	492	7.28	17.32
4	495	42.01	30.46
4	498	14.14	5.02
4	501	23.8	12.17
4	504	55.17	11.85
4	507	65.18	13.07
4	510	53.26	19.95
4	513	29.98	16.34
4	516	12.18	10.73
4	519	8.49	31.87
4	522	50.01	6.95
4	525	43.3	6.21
4	528	81.25	11.85
4	531	23.19	40.36
4	534	21.77	11.68
4	537	35.13	13.27
4	540	23.36	17.97
4	543	5.57	12.09
4	546	13.05	17.92
4	549	10.94	15.87
4	552	14.16	11.47
4	555	5.79	19.55
4	558	21.41	0
4	561	15.47	28.95
4	564	27.29	14
4	567	12.05	4.32
4	570	9.97	16.63
4	573	10.3	9.39
4	576	13.65	7.93
4	579	20.68	15.35
4	582	16.36	40.08
4	585	24.24	12.48
4	588	9.62	15.17
4	591	9.67	12.24
4	594	14.88	30.28
4	597	21.99	5.78
4	600	15.34	23.28
4	603	13.06	2.81
4	606	14.39	19.22
4	609	11.15	7.35
4	612	18.39	5.88
4	615	14.41	19.27
4	618	50.51	18.99
4	621	34.99	17.6
4	624	18.22	13.27
4	627	11.73	19.97
4	630	22.72	8.8
4	633	11.61	10.3
4	636	11.61	16.68
4	639	14.75	12.41
4	642	10.28	17
4	645	10.03	14.12
4	648	12.03	19.48
4	651	4.64	13.29
4	654	15.19	13.33
4	657	21.15	9.04
4	660	11.56	19.24
4	663	22.29	16.13
4	666	7.65	5.62
4	669	11.52	16.65
4	672	7.37	31.98
4	675	10.75	13.26
4	678	8.63	8.59
4	681	12.08	9.22
4	684	21.24	17.19
4	687	23.11	13.21
4	690	25.9	16.16
4	693	11.1	9.67
4	696	5.59	27.6
4	699	29.15	10.98
4	702	16.95	12.69
4	705	17.15	16.41
4	708	13.99	21.11
4	711	9.51	17.82
4	714	5.84	16.38
4	717	12.19	7.68
4	720	19.38	26.21
4	723	26.11	27.5
4	726	27.97	13.05
4	729	23.24	14.45
4	732	6.67	34.01
4	735	10.87	19.22
4	738	41.08	14.11
4	741	10.22	9.64
4	744	17.35	17.77
4	747	11.62	24.95
5	0	249.78	19.38
5	3	139.98	7.78
5	6	107.37	35.83
5	9	257.67	18.06
5	12	283.56	10.88
5	15	386.89	15.95
5	18	270.63	6.77
5	21	188.63	10.32
5	24	282.05	13.77
5	27	271.04	13.89
5	30	190.47	9.61
5	33	99.34	10.06
5	36	182.2	29.37
5	39	202.52	8.64
5	42	122.26	19.5
5	45	180.88	42.81
5	48	176.76	35.44
5	51	196.09	7.16
5	54	172.5	6.67
5	57	120.05	62.28
5	60	81.21	31.33
5	63	45.13	13.32
5	66	76.55	14.88
5	69	15.51	21.8
5	72	22.13	16.13
5	75	25.17	10.1
5	78	81.68	18.07
5	81	94.9	8.23
5	84	102.63	11.47
5	87	97.66	14.48
5	90	77.38	12.79
5	93	160.47	8.91
5	96	128.41	14.7
5	99	140.17	6.56
5	102	67.85	6.02
5	105	90.94	24.36
5	108	65.2	43.31
5	111	158.29	9.45
5	114	223.47	6.63
5	117	215.83	5.99
5	120	216.15	7.79
5	123	205.71	10.73
5	126	215.73	18.54
5	129	341.48	14.84
5	132	215.02	13.08
5	135	201.88	17.3
5	138	230.7	8.62
5	141	117.11	15.61
5	144	266.5	16.12
5	147	141.33	8
5	150	168.14	13.6
5	153	163.99	12.52
5	156	144.15	17.84
5	159	81.07	12.8
5	162	166.18	9.2
5	165	255.88	6.47
5	168	137.17	25.09
5	171	35.16	9.57
5	174	88.5	17.81
5	177	90.7	21.56
5	180	77.58	23.82
5	183	21.55	33.21
5	186	70.59	38.27
5	189	37.25	11.23
5	192	19.16	11.56
5	195	93.73	7.96
5	198	23.06	12.57
5	201	29.87	11.62
5	204	6.91	22.51
5	207	22.4	15.34
5	210	71.04	17.98
5	213	43.25	18.79
5	216	9.83	17.19
5	219	11.24	19.01
5	222	35.17	5.4
5	225	118.93	11.55
5	228	60.27	12.62
5	231	31.8	33.96
5	234	26.77	23.49
5	237	40.06	12.74
5	240	21.87	23.34
5	243	35.4	13.67
5	246	75.4	26.12
5	249	31.51	53.78
5	252	42.67	28.6
5	255	160.87	9.94
5	258	160.93	10.72
5	261	162.88	24.09
5	264	242.73	15.04
5	267	358.02	17.66
5	270	237.54	11.58
5	273	157.72	12.65
5	276	140.03	10.09
5	279	129.15	8.74
5	282	18.65	15.61
5	285	54.38	8.57
5	288	29.1	26.18
5	291	105.84	15.3
5	294	12.74	10.78
5	297	61.44	5.62
5	300	35.1	29.65
5	303	56.54	17.14
5	306	108.6	11.64
5	309	64.58	18.25
5	312	137.62	25.49
5	315	133.7	19.82
5	318	256.25	7.12
5	321	153.96	14.74
5	324	216.31	14.28
5	327	190.61	9.19
5	330	174.47	13.97
5	333	234.38	20.89
5	336	216.06	9.81
5	339	162.59	17.91
5	342	229.58	11.25
5	345	314.85	32.08
5	348	388.17	14.56
5	351	304.54	7.79
5	354	282.83	14.03
5	357	313.07	24.45
5	360	296.97	15.86
5	363	184.72	21.25
5	366	166.13	22.23
5	369	142.3	42.43
5	372	125.69	7.62
5	375	97.06	14.63
5	378	45.18	40.54
5	381	130.61	10.4
5	384	138.35	13.7
5	387	142.35	15.37
5	390	90.41	48.37
5	393	97.1	23.48
5	396	174.18	23.57
5	399	124.15	35.39
5	402	100.27	15.32
5	405	68.67	11.69
5	408	9.35	12.63
5	411	15.19	4.71
5	414	9.14	25.53
5	417	10.63	4.62
5	420	14.49	19.37
5	423	8.57	18.58
5	426	5.49	16.56
5	429	46.95	34.14
5	432	11.05	14.79
5	435	28.59	18.12
5	438	68.17	14.64
5	441	13.29	17.62
5	444	8.74	14.36
5	447	19.88	31.78
5	450	27.06	11.39
5	453	13.99	14.41
5	456	24.16	13.33
5	459	8.99	14.13
5	462	37.43	11.71
5	465	7.54	14.7
5	468	63.04	13.63
5	471	41.26	15.74
5	474	17.12	13.05
5	477	11.45	42.23
5	480	14.47	18.44
5	483	11.61	12.4
5	486	11.98	18.94
5	489	18.97	34.49
5	492	118.01	10.08
5	495	39.99	10.15
5	498	86.24	14.28
5	501	44.5	15.26
5	504	48.17	21.62
5	507	56.9	13.65
5	510	63.27	7.95
5	513	141.47	10.8
5	516	136.3	38.25
5	519	152.17	14
5	522	104.23	14.77
5	525	69.87	11.42
5	528	57.76	10.91
5	531	7.52	7.98
5	534	58.51	12.32
5	537	82.01	9.96
5	540	34.93	11.68
5	543	6.73	17.84
5	546	33.82	17.8
5	549	46.44	9.78
5	552	46.64	16.22
5	555	16.13	10.54
5	558	14.09	17.54
5	561	25.55	19.19
5	564	35.04	16.98
5	567	10.94	13.57
5	570	14.7	8.57
5	573	10.65	15.21
5	576	9.69	33.89
5	579	67.38	16.52
5	582	14.18	12.77
5	585	12.17	12.87
5	588	21.42	12.16
5	591	43.46	14.83
5	594	72.75	12.67
5	597	75.32	15.1
5	600	74.48	25.45
5	603	38.52	5.13
5	606	161.31	10.48
5	609	44.03	13.27
5	612	137.34	5.68
5	615	182.01	10.5
5	618	146.62	17.3
5	621	230.4	4.94
5	624	195.61	14.12
5	627	175.76	17.42
5	630	167.89	12.22
5	633	184.84	26.98
5	636	192.42	9.3
5	639	298.65	23.19
5	642	112.91	21.39
5	645	129.9	24.74
5	648	177.71	6.38
5	651	123.99	8.25
5	654	44.17	14.3
5	657	28.62	16.55
5	660	216.13	38.15
5	663	212.03	12.95
5	666	244.32	7.82
5	669	188.15	25
5	672	222.82	17.8
5	675	143.55	11.5
5	678	52.19	21.57
5	681	82.27	11.78
5	684	60.18	10.1
5	687	22.89	17.15
5	690	43.15	15.38
5	693	26.43	28.14
5	696	41.38	0
5	699	32.15	18.58
5	702	18.12	14.85
5	705	7.84	10.73
5	708	15.13	23.96
5	711	80.68	17.14
5	714	10.96	7.87
5	717	42.74	8.77
5	720	145.89	13.02
5	723	147.07	5.58
5	726	125.84	9.82
5	729	174.74	17.48
5	732	118.73	14.9
5	735	112.22	23.32
5	738	124.59	7.41
5	741	213.16	32.18
5	744	228	5.48
5	747	203.44	12.34
6	0	773.14	13.82
6	3	645.95	18.36
6	6	430.19	7.36
6	9	360.18	32.79
6	12	484.84	17.97
6	15	505.76	31.55
6	18	341.75	9.04
6	21	520.12	11.47
6	24	376.32	25.8
6	27	235.69	23.82
6	30	128.17	26.94
6	33	115.45	7.3
6	36	123.66	18.07
6	39	129.85	26.41
6	42	97.35	15.57
6	45	86.88	59.11
6	48	224.24	17.69
6	51	209.45	13.89
6	54	402.61	14.85
6	57	332.29	17.78
6	60	359.95	12.97
6	63	578.88	27.3
6	66	552.11	30.54
6	69	429.86	31.49
6	72	540.2	33.89
6	75	669.41	13.45
6	78	638.33	21.29
6	81	609.69	22.22
6	84	607.44	17.69
6	87	535.59	11.83
6	90	340.69	72.9
6	93	348.32	12.83
6	96	317.42	11.26
6	99	179.38	39.13
6	102	213.44	8.7
6	105	379.26	13.54
6	108	310.95	21.31
6	111	215.94	26.23
6	114	202.66	24.8
6	117	237.51	10.96
6	120	272.55	52.9
6	123	269.45	33.8
6	126	379.72	60.12
6	129	310.04	10.52
6	132	294.13	16.25
6	135	388.37	14.58
6	138	555.31	8.58
6	141	440.64	37.41
6	144	480.63	31.35
6	147	419.32	15.8
6	150	549.46	20.73
6	153	346.07	18.7
6	156	475.71	13.09
6	159	369.61	19.93
6	162	313.14	16.97
6	165	491.85	10.25
6	168	274.56	22.86
6	171	406.76	17.71
6	174	505.44	13.39
6	177	551.46	19.73
6	180	434.99	9.37
6	183	511.97	19.45
6	186	616.4	10.62
6	189	504.75	11.49
6	192	435.03	44.69
6	195	498.05	11.06
6	198	387.74	15.2
6	201	358.13	12.31
6	204	282	14.71
6	207	380.26	11.31
6	210	257.01	8.98
6	213	312.16	21.56
6	216	319.39	18.15
6	219	286	28.95
6	222	236.71	20.5
6	225	270.63	13.73
6	228	204.29	26.48
6	231	299.82	17.26
6	234	429.3	24.09
6	237	599.54	17.01
6	240	448.14	15.45
6	243	500.6	11.98
6	246	649.24	16.66
6	249	412.36	26.01
6	252	274.42	16.23
6	255	279.06	0
6	258	305.06	23.54
6	261	292.27	15.07
6	264	252.27	19.74
6	267	226.98	18.27
6	270	287.6	27.55
6	273	381.35	35.32
6	276	278.64	18.47
6	279	266.33	10.55
6	282	307.61	18.84
6	285	241.72	20.33
6	288	191.03	14.99
6	291	298.99	0
6	294	339.8	10.85
6	297	291.52	23.86
6	300	315.17	34.51
6	303	237.2	24.71
6	306	321.04	16.73
6	309	542.98	25.69
6	312	519.29	19.33
6	315	558.19	21.56
6	318	676.36	21.58
6	321	671.55	11.02
6	324	559.77	35.95
6	327	691.82	20.46
6	330	695.2	34.26
6	333	558.14	52.61
6	336	470.36	17.38
6	339	375.51	11.18
6	342	333.17	18.01
6	345	231.4	19.22
6	348	170.22	19.25
6	351	260.34	18.86
6	354	272.69	22.54
6	357	208.45	47.04
6	360	395.74	18
6	363	334.18	12.77
6	366	273.13	13.52
6	369	250.6	35.34
6	372	361.09	17.5
6	375	241.89	34.61
6	378	314.08	27.58
6	381	107.62	12.36
6	384	42.42	9.27
6	387	58.26	15.29
6	390	43.64	10.15
6	393	120.28	9.26
6	396	197.31	18.5
6	399	314.75	6.35
6	402	344.76	17.24
6	405	385.36	16.22
6	408	382.54	13
6	411	505.33	59.67
6	414	595.37	36.65
6	417	621.86	22.83
6	420	846.44	48.98
6	423	922.73	14.63
6	426	697.59	17.35
6	429	1284.97	39.77
6	432	963.43	31.05
6	435	1050.78	11.25
6	438	1421.12	39.36
6	441	1208.4	15.61
6	444	1221.09	9.7
6	447	1534.1	13.99
6	450	1277.77	42.34
6	453	1394.41	13.47
6	456	1341.43	25.13
6	459	1063.74	18.82
6	462	918.14	35.45
6	465	772.43	21.31
6	468	241.95	36.7
6	471	246.76	11.87
6	474	518.63	9.38
6	477	421.43	22.51
6	480	470.66	34.56
6	483	491.35	38.83
6	486	509.17	17.41
6	489	432.44	33
6	492	564.83	13.16
6	495	690.73	13.57
6	498	667.91	36.79
6	501	641.89	4.89
6	504	591.1	11.38
6	507	464.39	29.94
6	510	420.53	22.93
6	513	329.31	25.66
6	516	391.69	39.54
6	519	420.56	16.45
6	522	343.42	22.62
6	525	314.14	21
6	528	442.85	28.86
6	531	419.94	21.21
6	534	445.92	22.1
6	537	719.14	28.51
6	540	460.23	16.62
6	543	539.16	19.13
6	546	504.93	11.02
6	549	304.73	16.46
6	552	364.33	24.61
6	555	142.61	29.61
6	558	417.38	25.07
6	561	398.22	36.48
6	564	443.05	13.37
6	567	397.55	12.06
6	570	473.17	15.66
6	573	443.38	15.75
6	576	331.2	27.52
6	579	365.61	12.75
6	582	371.41	9.52
6	585	633.17	16.61
6	588	547.17	18.76
6	591	594.2	28.49
6	594	581.57	12
6	597	420.16	37.95
6	600	468.96	19.54
6	603	355.16	13.85
6	606	433.63	13.08
6	609	183.03	21.19
6	612	64.36	46.14
6	615	15.04	29.44
6	618	69.87	11.63
6	621	89.75	16.07
6	624	239.57	23.97
6	627	358.12	17.24
6	630	221.69	28.78
6	633	229.73	20.32
6	636	676.11	6.6
6	639	532.52	15
6	642	542.54	18.62
6	645	418.37	21.42
6	648	510.65	15.47
6	651	543.29	31.24
6	654	483.44	15.76
6	657	312.33	13.81
6	660	148.21	8.86
6	663	100.34	14.78
6	666	64.35	10.74
6	669	86.88	13.19
6	672	116.47	24.47
6	675	172.61	39.8
6	678	144.6	19.98
6	681	135.08	7.47
6	684	115.25	16.69
6	687	138.2	16.73
6	690	206.94	17.36
6	693	135.74	31.95
6	696	170.58	13.17
6	699	110.59	8.91
6	702	245.69	25.8
6	705	308.4	12.83
6	708	159.03	30.85
6	711	174.97	26.92
6	714	94.54	20.83
6	717	41.78	24.48
6	720	97.76	11.97
6	723	77.79	11.63
6	726	138.9	7.8
6	729	127.55	14
6	732	160.36	12.69
6	735	400.82	20.02
6	738	169.87	22.49
6	741	309.08	11.72
6	744	384.33	14.66
6	747	536.19	15.76
7	0	89.19	17.65
7	3	82.6	15.27
7	6	56.5	30.99
7	9	35.64	24.97
7	12	132.07	21.94
7	15	135.46	14.89
7	18	67.01	20.42
7	21	86.31	25.3
7	24	48.31	17.99
7	27	92.59	15.5
7	30	225.33	6.14
7	33	175.5	26.95
7	36	171.78	66.57
7	39	98.86	15.9
7	42	43.49	30.45
7	45	16.84	12.4
7	48	15.75	5.29
7	51	19.2	15.95
7	54	26.75	9.62
7	57	43.02	12.38
7	60	117.51	33.97
7	63	43.06	13.74
7	66	39.43	6.31
7	69	82.27	14.28
7	72	175.16	37.37
7	75	255.85	36.05
7	78	139.35	19.51
7	81	163.36	12.62
7	84	126.3	18.09
7	87	287.17	18.24
7	90	189.04	25.38
7	93	232.13	17.64
7	96	306.56	23.73
7	99	379.72	43.29
7	102	182.39	6.51
7	105	416.4	14.16
7	108	394.49	10.45
7	111	310.29	21.87
7	114	193.41	26.85
7	117	238.99	33.07
7	120	125.47	15.48
7	123	188.02	24.79
7	126	159.75	7
7	129	60.18	50.54
7	132	199.79	17.22
7	135	147.13	13.46
7	138	157.82	19.84
7	141	43.64	9.04
7	144	126.71	23.54
7	147	99.9	8.64
7	150	88.11	58.03
7	153	192.41	22.46
7	156	97.28	14.06
7	159	116.65	14.79
7	162	157.03	14.79
7	165	91.62	22.62
7	168	96.6	16.62
7	171	151.97	17.55
7	174	208.06	31.97
7	177	107.52	11.87
7	180	46.17	13.58
7	183	35.96	23.43
7	186	19.32	4.27
7	189	17.34	40.55
7	192	38.06	17.94
7	195	52.05	7.92
7	198	41.98	11.39
7	201	55.96	13.18
7	204	30.07	26.9
7	207	17	16.6
7	210	8.54	24.93
7	213	9.05	18.36
7	216	63.98	13.75
7	219	17.98	13.2
7	222	85.39	23.64
7	225	27.72	23.23
7	228	19.2	19.6
7	231	27.36	20.16
7	234	8.07	12.94
7	237	4.21	23.83
7	240	12.23	15.27
7	243	8.33	15.46
7	246	34.51	9.39
7	249	7.76	42.99
7	252	15.18	24.56
7	255	11.14	12.75
7	258	62.06	13.3
7	261	41.49	15.44
7	264	30.41	31.31
7	267	15.56	20.74
7	270	42.02	30.83
7	273	35.99	13.67
7	276	23.79	11.56
7	279	35.68	30.84
7	282	35.01	15.47
7	285	19.32	21.63
7	288	26.88	26.95
7	291	69.19	15.24
7	294	80.13	64.95
7	297	172.47	13.97
7	300	31.63	11.89
7	303	25.28	20.23
7	306	22.5	8.17
7	309	91.79	22.26
7	312	57.93	11.35
7	315	55.44	6.08
7	318	46.34	9.5
7	321	12	35.03
7	324	19.22	30.02
7	327	14.87	22.83
7	330	7.79	22.61
7	333	33	15.49
7	336	20.22	24.36
7	339	9.72	15.59
7	342	8.75	26.32
7	345	15.73	17.59
7	348	29.16	16.15
7	351	17.51	9.79
7	354	12.34	26.47
7	357	18.8	18.92
7	360	7.86	8.12
7	363	18.36	10.87
7	366	5.83	44.99
7	369	5.93	12.43
7	372	8.69	20.23
7	375	8.11	10.66
7	378	47.21	14.64
7	381	18.47	23.71
7	384	44.66	21.33
7	387	48.04	10.59
7	390	10.17	11.36
7	393	14.2	9.77
7	396	38.05	7.65
7	399	11.15	52.03
7	402	11.74	17.9
7	405	36.96	44.16
7	408	60.06	18.64
7	411	102.26	17.4
7	414	61.61	26.77
7	417	10.92	25.66
7	420	115.98	7.84
7	423	120.14	17.58
7	426	114.79	30.31
7	429	98.99	9.24
7	432	34.84	12.88
7	435	161.7	33.45
7	438	112.27	24.61
7	441	87.58	9.4
7	444	168.02	13.81
7	447	128.5	21.89
7	450	58	23.39
7	453	48.72	0.33
7	456	31.64	16.09
7	459	116.79	13.42
7	462	47.54	26.47
7	465	17.17	54.96
7	468	22.61	22.78
7	471	32.85	30.72
7	474	119	32.92
7	477	29.65	6.61
7	480	47.57	15.65
7	483	53.59	11.27
7	486	13.14	10.21
7	489	14.7	30.73
7	492	17.32	12.21
7	495	36.65	11.73
7	498	18.5	16.87
7	501	14.9	12.95
7	504	12.61	18.16
7	507	33.09	20.58
7	510	16.14	23.23
7	513	28.63	72.51
7	516	12.18	16.12
7	519	32.93	27.34
7	522	34.53	14.12
7	525	109.98	22.49
7	528	43.28	28.69
7	531	103.41	35.52
7	534	17.99	0
7	537	19	21.81
7	540	59.8	7.05
7	543	82.25	26.17
7	546	90.42	9.35
7	549	81.01	23.8
7	552	42.14	21.52
7	555	98.33	22.61
7	558	85	16.06
7	561	64.49	33.69
7	564	142.21	16.17
7	567	105.31	34.68
7	570	234.27	19.41
7	573	323.71	12.87
7	576	250.12	15.51
7	579	275.52	29.33
7	582	206.77	13.87
7	585	116.44	28.17
7	588	188.4	11.91
7	591	180.19	20.51
7	594	182.24	10.81
7	597	258.45	21.12
7	600	282.84	22.87
7	603	200.14	4.34
7	606	179.26	13.33
7	609	243.49	13.62
7	612	146.39	15.72
7	615	103.59	9.73
7	618	150.15	19.44
7	621	184.61	0
7	624	28.97	13.62
7	627	107.36	17.46
7	630	89.5	5.99
7	633	51.9	23.13
7	636	27.99	21.11
7	639	51.62	28.05
7	642	21.09	15.45
7	645	12.65	33.68
7	648	15.68	16.93
7	651	11.94	15.96
7	654	11.65	23.16
7	657	14.22	9.14
7	660	7.73	59.14
7	663	13.65	23.62
7	666	14.95	4.85
7	669	17.59	13.75
7	672	11.08	17.34
7	675	24.74	12.7
7	678	22.37	8.42
7	681	25.01	12.9
7	684	20.03	19.2
7	687	121.63	25.37
7	690	17.4	19.65
7	693	20.76	33.77
7	696	17.49	31.16
7	699	20.69	11.49
7	702	11.02	23.2
7	705	21.77	20.14
7	708	18.85	16.14
7	711	35.77	19.51
7	714	44.94	20.99
7	717	9.44	10.46
7	720	12.3	119.1
7	723	0	21.22
7	726	14.17	12.76
7	729	24.66	18.36
7	732	24.17	21.17
7	735	21.88	42.75
7	738	18.78	31.17
7	741	33.8	7.38
7	744	30.6	14.68
7	747	59.91	17.38
8	0	84.15	15.36
8	3	31.71	18.13
8	6	10.72	14.66
8	9	15.55	9.95
8	12	81.82	21
8	15	75.75	22.24
8	18	55.46	16.81
8	21	270.14	23.13
8	24	289.66	34.24
8	27	367.53	15.74
8	30	415.61	35.01
8	33	307.89	24.26
8	36	310.23	27.38
8	39	254.55	22.18
8	42	216.9	32.29
8	45	237.13	26.49
8	48	74.23	13.34
8	51	73.95	30.28
8	54	63.76	13.38
8	57	10.95	59.45
8	60	57.21	36.37
8	63	36.46	26.24
8	66	38.89	14.49
8	69	80.06	12.05
8	72	25.88	20.57
8	75	29.55	40.07
8	78	35.23	32.14
8	81	26.21	20.28
8	84	208.52	19.33
8	87	198.18	24.12
8	90	220.18	19.93
8	93	166.69	20.79
8	96	284.98	20.15
8	99	215.35	29.79
8	102	167.91	27.73
8	105	191.54	26.96
8	108	296.83	33.47
8	111	240.29	31.49
8	114	256.13	13.96
8	117	383.99	35.27
8	120	448.62	15.46
8	123	576.22	40.33
8	126	650.75	19.93
8	129	547.44	39.4
8	132	427.29	27.11
8	135	371.63	35.19
8	138	388.58	16.87
8	141	570.78	17.82
8	144	341	10.86
8	147	380.57	92.06
8	150	296.54	15.09
8	153	180.26	10.64
8	156	332.45	16.83
8	159	491.3	38.08
8	162	490.95	18.66
8	165	587.03	20.48
8	168	432.8	37.5
8	171	596.93	28.66
8	174	519.84	34.71
8	177	720.45	21.3
8	180	581.25	23.5
8	183	318.71	28.6
8	186	260.62	20.41
8	189	361.2	52.84
8	192	276.62	44.83
8	195	267.12	33.87
8	198	254.22	54.21
8	201	343.96	28.77
8	204	293.19	40
8	207	258.81	48.63
8	210	35.68	18.1
8	213	217.99	15.49
8	216	199.93	96.9
8	219	104.69	29.85
8	222	153.11	30.53
8	225	281.67	8.26
8	228	390.17	11.94
8	231	551.47	44.99
8	234	575.87	6.63
8	237	748.01	7.65
8	240	806.6	41.84
8	243	513.67	22.81
8	246	929.44	9.36
8	249	756.33	24.49
8	252	588.95	68.51
8	255	432.17	32.47
8	258	504.5	30.45
8	261	526.38	11.96
8	264	655.43	24.06
8	267	634.22	18.24
8	270	687.3	45.31
8	273	735.8	23.79
8	276	943.21	15.43
8	279	985.07	15.73
8	282	900.62	16.3
8	285	768.97	15.56
8	288	567.41	16.25
8	291	729.8	20.45
8	294	633.32	10.66
8	297	625.09	37.28
8	300	590.22	11.89
8	303	598.87	20.77
8	306	559.14	9.8
8	309	574.18	18
8	312	645.84	15.31
8	315	580.19	24.61
8	318	535.21	28.09
8	321	518.95	10.96
8	324	429.56	17.82
8	327	479.56	29.99
8	330	350.68	23.08
8	333	270.26	12.95
8	336	179.6	15.21
8	339	161.92	22.33
8	342	184.53	17.44
8	345	58.85	34.11
8	348	218.13	17.88
8	351	102.83	17.17
8	354	252.48	32.86
8	357	262.81	16.07
8	360	194.79	25.4
8	363	288	31.47
8	366	126.43	19.34
8	369	190.71	16.31
8	372	78.94	11.39
8	375	265.19	40.93
8	378	294.31	13.23
8	381	102.37	13.68
8	384	190.56	9.93
8	387	72.33	24.38
8	390	85.11	16.86
8	393	43.71	11.55
8	396	41.92	27.23
8	399	57.38	34.16
8	402	75.97	13.53
8	405	108.39	4.86
8	408	18.89	10.29
8	411	33.59	12.89
8	414	22.16	28.64
8	417	27.09	6.12
8	420	20.96	23.2
8	423	41.99	24.14
8	426	26.06	25.99
8	429	66.29	8.92
8	432	6.68	23.38
8	435	12.26	23.35
8	438	10.93	19.39
8	441	17.25	32.79
8	444	24.45	20.11
8	447	33.04	15.7
8	450	106.69	12.86
8	453	80.55	24.86
8	456	64.51	14.09
8	459	102.25	15.79
8	462	85.98	14.38
8	465	35.59	14.08
8	468	33.61	12.54
8	471	131.21	19.76
8	474	60.12	52.96
8	477	54.08	26.1
8	480	18.68	12.81
8	483	33.53	12.41
8	486	48.68	15.28
8	489	73.64	24.24
8	492	69.77	21.3
8	495	64.27	35.81
8	498	23.46	58.14
8	501	37.85	22.45
8	504	65.02	14.01
8	507	57.99	17.92
8	510	65.19	31.36
8	513	92.01	10.35
8	516	97.23	15.19
8	519	136.09	6.42
8	522	174.37	17.01
8	525	119.12	15.54
8	528	182.96	16.57
8	531	207.18	19.99
8	534	215.83	14.65
8	537	87.98	0
8	540	28.86	18.49
8	543	25.93	62.56
8	546	14.4	10.48
8	549	25.96	25.43
8	552	19.02	38.61
8	555	20.58	20.64
8	558	11.99	8.58
8	561	13.41	14.53
8	564	19.28	13.7
8	567	16.72	26.67
8	570	31.37	9.37
8	573	32	9.29
8	576	36.44	15.16
8	579	117.75	20.16
8	582	63.69	33.95
8	585	107.71	43.41
8	588	157.02	13.16
8	591	187.32	26.38
8	594	285.96	20.43
8	597	239.96	27.19
8	600	70.71	24.62
8	603	150.22	10
8	606	104.64	13.97
8	609	69.64	6.15
8	612	135.51	58.07
8	615	79.9	61.45
8	618	66.7	43.17
8	621	153.36	23.83
8	624	114.13	6.7
8	627	106.23	30.94
8	630	165.1	17.67
8	633	187.85	26.25
8	636	111.69	9.78
8	639	56.71	10.99
8	642	42.55	13.39
8	645	53.71	11.02
8	648	83.33	17.07
8	651	31.98	33.51
8	654	12.32	17.26
8	657	45.45	32.51
8	660	18.45	34.12
8	663	20.71	19.25
8	666	30.74	17.25
8	669	74.07	38.8
8	672	63.99	38.91
8	675	57.87	13.74
8	678	40.8	18.68
8	681	18.93	15.84
8	684	21.92	17.41
8	687	39.4	14.67
8	690	7.75	20.91
8	693	14.77	15.63
8	696	140.27	31.84
8	699	85.28	16.01
8	702	23.07	28.53
8	705	20.08	9.57
8	708	12.8	27.96
8	711	39.72	9.64
8	714	155.59	5.59
8	717	19.87	15.9
8	720	57.4	13.16
8	723	7.26	18.05
8	726	49.23	45.83
8	729	19.47	9.72
8	732	31.27	10.92
8	735	32.76	22.67
8	738	16.47	11.54
8	741	78.17	23.65
8	744	13.59	33.27
[truncated: 14,001 more rows]

## Sheet: 4 mM NaBu
Cell	Time_min	Intensity_au	Background_au
1	0	33.62	20.15
1	3	53.99	16.22
1	6	72.01	25.21
1	9	117.92	19.68
1	12	47.34	5.24
1	15	11.35	16.63
1	18	93.13	8.16
1	21	72.68	11.73
1	24	106.05	15.52
1	27	67.54	29.27
1	30	45.28	33.04
1	33	125.03	10.75
1	36	67.7	21.02
1	39	100.31	11.58
1	42	63.51	21.2
1	45	136.91	12.3
1	48	155.15	15.28
1	51	56.68	8.41
1	54	31.11	11.3
1	57	30.4	10.13
1	60	29	8.25
1	63	14.6	6.2
1	66	40.41	14.06
1	69	39.94	23.96
1	72	17.56	21.08
1	75	10.6	10.82
1	78	14.79	24.41
1	81	38.28	10.2
1	84	11.78	9.75
1	87	20.07	12.44
1	90	24.63	0
1	93	10.54	24.07
1	96	5.88	11.98
1	99	9.04	8.79
1	102	10.36	13.17
1	105	13.1	15.93
1	108	17.83	15.75
1	111	21.49	15.3
1	114	16.32	17.94
1	117	11.08	18.24
1	120	16.63	13.98
1	123	18.17	11.3
1	126	15.14	8.38
1	129	15.58	22.92
1	132	6.33	7.71
1	135	14.8	15.91
1	138	10.32	4.96
1	141	40.89	0
1	144	21.29	13.91
1	147	17.37	21.95
1	150	17.72	15.48
1	153	31.78	30.98
1	156	18.84	9.34
1	159	45.91	21.14
1	162	38.84	32.9
1	165	9.12	5.17
1	168	24.91	18.17
1	171	18.18	15.36
1	174	14.19	14.26
1	177	13.74	13.14
1	180	11.1	6.97
1	183	9.32	15.43
1	186	25.17	25.55
1	189	18.93	10.18
1	192	5.61	14.14
1	195	10.69	12.93
1	198	15.89	21.35
1	201	12.06	12.16
1	204	6.36	10.53
1	207	17.91	16.94
1	210	6.73	3.09
1	213	11.11	14.37
1	216	14.25	18.2
1	219	13.97	13.41
1	222	8.93	13.88
1	225	79.23	13.19
1	228	23.8	13.72
1	231	27.47	12.27
1	234	47.64	42.31
1	237	12.18	13.82
1	240	15.8	16.51
1	243	14.68	10.23
1	246	12.55	23.4
1	249	11.24	16.77
1	252	14.5	17.86
1	255	29.76	8.63
1	258	31.55	16.4
1	261	41.2	13.38
1	264	34.17	14.55
1	267	106.8	20.39
1	270	66.67	28.74
1	273	122.58	15.06
1	276	76.83	9.97
1	279	35.44	14.53
1	282	177.17	12.82
1	285	158.26	8.84
1	288	126	11.83
1	291	179.02	20.66
1	294	97.64	59.24
1	297	186.44	39.6
1	300	150.9	30.29
1	303	38.19	24.13
1	306	47.8	24.41
1	309	132.17	16.66
1	312	40.44	13.31
1	315	45.56	42.88
1	318	51.4	35.68
1	321	105.56	11.15
1	324	59.45	20.03
1	327	53.72	21.31
1	330	45.45	34.33
1	333	20.71	13.56
1	336	96.08	10.51
1	339	71.15	31.3
1	342	17.2	10.12
1	345	16.67	11.32
1	348	17.36	19.49
1	351	60.38	16.45
1	354	61.2	22.42
1	357	65.05	33.76
1	360	20.75	19.31
1	363	13.12	45.4
1	366	16.66	8.29
1	369	16.45	18.85
1	372	17.12	22.31
1	375	14.16	14.27
1	378	4.7	40.06
1	381	32.65	12.49
1	384	96.43	37.97
1	387	101.9	25.38
1	390	95.36	8.27
1	393	17.97	11.02
1	396	24.67	9.92
1	399	55.63	24.78
1	402	65.09	48.46
1	405	23.94	21.23
1	408	10.68	14.65
1	411	8.7	10.29
1	414	5.18	16.5
1	417	10.95	31.23
1	420	14.49	26.95
1	423	12.18	19.13
1	426	12.32	17.92
1	429	20.9	14.69
1	432	22.35	11.99
1	435	14.15	18.82
1	438	11.1	10.84
1	441	13.51	10.96
1	444	15.56	57.82
1	447	13.03	6.44
1	450	12.27	10.63
1	453	5.1	13.14
1	456	27.63	7.92
1	459	30.65	16.93
1	462	36.23	27.57
1	465	24.57	12.58
1	468	19.27	30.06
1	471	14.28	14.65
1	474	12.34	22.49
1	477	12.23	19.68
1	480	8.37	11.08
1	483	25.55	21.97
1	486	10.4	4.18
1	489	6.86	28.09
1	492	33.76	16.51
1	495	8.91	19.78
1	498	16.39	12.43
1	501	22.56	13.34
1	504	11.54	9.77
1	507	12.19	12.57
1	510	10.14	17.47
1	513	36.91	70.88
1	516	8.69	12.56
1	519	8.47	26.84
1	522	9.32	13.8
1	525	21.7	8.74
1	528	10.65	20.16
1	531	6.71	17.67
1	534	12.81	11.02
1	537	16.33	27.07
1	540	11.96	11
1	543	10.64	4.79
1	546	16.05	7.68
1	549	21.66	12.74
1	552	17.41	25.21
1	555	14.42	6.69
1	558	18.51	26.96
1	561	14.37	25.93
1	564	13.07	6.88
1	567	14.15	11.38
1	570	15.59	36.78
1	573	13.99	12.25
1	576	18.47	16.87
1	579	13	12.73
1	582	13.01	0
1	585	8.72	17.48
1	588	15.67	16.47
1	591	19.95	15.57
1	594	18.09	19.71
1	597	22.94	22.78
1	600	42.6	12.2
1	603	11.1	18.36
1	606	11.15	5.68
1	609	11.34	0
1	612	23.02	9.83
1	615	19.23	20.05
1	618	10.56	7.19
1	621	12.2	14.54
1	624	12.27	13.3
1	627	18.9	12.67
1	630	10.36	8.52
1	633	10.88	3.67
1	636	8.39	28.41
1	639	14.96	21.84
1	642	10.24	13.47
1	645	13.09	12.45
1	648	7.15	21.51
1	651	23.56	17.67
1	654	22.58	19.09
1	657	4.35	23.43
1	660	46.53	25.53
1	663	18.89	10.11
1	666	15.29	20.62
1	669	17.62	10.48
1	672	14.21	10.46
1	675	15.49	40.94
1	678	13.19	34.3
1	681	26.14	12.06
1	684	17.42	8.67
1	687	15.41	20.23
1	690	10.32	15.55
1	693	11.27	17.55
1	696	11.54	18.13
1	699	12.68	25.32
1	702	19.44	28
1	705	6.49	25.39
1	708	12.15	16.8
1	711	13.34	16.06
1	714	21.65	12.15
1	717	9.63	17.78
1	720	29.87	27.85
1	723	45.5	44.15
1	726	14.56	10.11
1	729	20.27	25.44
1	732	21.97	18.58
1	735	11.69	15.34
1	738	21.88	9.15
1	741	15.12	18.24
1	744	6.61	15.22
1	747	20.3	11.53
2	0	29.46	11.41
2	3	59.66	12.84
2	6	70.1	14.2
2	9	24.23	32.67
2	12	17.32	14.5
2	15	26.43	4.39
2	18	34.51	27.67
2	21	50.56	3.82
2	24	44.19	25.91
2	27	64.56	21.94
2	30	46.53	10.43
2	33	161.47	43.02
2	36	90.15	0
2	39	35.08	26.97
2	42	115.82	17.14
2	45	133.87	29.81
2	48	156.27	12.58
2	51	141.09	15.14
2	54	144.79	38.83
2	57	168.99	13.21
2	60	173.57	11.03
2	63	215.41	26.07
2	66	419.52	28.87
2	69	290.21	33.16
2	72	352.32	17.01
2	75	329.07	30.17
2	78	376.78	16.25
2	81	572.99	9.4
2	84	584.72	10.76
2	87	510.57	28.89
2	90	432.55	28.99
2	93	458.07	15.5
2	96	367.46	7.4
2	99	374.41	16.75
2	102	300.55	7.79
2	105	196.26	13.83
2	108	71.05	7.77
2	111	116.94	16.47
2	114	52.99	10.48
2	117	116.68	16.93
2	120	118.33	82.25
2	123	65.64	32.21
2	126	18.59	40.44
2	129	80.37	7.87
2	132	18.32	31.56
2	135	12.3	16.96
2	138	166.69	19.71
2	141	358.11	14.55
2	144	347.4	20.04
2	147	269.24	12.42
2	150	396.18	27.46
2	153	548.03	13.8
2	156	601.89	9.87
2	159	510.86	18.16
2	162	370.9	8.14
2	165	325	9.57
2	168	550.74	15.08
2	171	458.86	7.11
2	174	457	9.96
2	177	453.61	12.91
2	180	301.84	15.62
2	183	292.36	6.98
2	186	99.07	17.93
2	189	174.09	15.52
2	192	94.17	10.18
2	195	69.6	5.45
2	198	6.34	34.13
2	201	206.48	14.12
2	204	34.78	7.64
2	207	116.95	12.83
2	210	117.31	10.17
2	213	24.06	14.63
2	216	40.24	15.57
2	219	180.22	4.85
2	222	62.06	18.59
2	225	169.86	17.8
2	228	252.03	17.93
2	231	103.28	27.38
2	234	50.8	15.47
2	237	32.17	12.49
2	240	74.36	22.15
2	243	150.9	13.45
2	246	94.62	26.21
2	249	168.58	13.71
2	252	113.53	19.94
2	255	214.03	10.9
2	258	174.24	7.45
2	261	201.93	38.38
2	264	207.92	28.81
2	267	145.76	19.46
2	270	213.87	3.45
2	273	280.48	18.68
2	276	285.79	18.43
2	279	432.31	14.06
2	282	342.02	14.33
2	285	305.65	14.58
2	288	325.54	15.15
2	291	339.13	12.7
2	294	191.72	17.84
2	297	213.92	20.32
2	300	259.74	35.06
2	303	206.26	22.49
2	306	321.02	34.02
2	309	373.82	14.33
2	312	267.9	24.26
2	315	293.7	21.36
2	318	303.64	17.29
2	321	354.56	11.62
2	324	358.26	8.99
2	327	282.7	26.48
2	330	102.26	16.22
2	333	130.17	17.92
2	336	104.76	9.39
2	339	51.67	11.24
2	342	53.72	12.29
2	345	96.63	17.88
2	348	147.63	14.37
2	351	48.33	10.1
2	354	43.29	17.22
2	357	66.3	9.91
2	360	79.64	15.65
2	363	131.56	22.52
2	366	52.8	14.09
2	369	18.34	25.68
2	372	28.87	12.68
2	375	112.8	13.23
2	378	46.78	20.37
2	381	94.13	12.85
2	384	177.71	24.43
2	387	164.96	40.01
2	390	66.9	10.38
2	393	28.4	10.09
2	396	36.49	16.79
2	399	23.96	15.6
2	402	14.37	19.82
2	405	11.65	16.64
2	408	28.14	25.98
2	411	8.48	15.71
2	414	6.96	16.85
2	417	27.26	13.54
2	420	23.38	9.96
2	423	13.05	16.73
2	426	94.45	9.85
2	429	29.05	12.37
2	432	38.66	15.33
2	435	16.02	21.46
2	438	27.34	29.53
2	441	12.89	13.15
2	444	30.7	32.43
2	447	16.02	15.19
2	450	11.99	39.86
2	453	15.71	11.65
2	456	35.88	13.99
2	459	19.35	24.52
2	462	34.58	10.48
2	465	18.43	36.74
2	468	5.23	17.09
2	471	33.19	8.37
2	474	29.09	4.56
2	477	13.15	11.97
2	480	24.16	18.09
2	483	14.73	10.42
2	486	11.85	18.02
2	489	13.93	9.54
2	492	29.29	5.88
2	495	18.08	28.09
2	498	68.92	21.51
2	501	43.86	16.72
2	504	32.35	8.78
2	507	34.57	13.9
2	510	16.52	14.6
2	513	17.78	27.67
2	516	9.75	10.08
2	519	34.29	27.88
2	522	80.81	15.58
2	525	18.65	19.47
2	528	17.54	20.26
2	531	30.98	22.5
2	534	50.52	12.28
2	537	35.43	26.28
2	540	10.28	10.15
2	543	29.73	20.73
2	546	14.27	4.23
2	549	14.89	15.13
2	552	7.14	13.3
2	555	7.99	4.02
2	558	13.37	16.26
2	561	16.32	9.95
2	564	11.32	44.69
2	567	8.55	12.23
2	570	27.14	17.44
2	573	16.15	23.02
2	576	30.23	8.7
2	579	8.64	11.55
2	582	17.66	11.26
2	585	32.45	10.22
2	588	16.96	3.79
2	591	25.55	20.41
2	594	28.18	15.14
2	597	43.64	17.58
2	600	12.86	17.62
2	603	25.5	19.57
2	606	25.31	18.87
2	609	56.18	11.37
2	612	32.13	14.35
2	615	42.1	16.64
2	618	54.47	20.01
2	621	16.54	26.71
2	624	27.41	17.17
2	627	132.16	15.99
2	630	72.63	17.89
2	633	47.81	15.54
2	636	82.89	16.34
2	639	69.26	10.86
2	642	52.18	11.3
2	645	16.19	7.18
2	648	93.93	13.51
2	651	34.83	18.4
2	654	37.65	15.48
2	657	30.57	19.95
2	660	14.05	18.69
2	663	7.74	11.8
2	666	31.96	15.85
2	669	11.94	15.91
2	672	27.77	30.51
2	675	28.16	12.54
2	678	33.96	24.74
2	681	14.62	21.67
2	684	8.89	11.6
2	687	16.42	21.97
2	690	11.9	20.89
2	693	12.42	18
2	696	41.71	24.88
2	699	13.88	27.06
2	702	14.59	14.9
2	705	20.84	10.6
2	708	23.66	14.46
2	711	25.95	15.52
2	714	10.06	15.12
2	717	34.19	18.99
2	720	18.63	4.4
2	723	26.59	16.03
2	726	10.79	16.09
2	729	0	25.75
2	732	30.86	32.73
2	735	26.08	17.88
2	738	8.66	15.12
2	741	12.05	14.45
2	744	66.2	11.35
2	747	57.18	20.07
3	0	51.99	12.64
3	3	15.72	10.53
3	6	41.24	5.29
3	9	35.38	9.45
3	12	164.07	11.84
3	15	107.24	8.83
3	18	227.01	36.13
3	21	185.45	9.79
3	24	246.45	15.87
3	27	142.63	8.92
3	30	123.37	41.03
3	33	55.83	11.82
3	36	77.58	12.01
3	39	122.07	24.12
3	42	94.86	17.91
3	45	117.08	25.04
3	48	147.68	41.34
3	51	105.7	30.57
3	54	146.58	4.94
3	57	57.9	31.12
3	60	38.06	21.44
3	63	200.53	19.41
3	66	46.08	11.88
3	69	57.88	7.6
3	72	74.77	24.97
3	75	23.13	12.99
3	78	119.63	15.3
3	81	62.28	11.19
3	84	74.69	4.23
3	87	100.53	13.16
3	90	75.43	23.15
3	93	146.63	5.34
3	96	68	20.02
3	99	168.38	42.33
3	102	145.07	4.48
3	105	163.41	14.1
3	108	126.86	63.23
3	111	73.96	23.73
3	114	157.43	27.5
3	117	134.24	18.79
3	120	114.75	17.14
3	123	107.09	10.61
3	126	59.97	21.25
3	129	73.49	12.08
3	132	106.34	9.79
3	135	139.39	13.28
3	138	64.2	17.75
3	141	39.2	26.18
3	144	12.11	17.62
3	147	27.83	29.15
3	150	11.81	31.86
3	153	17.71	8.16
3	156	12.16	24.04
3	159	13.82	11.79
3	162	11.82	19.84
3	165	22.57	17.44
3	168	11.03	33.51
3	171	20.63	5.57
3	174	6.16	20.67
3	177	10.11	20.8
3	180	19.82	37.63
3	183	35.78	16.95
3	186	14.77	27.7
3	189	12.23	9.43
3	192	28.77	19.54
3	195	0	12.03
3	198	27.19	16.66
3	201	20.58	33.67
3	204	9.65	23.17
3	207	16.86	10.6
3	210	29.18	15.14
3	213	20.62	21.2
3	216	32.91	17.53
3	219	0	13.18
3	222	12.57	18.91
3	225	14.65	41.61
3	228	19.25	13.88
3	231	17.1	14.79
3	234	14.61	45.79
3	237	15.15	9.62
3	240	7.35	14.98
3	243	14.08	18.96
3	246	36.96	23.48
3	249	55.68	14.31
3	252	66.42	10.23
3	255	88.3	20.11
3	258	77.54	9.97
3	261	44.71	10.13
3	264	90.31	35.56
3	267	147.42	10.45
3	270	113.53	25.07
3	273	123.49	8.43
3	276	107.94	19.5
3	279	95.31	18.75
3	282	38.82	12.46
3	285	39.13	18.16
3	288	41.26	33.12
3	291	14.61	12.93
3	294	22.06	15.56
3	297	12.73	10.44
3	300	54.42	19.28
3	303	37.36	21.35
3	306	16.89	18.39
3	309	11.16	17.12
3	312	87.04	19.94
3	315	28.54	136.54
3	318	22.04	20.35
3	321	37.22	12.86
3	324	8.82	6.78
3	327	17.4	9.73
3	330	10.54	24.3
3	333	16.12	11.96
3	336	141.48	30.63
3	339	32.39	8.52
3	342	16.23	26.23
3	345	25.49	14.8
3	348	34.19	37.1
3	351	9.16	14.26
3	354	16.52	30.97
3	357	32.78	31.19
3	360	10.69	13.07
3	363	14.8	14.77
3	366	22.77	18.72
3	369	7.68	33.93
3	372	10.34	9.39
3	375	13.71	37.45
3	378	9.83	12.37
3	381	9.12	9.76
3	384	17.64	22.06
3	387	4.23	26.77
3	390	19.7	11.09
3	393	65.5	24.16
3	396	70.65	29.83
3	399	11.68	34.16
3	402	24.78	18.28
3	405	12.16	12.91
3	408	9.81	12.7
3	411	10.28	18
3	414	11.42	15.65
3	417	31.03	29.45
3	420	11.66	37.08
3	423	90.64	15.33
3	426	18.2	24.66
3	429	10.73	9.57
3	432	26.93	13.49
3	435	8.61	11.19
3	438	83.59	13.01
3	441	14.57	30.82
3	444	14.23	13.42
3	447	80.52	18.49
3	450	144.05	8.31
3	453	177.55	5.06
3	456	213.86	10.85
3	459	206.45	14.34
3	462	418.58	9.68
3	465	291.82	8.41
3	468	299.24	41.39
3	471	244.58	28.2
3	474	251.68	23.16
3	477	198.84	36.69
3	480	324.6	11.03
3	483	304.53	15.15
3	486	418.64	9.55
3	489	503.92	12.42
3	492	396.47	13.37
3	495	231.51	18.3
3	498	329.96	23.59
3	501	387.76	14.95
3	504	234.5	5.06
3	507	281.76	13.13
3	510	287.42	16.54
3	513	177.04	11.66
3	516	260.87	13.68
3	519	268.03	22.17
3	522	175.9	13.83
3	525	40.53	8.03
3	528	31.01	17.86
3	531	31.61	14.69
3	534	28.29	29.92
3	537	2.68	18.71
3	540	41.15	17.03
3	543	51.48	10.97
3	546	52.01	29.96
3	549	44.58	9.54
3	552	42.31	17.71
3	555	119.58	30
3	558	92.44	7.77
3	561	48.78	29.63
3	564	12.14	12.49
3	567	14.79	5.67
3	570	8.4	9.39
3	573	10.35	33.28
3	576	17.68	14.43
3	579	9.39	9.44
3	582	24.04	9.89
3	585	11.09	14.11
3	588	13.95	9
3	591	14.6	7.38
3	594	20.89	16.38
3	597	12.07	14.65
3	600	12.17	11.32
3	603	6.54	15.14
3	606	7.23	12.25
3	609	42.12	31.05
3	612	21.05	21.94
3	615	39.72	6.69
3	618	132.32	19.12
3	621	22.33	9.51
3	624	20.16	23.76
3	627	14.57	23.28
3	630	19.57	13.63
3	633	9.32	14.75
3	636	6.72	17.26
3	639	5.98	8.09
3	642	14.16	33.15
3	645	16.07	19.54
3	648	52.47	16.97
3	651	18.63	8.47
3	654	89.22	12.55
3	657	17.18	21.92
3	660	30.7	6.94
3	663	7.12	7.34
3	666	118.66	44.57
3	669	13.64	17.04
3	672	6.03	32.32
3	675	16.11	24.82
3	678	19.96	21.42
3	681	26.9	24.55
3	684	17.08	7
3	687	10.62	37.59
3	690	26.86	14.34
3	693	13.02	26.02
3	696	30.32	20.77
3	699	52.72	14.38
3	702	14.77	16.29
3	705	25.11	13.39
3	708	18.1	34.58
3	711	29.69	17.86
3	714	109	13.86
3	717	31.59	16.03
3	720	11.96	13.28
3	723	14.6	13.82
3	726	25.91	39.37
3	729	71.31	14.4
3	732	76.08	16.76
3	735	43.98	13.5
3	738	59.96	43.51
3	741	32.35	13.97
3	744	29.77	31.45
3	747	11.02	12.31
4	0	33.21	19.31
4	3	23.37	24.13
4	6	14.73	23.61
4	9	24.98	12.95
4	12	21.37	26.81
4	15	21.74	11.41
4	18	20.01	15.65
4	21	28.88	13.23
4	24	13.48	24.55
4	27	24.45	11.7
4	30	20.13	18
4	33	23.49	34.54
4	36	16.73	16.4
4	39	18.17	13.28
4	42	14.23	27.11
4	45	26.25	41.67
4	48	28.32	19.64
4	51	14.75	23.68
4	54	11.91	8.63
4	57	13.99	24.92
4	60	10.8	16.18
4	63	9.57	16.39
4	66	9.29	14.33
4	69	29.88	28.8
4	72	20.08	17.41
4	75	7.37	6.78
4	78	67.33	14.56
4	81	27.42	10.16
4	84	65.97	12.14
4	87	55.35	18.53
4	90	24.32	23.4
4	93	42.27	10.99
4	96	16.96	16.57
4	99	16.47	11.85
4	102	22.2	21.51
4	105	0	10.43
4	108	11.12	10.98
4	111	31.76	18.65
4	114	31.82	13.87
4	117	57.1	10.05
4	120	38.79	15.33
4	123	19.23	17.41
4	126	50.47	11.91
4	129	69.43	16.8
4	132	24.04	16.3
4	135	7.71	20.08
4	138	21.43	27.58
4	141	12.56	31.75
4	144	17.33	8.15
4	147	36.11	14.27
4	150	28.1	8.56
4	153	19.27	15.64
4	156	16.91	30.07
4	159	22.01	14.91
4	162	16.29	15.78
4	165	62.29	28.03
4	168	34.32	6.78
4	171	7.15	13.64
4	174	9.45	9.72
4	177	64.65	4.4
4	180	8.09	15.09
4	183	18.65	15.21
4	186	3.84	17.16
4	189	19.5	18.23
4	192	21.87	17.37
4	195	7.05	9.34
4	198	22.27	23.43
4	201	10.76	17.93
4	204	7.7	12.91
4	207	18.33	15.83
4	210	33.53	25.7
4	213	18.66	13.53
4	216	17.44	17.55
4	219	28.82	12.74
4	222	12.42	11.72
4	225	30.07	9.8
4	228	30.25	11.78
4	231	141.54	9.45
4	234	97.42	14.15
4	237	119.32	16.75
4	240	77.36	5.9
4	243	27.38	13.44
4	246	105.53	14.14
4	249	79.38	8.2
4	252	95.36	16.84
4	255	34.88	9.22
4	258	34.93	25.34
4	261	63.8	19.14
4	264	17.63	41.67
4	267	21.27	19.93
4	270	15.18	10.18
4	273	14.39	34.17
4	276	8.64	12.03
4	279	20.67	11.36
4	282	11.08	13.79
4	285	41.58	24.72
4	288	31.33	10.24
4	291	41.51	7.22
4	294	31.77	7.79
4	297	28.07	13.57
4	300	10.52	6.7
4	303	21.25	14.97
4	306	9.15	23.14
4	309	11.93	14.06
4	312	23.53	34.85
4	315	10.31	13.9
4	318	13.04	28.27
4	321	12.45	10.47
4	324	25.98	20.93
4	327	11.38	19.3
4	330	27.93	14.34
4	333	14.33	24.01
4	336	31.86	25.13
4	339	13.84	12.72
4	342	10.91	21.72
4	345	8.96	14.17
4	348	14.05	18.46
4	351	11.7	13.16
4	354	38.3	8.12
4	357	14.27	26.72
4	360	22.58	10.72
4	363	11.88	85.01
4	366	20.02	12.17
4	369	22.22	28.29
4	372	12.44	20.08
4	375	10.98	20.62
4	378	17.48	13.1
4	381	4.8	16.66
4	384	14.49	16.99
4	387	8.11	13.89
4	390	16.63	5.01
4	393	8.76	7.93
4	396	14.28	9.64
4	399	15.8	30.01
4	402	9.76	14.18
4	405	14.85	38.81
4	408	14.64	47.59
4	411	22.69	32.46
4	414	13.08	11.05
4	417	22.73	14.65
4	420	12.36	20.39
4	423	17.02	52.91
4	426	15.02	18.89
4	429	13.74	29.66
4	432	21.86	12.17
4	435	22.45	18.76
4	438	18.27	13.4
4	441	11.52	27.66
4	444	11.72	26.88
4	447	9.56	19.39
4	450	12.86	11.17
4	453	11.22	16.78
4	456	14.36	8.99
4	459	9.6	19.34
4	462	19.12	22.96
4	465	21.77	36.3
4	468	15.65	23.81
4	471	15.71	9.25
4	474	15.86	20.94
4	477	25.17	25.3
4	480	19.31	19.66
4	483	14.72	28.94
4	486	37.07	19.1
4	489	11.01	27.61
4	492	4.94	16.82
4	495	10.51	8.09
4	498	13.45	19.81
4	501	11.75	14.46
4	504	16.5	7.87
4	507	12.74	13.56
4	510	12.81	13.13
4	513	17.37	24.41
4	516	7.33	30.29
4	519	23.81	22
4	522	11.19	18.35
4	525	17	48.58
4	528	10.29	9.27
4	531	11.84	26.8
4	534	28.02	10.19
4	537	33.48	11.13
4	540	18.09	21.94
4	543	17.53	27.91
4	546	6.96	17.59
4	549	30.94	34.04
4	552	4.69	0
4	555	19.06	26.42
4	558	13.81	13.46
4	561	14.72	35.6
4	564	6.42	11.57
4	567	11.87	14.06
4	570	10.49	12.56
4	573	13.62	11.61
4	576	7.76	18.09
4	579	9.87	25.1
4	582	25.43	16.24
4	585	8.71	17.2
4	588	22.41	12.62
4	591	10.11	5.24
4	594	16.31	9.93
4	597	11.63	20.96
4	600	8.94	29.72
4	603	30.8	33.45
4	606	11.69	12.78
4	609	17.19	20.69
4	612	7.89	21.3
4	615	0	10.69
4	618	38.16	36.04
4	621	15.67	14.28
4	624	14.07	12.76
4	627	12.59	10.05
4	630	11.76	5.96
4	633	22.14	9.2
4	636	26.08	3.25
4	639	30.73	15.05
4	642	27.83	8.06
4	645	16.57	7.21
4	648	22.46	33.08
4	651	27.84	11.48
4	654	0	22.38
4	657	14.79	13.09
4	660	9.95	12.99
4	663	14.09	13.55
4	666	20.35	21.03
4	669	64.71	13.37
4	672	34.01	11.29
4	675	19.21	13.8
4	678	18.02	16.55
4	681	38.62	12.97
4	684	58.06	16.12
4	687	93.4	13.28
4	690	41.38	16.53
4	693	12.39	26.95
4	696	36.72	21.59
4	699	30.49	18.57
4	702	45.85	22.92
4	705	9.99	13.74
4	708	7.58	8.49
4	711	5.85	20.8
4	714	23.54	13.59
4	717	12.67	24.99
4	720	18.53	11.87
4	723	16.46	16.06
4	726	48.8	17.55
4	729	3.25	31.33
4	732	18.1	22.58
4	735	15.98	19.92
4	738	10.85	17.46
4	741	17.33	22.54
4	744	14.1	23.56
4	747	21.64	5.9
5	0	24.83	42.35
5	3	17.14	10.79
5	6	40.19	11.54
5	9	26.05	8.02
5	12	20.4	20.64
5	15	18.86	17.83
5	18	14.79	33.88
5	21	12.92	50.77
5	24	16.01	42.59
5	27	55.35	25.94
5	30	20.51	15.01
5	33	15.34	50.9
5	36	24.29	30.51
5	39	10.41	14.94
5	42	15.9	30.41
5	45	16.64	15.59
5	48	12.05	19.5
5	51	17.6	18.04
5	54	7.52	17.64
5	57	15.79	104.17
5	60	0	19.38
5	63	8.21	13.44
5	66	15.23	8.39
5	69	24.19	18.57
5	72	27.07	33.05
5	75	13.77	14.07
5	78	53.4	34.31
5	81	14.3	16.1
5	84	30.07	0
5	87	19.29	7.28
5	90	15.47	18.66
5	93	34.73	14.61
5	96	11.57	16.42
5	99	16.42	18.07
5	102	26.58	19.8
5	105	17.14	21.73
5	108	31.19	19.5
5	111	34.18	12.73
5	114	16.95	10.67
5	117	10.8	26.89
5	120	21.57	12.08
5	123	20.22	7.93
5	126	8.05	23.83
5	129	36.46	15.95
5	132	22.39	23.41
5	135	58.59	17.32
5	138	21.05	10.85
5	141	30.07	13.64
5	144	15.08	20.55
5	147	81.46	7.67
5	150	15.02	17.05
5	153	24.72	13.82
5	156	11.59	6.88
5	159	37.3	23.3
5	162	42.21	18.32
5	165	20.25	16.32
5	168	25.78	30.09
5	171	23.7	45.07
5	174	0	17.23
5	177	17.52	23.87
5	180	34.94	31.81
5	183	13.63	13.73
5	186	37.93	10.58
5	189	35.16	13.98
5	192	74.93	11.14
5	195	30.08	15.11
5	198	63.85	9.54
5	201	8.68	22.4
5	204	10.93	13.98
5	207	9.08	49.34
5	210	15.05	7.9
5	213	16.09	16.91
5	216	15.99	17.58
5	219	26.89	29.49
5	222	15.76	15.34
5	225	32.52	12.38
5	228	21.23	14.8
5	231	40.4	9.47
5	234	17.07	4.46
5	237	8.41	27.35
5	240	43.6	13.86
5	243	29.2	24.14
5	246	35.65	27.99
5	249	23.28	20.5
5	252	20.65	15.93
5	255	29.65	8.54
5	258	14.38	18.9
5	261	15.57	16.23
5	264	16.17	17.58
5	267	8.09	16.78
5	270	0	25.82
5	273	23.57	17.33
5	276	35.46	8.6
5	279	23.77	31.28
5	282	11.9	8.63
5	285	16.12	55.78
5	288	11.1	23.05
5	291	22.25	24.81
5	294	15.79	16.85
5	297	10.63	13.56
5	300	8.09	14.15
5	303	7.57	19.29
5	306	27.31	10.28
5	309	6.56	18.7
5	312	41.26	12.09
5	315	12.35	12.63
5	318	15.94	42.24
5	321	18.45	13.31
5	324	30.61	27.25
5	327	22.03	16.2
5	330	11.42	26.87
5	333	24.39	24.3
5	336	17.44	25.79
5	339	31.58	19.12
5	342	12.98	15.21
5	345	27.63	25.04
5	348	12.21	13.77
5	351	13.86	9.49
5	354	35.24	24.55
5	357	17.09	9.4
5	360	16.78	11.89
5	363	12.07	21.78
5	366	169.89	7.51
5	369	16.42	15.48
5	372	32.77	18.53
5	375	25.5	12.16
5	378	58.87	28.02
5	381	11.25	39.61
5	384	13.3	23.86
5	387	72.86	29.53
5	390	13	57.23
5	393	15.8	17.75
5	396	25.46	9.4
5	399	17.85	13.71
5	402	7.72	22.49
5	405	14.26	12.52
5	408	17.1	41.44
5	411	21.02	30.2
5	414	15.43	11.94
5	417	18.21	14.71
5	420	33.09	15.7
5	423	10.6	8.26
5	426	13.62	55.16
5	429	66.88	14.91
5	432	16.58	20.54
5	435	16.99	28.26
5	438	0	14.89
5	441	23.92	33.95
5	444	36.79	21.48
5	447	13.88	18.11
5	450	17.06	18.49
5	453	11.31	17.87
5	456	86.39	9.98
5	459	17.24	11.76
5	462	21.43	22.51
5	465	8.32	5.16
5	468	4.62	16.31
5	471	25.18	14.61
5	474	24.3	18.54
5	477	17.08	22.55
5	480	11.41	21.12
5	483	13.92	19.31
5	486	28.57	11.9
5	489	42.16	6.44
5	492	9	34.23
5	495	32.16	29.85
5	498	53.74	11.62
5	501	10.87	29.79
5	504	7.46	72.96
5	507	15.6	15.99
5	510	32.81	19.06
5	513	15.18	12.97
5	516	19.84	15.24
5	519	24.58	14.32
5	522	15.52	10.15
5	525	13.31	20.1
5	528	12.71	8.55
5	531	47.65	12.2
5	534	13.29	20.12
5	537	57.2	13.82
5	540	49.77	18.13
5	543	59.32	9.36
5	546	51.03	8.8
5	549	44.14	15.29
5	552	29.25	19.83
5	555	13.84	5.31
5	558	47.07	13.88
5	561	15.75	12.26
5	564	38.43	22.53
5	567	14.78	28.71
5	570	17.66	27.81
5	573	51.82	32.03
5	576	24.6	12.56
5	579	11.69	20.6
5	582	16.51	17.21
5	585	9.79	17.89
5	588	20.16	16.39
5	591	33.5	21.37
5	594	18.43	27.91
5	597	8.8	12.4
5	600	9.55	17.03
5	603	13.07	11.9
5	606	13.19	6.33
5	609	35.95	19.11
5	612	7.52	12.57
5	615	15.45	18.71
5	618	22.18	12.13
5	621	12.31	16.22
5	624	15.67	5.03
5	627	18.1	19.04
5	630	24.12	14.94
5	633	15.73	17.33
5	636	33.67	44.27
5	639	32.92	15.06
5	642	49.27	14.85
5	645	18.56	9.67
5	648	16.74	38.08
5	651	18.4	14.09
5	654	17	10.39
5	657	17.99	19.92
5	660	4.07	26.95
5	663	14.38	11.87
5	666	21.06	14.03
5	669	25.47	25.27
5	672	26.27	16.89
5	675	14.56	30.21
5	678	21.41	20.1
5	681	52.6	33.15
5	684	16.27	11.82
5	687	17.67	24.99
5	690	9.3	21.89
5	693	17.92	16.5
5	696	12.13	37.43
5	699	18.83	8.71
5	702	13.84	27.08
5	705	14.46	17.15
5	708	19.18	25.49
5	711	22.63	29.33
5	714	9.61	20.41
5	717	20.84	16.59
5	720	9.01	10.2
5	723	32.88	16.55
5	726	22.49	0
5	729	21.41	40.91
5	732	9.22	16.55
5	735	14.59	24.04
5	738	18.67	20.73
5	741	10.48	20.24
5	744	35.96	13.78
5	747	11.97	8.55
6	0	23.28	14.73
6	3	17.93	26.04
6	6	13.7	25.59
6	9	27.77	27.94
6	12	21.49	28.11
6	15	14.32	8.39
6	18	17.89	22.13
6	21	10.14	11.77
6	24	23.54	9.33
6	27	19.47	27.71
6	30	10.38	6.68
6	33	9.04	21.4
6	36	22.82	13.97
6	39	60.28	9.23
6	42	49.43	6.18
6	45	73.96	18.37
6	48	100.36	26.48
6	51	33.43	12.07
6	54	41.74	14.56
6	57	109.34	13.65
6	60	144.84	17.77
6	63	118.21	18.16
6	66	36.99	12.2
6	69	28.92	5.4
6	72	44.03	14.66
6	75	63.82	10.6
6	78	67.27	10.58
6	81	62.36	9.98
6	84	12.54	9.2
6	87	9.61	6.29
6	90	6.7	5.67
6	93	11.4	15.14
6	96	20.36	13.22
6	99	67.14	29.89
6	102	22.65	9.72
6	105	12.47	18.94
6	108	7.78	12.98
6	111	14.16	14.49
6	114	7.38	16.07
6	117	9.04	7.77
6	120	9.82	13.1
6	123	0	16.61
6	126	13.04	16.6
6	129	3.95	9.46
6	132	9.34	19.08
6	135	14.19	10.9
6	138	16.14	13.31
6	141	18.14	21.26
6	144	5.66	0
6	147	10.21	19.98
6	150	13.33	4.2
6	153	8.41	10.75
6	156	12.45	12.05
6	159	18.39	11.06
6	162	4.8	17.53
6	165	9.14	22.37
6	168	11.14	13.57
6	171	10.45	25.93
6	174	6.88	13.18
6	177	12.88	26.33
6	180	11.2	28.79
6	183	13.99	15.36
6	186	9.26	10.41
6	189	6.84	3.97
6	192	23.75	16.03
6	195	4.04	10.67
6	198	15.97	52.92
6	201	9.4	7.01
6	204	24.3	22.46
6	207	14.16	13.55
6	210	15.7	95.6
6	213	9.52	8.11
6	216	9.05	21.57
6	219	17.09	16.32
6	222	13.43	12.25
6	225	17.35	16.62
6	228	10.68	12.15
6	231	15.3	17.18
6	234	10.44	24.11
6	237	20.22	17.23
6	240	59.43	7.83
6	243	24.83	7.43
6	246	16.34	17.32
6	249	25.06	40.06
6	252	56.33	14.05
6	255	77.81	7.8
6	258	67.05	8.87
6	261	46.03	16.49
6	264	138.1	22.99
6	267	137.14	13.12
6	270	18.97	7.7
6	273	31.85	12.8
6	276	132.13	14.03
6	279	132.51	12.46
6	282	165.73	11.61
6	285	106.79	19.62
6	288	7.04	33.81
6	291	11.93	21.11
6	294	106.81	41.41
6	297	10.43	11.71
6	300	25.66	17.44
6	303	68.97	20.82
6	306	21.88	18.8
6	309	40.27	9.36
6	312	55.97	16.57
6	315	84.75	11.34
6	318	122.34	13.97
6	321	162.27	9.54
6	324	98.57	15.66
6	327	170.28	15.86
6	330	146.92	14.29
6	333	75.49	25.63
6	336	136.61	18.04
6	339	186.43	28.79
6	342	199.58	18.39
6	345	103.19	8.47
6	348	112.07	15.4
6	351	90.16	13.15
6	354	255.43	14.01
6	357	57.91	11.85
6	360	16.31	7.66
6	363	30.15	8.49
6	366	90.84	19.6
6	369	17.26	22.78
6	372	19.4	6.36
6	375	23.13	12.98
6	378	13.1	12.61
6	381	17.84	10.68
6	384	11.52	17.09
6	387	10.75	13.89
6	390	46.21	12.94
6	393	71.48	8.66
6	396	34.75	9.12
6	399	15.23	7.07
6	402	40.85	16.98
6	405	22.42	24.3
6	408	15.48	6.11
6	411	81.74	15.21
6	414	65.73	18.01
6	417	61.24	19.69
6	420	74.81	10.44
6	423	153.49	16.61
6	426	289.3	11.03
6	429	428.15	14.53
6	432	313.96	38.22
6	435	286.36	24.06
6	438	263.76	2.52
6	441	136.34	18.82
6	444	170.65	34.4
6	447	204.9	11.22
6	450	136.18	12.83
6	453	99.57	11.97
6	456	127.3	9.35
6	459	67.38	10.92
6	462	17.65	5.79
6	465	8.25	11.07
6	468	33.47	9.47
6	471	21.58	32.36
6	474	17.6	18.58
6	477	8	28.72
6	480	48.2	11.85
6	483	13.4	29.76
6	486	12.84	1.87
6	489	24.56	18.82
6	492	26.22	7.56
6	495	8.23	16.46
6	498	36.82	7
6	501	31.66	17.45
6	504	61.6	6.97
6	507	36.46	9.95
6	510	63.82	12.01
6	513	54.92	13.88
6	516	68.13	13.14
6	519	8.12	22.22
6	522	48.44	17.64
6	525	30.34	12.44
6	528	12.8	12.09
6	531	7.91	18.04
6	534	13.62	10.98
6	537	13.06	19.93
6	540	12.09	10.15
6	543	20.73	12.14
6	546	11.95	19.24
6	549	4.89	8.06
6	552	15.65	17.82
6	555	34.61	10.94
6	558	9.52	9.55
6	561	10.46	6.94
6	564	9.56	16.1
6	567	9.25	21.87
6	570	6.97	16.5
6	573	6.91	19.15
6	576	20.04	6.64
6	579	13.62	19.89
6	582	23.98	10.27
6	585	22.98	11.54
6	588	4.32	20.94
6	591	14.54	11.61
6	594	40.38	19.96
6	597	12.86	10.19
6	600	22.68	21.38
6	603	25.91	22.19
6	606	13.31	13.16
6	609	12.14	28.21
6	612	11	7.96
6	615	23.11	32.85
6	618	13.44	13.45
6	621	16.88	20.2
6	624	8.04	7.88
6	627	5.04	14.6
6	630	13.63	18.76
6	633	15.93	13.67
6	636	16.22	8.48
6	639	13.27	11.61
6	642	9.9	5.38
6	645	36	14.02
6	648	24.38	14.03
6	651	12.94	15.41
6	654	13.67	86.41
6	657	17.83	16.61
6	660	6.7	9.56
6	663	26.73	14.08
6	666	19.32	15.12
6	669	14.68	18.47
6	672	27.3	21.8
6	675	12.17	54.19
6	678	7.36	16.1
6	681	30.04	14.15
6	684	15.55	20.39
6	687	14.46	14.28
6	690	41.1	11.51
6	693	32.59	31.93
6	696	15.18	23.68
6	699	14.9	22.44
6	702	19.83	15.57
6	705	14.05	13.28
6	708	15.77	19.16
6	711	9.21	12.21
6	714	10.1	13.15
6	717	25.09	7.02
6	720	22.25	16.89
6	723	23.5	14.1
6	726	18.32	10.05
6	729	29.42	14.75
6	732	31.03	18.15
6	735	12.67	31.29
6	738	32.49	19.34
6	741	6.73	11.6
6	744	11.86	27.52
6	747	6.38	8.28
7	0	84.99	12.8
7	3	39.93	46.44
7	6	81.41	16.56
7	9	90.14	12.52
7	12	148.37	10.8
7	15	33.35	14.9
7	18	155.88	13.44
7	21	121.85	19.42
7	24	82.61	36.97
7	27	84.46	18.02
7	30	82.94	23.71
7	33	40.35	17.39
7	36	72.56	8.39
7	39	4.4	11.45
7	42	26.82	19.75
7	45	40.24	50.68
7	48	30.01	19.22
7	51	14.98	12.92
7	54	19.6	16.79
7	57	58.51	14.94
7	60	29.02	5.27
7	63	24.93	30.33
7	66	54.29	18.61
7	69	117.17	22.67
7	72	100.61	28.12
7	75	93.07	8.28
7	78	66.65	22.78
7	81	65.62	15.06
7	84	13.01	12.9
7	87	43.5	16.39
7	90	29.69	24.71
7	93	5.51	18.69
7	96	16.88	29.01
7	99	7.79	16.27
7	102	12.24	17.08
7	105	14.9	12.24
7	108	11.94	16.21
7	111	13	10.86
7	114	7.14	16.8
7	117	8.65	11.81
7	120	11.76	24.96
7	123	13.35	16.14
7	126	25.51	15.34
7	129	15.71	14.74
7	132	14.86	53.8
7	135	5.62	6.88
7	138	21.48	20.25
7	141	32.54	13.1
7	144	9.75	23.93
7	147	18.3	18.25
7	150	14.61	28.53
7	153	12.03	8.62
7	156	16.94	41.66
7	159	56.24	25.75
7	162	18.36	7.38
7	165	19.96	38.54
7	168	34.81	17.57
7	171	20.58	34.65
7	174	13.46	11.4
7	177	14.38	10.23
7	180	17.5	24.31
7	183	17.73	24.33
7	186	13.64	18.76
7	189	16.09	16.56
7	192	25.58	23.74
7	195	6.71	11.94
7	198	13.49	14.16
7	201	12.68	20.2
7	204	110.11	26.07
7	207	47.62	35.61
7	210	118.74	14.48
7	213	229.48	27.64
7	216	133.25	4.79
7	219	132.27	9.4
7	222	185.99	22.71
7	225	153.44	8.56
7	228	17.89	12.95
7	231	66.76	17.2
7	234	134.17	19.83
7	237	56.83	31.48
7	240	9.06	8.38
7	243	112.74	13.11
7	246	52.48	30.05
7	249	95.85	11.79
7	252	31.17	19.33
7	255	15.29	16.89
7	258	11.92	8.42
7	261	7.85	14.96
7	264	8.17	18.15
7	267	12.16	33.94
7	270	14.71	19.61
7	273	19.04	34.14
7	276	34.12	27.31
7	279	11.09	13.58
7	282	10.6	13.88
7	285	32.73	8.25
7	288	8.26	11.91
7	291	15.18	30.04
7	294	106.43	12.54
7	297	43.53	14.6
7	300	16.12	20.55
7	303	15.28	12.33
7	306	20.51	12.03
7	309	12.56	44.71
7	312	14.86	8.8
7	315	15.97	53.26
7	318	16.86	9.78
7	321	24.9	21.28
7	324	14.23	35.97
7	327	20.36	31.52
7	330	10.09	14.8
7	333	10.94	15.1
7	336	5.15	12.12
7	339	24.62	11.57
7	342	5.46	20.04
7	345	13.36	19.19
7	348	10.23	14.72
7	351	9.83	13.86
7	354	31.72	16.07
7	357	20.32	53.95
7	360	13.08	16.96
7	363	12.53	12.83
7	366	18.34	23.48
7	369	19.92	46.21
7	372	12.67	9.28
7	375	6.33	21.54
7	378	36.54	8.4
7	381	18.98	11.11
7	384	52.21	11.27
7	387	9.34	5.03
7	390	13.47	15.42
7	393	20.47	27.93
7	396	11	26.62
7	399	16.23	26.86
7	402	23.39	25.26
7	405	11.21	16.52
7	408	7.45	13.81
7	411	47.23	20.84
7	414	5.99	46.44
7	417	22.03	6.11
7	420	32.72	15.46
7	423	8.01	37.47
7	426	16.04	14.99
7	429	16.95	17.7
7	432	18.63	9.81
7	435	8.8	14.36
7	438	5.87	21.33
7	441	7.95	28.75
7	444	10.66	5.32
7	447	8.15	24.39
7	450	12.86	35.05
7	453	8.29	25.81
7	456	19.28	16.4
7	459	16.65	38.53
7	462	12.18	28.4
7	465	22.99	0
7	468	18.09	25.43
7	471	11.65	14.49
7	474	11.31	20.77
7	477	9.72	16.45
7	480	14.46	13.95
7	483	16.56	25.41
7	486	10.8	34.6
7	489	6.43	12.61
7	492	26.34	18.68
7	495	81.57	24.52
7	498	45.04	36.86
7	501	43.65	24.63
7	504	21.33	11.96
7	507	19.28	14.92
7	510	39.96	25.25
7	513	3.27	14.39
7	516	9.13	27.26
7	519	48.93	50.2
7	522	19.55	7.91
7	525	8.82	14.2
7	528	17.43	10.03
7	531	8.95	12.56
7	534	8.62	19.8
7	537	11.89	10.96
7	540	11.24	12.06
7	543	5.13	18.64
7	546	13.15	12.26
7	549	4.68	33.78
7	552	24	12.76
7	555	11.47	44.03
7	558	24.81	17.23
7	561	8.95	15.16
7	564	11.21	41.5
7	567	13.19	25.49
7	570	24.05	27.09
7	573	11.3	29.93
7	576	13.91	18.85
7	579	10.08	7.22
7	582	12.52	10.09
7	585	13.3	11.69
7	588	13.13	17.08
7	591	17.42	7.37
7	594	11.81	13.2
7	597	8.27	18.11
7	600	10.56	12.43
7	603	24.79	13.82
7	606	14.3	39.09
7	609	7.83	14.98
7	612	21.47	59.61
7	615	8.62	8.33
7	618	10.7	17.97
7	621	27.87	11.24
7	624	21.29	23.9
7	627	12.89	11.27
7	630	10.98	14.66
7	633	15.61	15.94
7	636	8.42	28.31
7	639	14.16	30.74
7	642	55.35	27.03
7	645	70.82	24.43
7	648	12.54	18.78
7	651	15.3	24.9
7	654	70.03	11.04
7	657	168.74	20.61
7	660	199.15	22.02
7	663	12.23	16.55
7	666	83.89	9.93
7	669	44.21	25.79
7	672	80.87	17.84
7	675	69.77	20.94
7	678	57.95	13.83
7	681	75.89	6.94
7	684	60.9	18.88
7	687	11.83	18.35
7	690	101.36	14.16
7	693	6.59	30.26
7	696	64.51	21.95
7	699	91.48	29.47
7	702	11.65	37.69
7	705	11.54	17.07
7	708	26.3	36.03
7	711	30.21	16
7	714	15.19	32.05
7	717	13.76	15.11
7	720	16.84	16.27
7	723	13.31	23.04
7	726	9.43	12.88
7	729	10.35	21.51
7	732	15.25	48.87
7	735	20.87	15.09
7	738	12.9	19.86
7	741	9.11	15.47
7	744	13.24	13.73
7	747	86.96	18.82
8	0	136.04	4.44
8	3	76.17	23.24
8	6	79.41	15.87
8	9	38.69	17.61
8	12	19.03	11.05
8	15	31.45	13.39
8	18	67.15	14.24
8	21	32.45	18.68
8	24	10.33	11
8	27	12.4	13.57
8	30	29.52	16.78
8	33	15.75	29
8	36	8.8	19.55
8	39	20.27	16.72
8	42	25.11	23.14
8	45	15.12	16.6
8	48	11.01	23.71
8	51	10.48	20.9
8	54	14.85	25.19
8	57	20.58	31.14
8	60	14.2	8.55
8	63	20.47	16.46
8	66	17.52	45.99
8	69	12.93	16.48
8	72	14.87	18.32
8	75	19.14	14.67
8	78	5.26	16.03
8	81	37.85	12.88
8	84	31.44	8.28
8	87	17.07	13.13
8	90	14.49	8.67
8	93	18.31	20.04
8	96	15.76	6.89
8	99	39.7	12.15
8	102	30.81	18.61
8	105	22.84	25.45
8	108	9.2	21.54
8	111	16.58	9.05
8	114	20.79	16.42
8	117	12.11	14.47
8	120	10.73	14.84
8	123	9.09	13.25
8	126	22.4	15.59
8	129	14.15	12.63
8	132	11.53	23.7
8	135	9.07	39.32
8	138	26.09	19.71
8	141	12.13	22.75
8	144	27.82	14.13
8	147	7.98	25.48
8	150	12.68	17.03
8	153	20.15	6.21
8	156	11.62	29.3
8	159	18.56	19.44
8	162	25.02	9.66
8	165	35.63	16.73
8	168	6.66	27.95
8	171	25.43	13.23
8	174	14.63	18.26
8	177	26.35	0
8	180	22.51	29.19
8	183	12.42	16.78
8	186	18.77	37.8
8	189	13.8	10.04
8	192	33.32	8.56
8	195	22.46	13.51
8	198	11.78	7.43
8	201	8.5	28.96
8	204	11.91	24.8
8	207	7.96	10.31
8	210	16.78	13.16
8	213	38.58	8.81
8	216	22.39	6.94
8	219	15.54	9.73
8	222	14.51	10.71
8	225	8.88	16.05
8	228	13.05	20.71
8	231	15.45	17.54
8	234	54.5	27.23
8	237	8.76	8.21
8	240	14.71	19.41
8	243	28.58	9.02
8	246	9.71	22
8	249	37.51	9.77
8	252	16.91	11.38
8	255	14.81	33.78
8	258	12.81	13.44
8	261	12.01	34.1
8	264	23.19	17.27
8	267	11.84	14.86
8	270	14.74	16.28
8	273	6.03	29.74
8	276	19.29	12.89
8	279	13.6	23.83
8	282	17.55	29.57
8	285	12.25	40.79
8	288	14.01	20.73
8	291	12.38	33.29
8	294	20.98	22.72
8	297	0	22.66
8	300	22.87	9.57
8	303	17.58	11.83
8	306	10.14	10.47
8	309	5.09	32.13
8	312	15.18	17.1
8	315	7.5	26.47
8	318	18.57	24.46
8	321	11.04	19.54
8	324	41.37	26.71
8	327	16.11	12.19
8	330	8.47	11.47
8	333	24.71	33.72
8	336	55.17	17.83
8	339	14.92	19.83
8	342	7.38	13.6
8	345	15.99	11.63
8	348	13.53	17.57
8	351	24.19	14.3
8	354	8.5	18.33
8	357	22.08	6.87
8	360	14.6	37.25
8	363	15.35	9.11
8	366	11.71	31.56
8	369	83.9	10.25
8	372	16.61	45.31
8	375	12.41	14.75
8	378	11.9	19.89
8	381	9.54	0
8	384	15.16	12.77
8	387	19.48	12.34
8	390	21.38	19.44
8	393	11.75	18.32
8	396	15.72	17.76
8	399	19.19	12.97
8	402	22.09	28.62
8	405	36.12	13.01
8	408	18.01	24.06
8	411	14.01	22.53
8	414	17.71	24.15
8	417	16.69	32.55
8	420	21.02	23.02
8	423	40	31.76
8	426	16.92	19.99
8	429	17.31	14.58
8	432	10.26	12.74
8	435	31.58	6.43
8	438	16.63	74.59
8	441	21.11	0
8	444	18.49	21.4
8	447	24.14	15.73
8	450	18.13	11.1
8	453	33.04	26.88
8	456	20.75	18.48
8	459	4.5	20.3
8	462	10.21	15.95
8	465	13.11	19.49
8	468	10.91	18.83
8	471	18.49	15.84
8	474	15.49	11.06
8	477	15.5	8.9
8	480	30.17	9.63
8	483	0	10.83
8	486	29.62	10.98
8	489	14.6	19.87
8	492	41.46	17.13
8	495	32.99	6.72
8	498	13.15	18.99
8	501	19.3	18.88
8	504	52.71	9.67
8	507	30.65	27.12
8	510	29.72	13.07
8	513	15.44	11.47
8	516	15.5	17.26
8	519	37.85	16.68
8	522	27.73	10.23
8	525	53.72	18.34
8	528	28.02	18.53
8	531	11.9	13.24
8	534	23.97	20.09
8	537	17.95	19.79
8	540	17.84	12.39
8	543	46.51	23.49
8	546	18	6.15
8	549	13.03	17.68
8	552	14.05	9.49
8	555	28.89	28.21
8	558	10.73	17.15
8	561	12.89	43.12
8	564	11.39	14.81
8	567	18.86	12.37
8	570	54.82	24.55
8	573	30.82	16.76
8	576	13.66	16.01
8	579	13.86	14.69
8	582	23.66	20.14
8	585	33.67	23.1
8	588	23.89	17.35
8	591	16.16	11.14
8	594	14.68	19.27
8	597	186.22	12.73
8	600	22.94	11.35
8	603	17.13	20.74
8	606	0	33.33
8	609	7.66	16.78
8	612	24.6	25.38
8	615	32.62	27.61
8	618	3.54	14.5
8	621	17.39	10.13
8	624	7.11	15.33
8	627	15.49	23.77
8	630	16.48	3.3
8	633	14.1	27.3
8	636	17.97	14.8
8	639	10.81	28.32
8	642	16.14	11.25
8	645	18.94	6.6
8	648	17.97	18.43
8	651	13.06	34.21
8	654	42.13	38.92
8	657	21.43	12.44
8	660	19.13	23.02
8	663	7.48	18.19
8	666	34.63	33.32
8	669	13.05	23.37
8	672	21.67	18.19
8	675	11	25.9
8	678	34.73	24.31
8	681	9.16	20.94
8	684	15.54	19.45
8	687	5.68	19.96
8	690	13.66	12.19
8	693	11.42	24.85
8	696	11.89	9.95
8	699	19.06	21.96
8	702	25.22	15.26
8	705	16.68	18.21
8	708	16.13	14.82
8	711	18.22	22.92
8	714	20.15	70.88
8	717	18.14	16.48
8	720	23.8	14.86
8	723	8.49	21.5
8	726	38.57	21.89
8	729	0	0
8	732	31.24	14.67
8	735	37.31	17.69
8	738	15.44	40.57
8	741	34.57	11.62
8	744	46.93	18.31
[truncated: 16,251 more rows]
