# Supplementary material for: Estrogen‐dependent control and cell‐to‐cell variability of transcriptional bursting
Source: Mol Syst Biol. 2018 Feb 23;14(2):e7678. doi: 10.15252/msb.20177678 (PMC5825209; doi:10.15252/msb.20177678)
Supplement: Supplementary file 8 — Dataset EV6 [file MSB-14-e7678-s008.xls]

## Sheet: Info
Dataset EV6
Estrogen-dependent control and cell-to-cell variability of transcriptional bursting
Christoph Fritzsch, Stephan Baumgärtner, Monika Kuban, Daria Steinshorn, George Reid and Stefan Legewie
This .xls file contains transcription site intensities for cells treated with DMSO / sodium butyrate / PFI1 at 20 pM E2 (Appendix Fig S9).
Experimental setup
1.8 × 10^4 MCF7-GREB1-PP7 cells were seeded per channel of a µ-Slide VI 0.4 ibiTreat (Ibidi) three days prior to imaging.
Medium was replaced daily with medium containing 20 pM E2. 0.05 % DMSO with or without 2.5 mM sodium butyrate or 2 µM PFI1 was added 4 hours before imaging.
Image acquisition
Microscope	DeltaVision™ Elite (GE Healthcare Life Sciences)
Environment	37 °C, 5 % CO2
Lens	60× 1.42 NA Oil Plan APO
Excitation	Seven-color InsightSSI module
Filters	FITC with polychroic beam splitter for DAPI, FITC, TRITC and Cy5
Camera	pco.edge sCMOS-camera operating with 2×2 binning
z-stack	12 x 0.55 µm
Light intensity	2 % (FITC)
Exposure time	100 ms
Imaging interval	260 x 3 min
Image processing
1) Nuclei segmentation and tracking
2) Identification of nuclear spots and semi-automated tracking
3) Discard cells with bad focus and cells that divide or in which the spot divides through replication of the allele
4) Quantification of spot intensities: fit of a three-dimensional Gaussian distribution at the tracked position to intensities of bandpass-filtered (0.4-4 µm) images
5) Discard first 10 timepoints
Normalization
A single transcript has an approximate intensity of 23.3 a.u.
Description of sheets
Each sheet contains quantification results from cells with the indicated treatment.
Description of columns
Cell	Identifier of cell (number from 1 to #cells)
Time_min	Time of image acquisition in minutes
Intensity_au	Intensity of transcription site (arbitrary units)
Background_au	Intensity of position within center of the nucleus but distinct from the transcription site (arbitrary units)

## Sheet: DMSO
Cell	Time_min	Intensity_au	Background_au
1	0	14.42	49.66
1	3	20.32	24.46
1	6	20.31	12.6
1	9	17.45	36.78
1	12	23.21	5.18
1	15	32.11	20.03
1	18	34.58	30.68
1	21	60.87	16.65
1	24	35.18	52.88
1	27	64.31	9.68
1	30	24.73	10.93
1	33	20.68	10.39
1	36	34.73	0
1	39	9.44	21.39
1	42	159.16	17.16
1	45	235.49	52.25
1	48	308	16.64
1	51	317.55	10.46
1	54	275.93	19.69
1	57	239.52	21.55
1	60	292.88	31.94
1	63	249.01	5.38
1	66	230.52	34.99
1	69	206.38	59.51
1	72	273.47	21.98
1	75	139.77	7.2
1	78	40.38	20.66
1	81	23.89	46.27
1	84	8.68	14.61
1	87	13.75	6.59
1	90	53.87	16.25
1	93	55.23	58.2
1	96	263.35	25.65
1	99	206.83	43.92
1	102	236.23	31.92
1	105	96.29	18.09
1	108	101.33	10.36
1	111	100.52	24.33
1	114	31.43	22.54
1	117	34.26	33.11
1	120	16.1	27.79
1	123	50.5	14.33
1	126	43.25	12.03
1	129	63.64	18.9
1	132	17.96	11.23
1	135	19.3	9.85
1	138	13.97	17.72
1	141	16.84	26.03
1	144	17.09	8.44
1	147	8.3	23.09
1	150	20.1	22.03
1	153	20.33	9.43
1	156	36.04	14.46
1	159	14.66	37.65
1	162	18.48	22.95
1	165	17.18	10.68
1	168	21.02	36.07
1	171	11.94	14.16
1	174	12.75	18.1
1	177	21.37	13.32
1	180	14.76	41.55
1	183	32.36	23.35
1	186	13.85	9.9
1	189	9.65	19.04
1	192	7.43	16.39
1	195	24.08	11.41
1	198	30.68	16.28
1	201	17.53	17.6
1	204	23.85	14.43
1	207	14.37	12.62
1	210	14.49	19.23
1	213	11.92	58.04
1	216	19.18	15.51
1	219	20.92	19.17
1	222	24.43	40.43
1	225	20.31	23.44
1	228	9	24.87
1	231	12.07	15.93
1	234	8.76	23.21
1	237	27.61	14
1	240	20.48	8.52
1	243	12.95	18.97
1	246	23.26	23.22
1	249	11.69	34.22
1	252	6.39	12.81
1	255	120.71	19.18
1	258	95.77	19.31
1	261	148.19	12.03
1	264	152.49	12.64
1	267	129.06	26.82
1	270	20.93	20.24
1	273	110.8	9.75
1	276	55.7	16.06
1	279	216.75	19.33
1	282	109.75	23.58
1	285	218.15	13.36
1	288	168.94	13.29
1	291	82.76	45.81
1	294	199.52	10.57
1	297	283.71	15.28
1	300	225.13	30.21
1	303	308.45	18.05
1	306	318.27	11.59
1	309	271.87	26.63
1	312	221.25	9.93
1	315	111.19	35.64
1	318	26.89	21.12
1	321	36.87	20.47
1	324	30.8	15.4
1	327	29.16	17.78
1	330	59.24	50.64
1	333	11.64	11.46
1	336	20.83	16.38
1	339	12.04	11.51
1	342	11.67	21.51
1	345	41.17	8.53
1	348	51.26	9.69
1	351	9.85	16.25
1	354	47.23	15.02
1	357	15.72	20.69
1	360	23.04	14.78
1	363	19.44	29.14
1	366	15.35	23.38
1	369	22.11	20.56
1	372	23.72	14.92
1	375	14.4	39.5
1	378	21.69	19.97
1	381	26.29	30.24
1	384	15.73	43.62
1	387	10.45	12.11
1	390	7.97	12
1	393	19.5	30.64
1	396	12.77	4.82
1	399	15.15	20.12
1	402	14.97	47.37
1	405	18.68	30.18
1	408	12.29	15.54
1	411	15.55	38.44
1	414	27.65	38.65
1	417	28.42	20.24
1	420	11.62	17.28
1	423	19.36	22.26
1	426	8.42	9.78
1	429	29.79	14.4
1	432	26.35	35.88
1	435	10.2	25.74
1	438	13.38	11.58
1	441	15.84	22.44
1	444	16.17	16.24
1	447	19.96	23.38
1	450	31.27	20.41
1	453	17.41	43.31
1	456	19.82	11.48
1	459	15.42	8.66
1	462	31.86	15.41
1	465	10.95	27.7
1	468	10.82	17.54
1	471	11.83	32.49
1	474	12.04	18.14
1	477	93.23	14.85
1	480	81.88	13.58
1	483	99.7	22.66
1	486	86.91	36.27
1	489	99.93	47.01
1	492	91.45	33.51
1	495	61.87	14.91
1	498	55.15	18.13
1	501	43.18	31.57
1	504	14.06	28.29
1	507	33.97	18.38
1	510	29.18	18.53
1	513	17.04	3.79
1	516	23.6	16.74
1	519	10.14	0
1	522	12.02	23.62
1	525	13.84	9.8
1	528	20.07	18.72
1	531	40.63	12.37
1	534	18	10.87
1	537	68.15	17.27
1	540	173.53	27.91
1	543	81.28	9.18
1	546	189.31	16.79
1	549	223.19	10.17
1	552	293.14	13.32
1	555	376.92	11.02
1	558	367.76	33.1
1	561	362.79	22.43
1	564	156.57	17.56
1	567	142.76	10.18
1	570	298.07	30.57
1	573	175.24	10.25
1	576	144.13	13.73
1	579	224.61	30.43
1	582	156.17	25.69
1	585	163.78	20.68
1	588	126.56	10.6
1	591	152.84	14.48
1	594	92.71	9.6
1	597	30.49	15.06
1	600	61.76	17.07
1	603	18.77	11.88
1	606	101.38	12.99
1	609	10.99	28.5
1	612	20.55	34.72
1	615	48.61	50.47
1	618	14.07	13.68
1	621	10.21	57.77
1	624	5.51	29.29
1	627	29.08	19.05
1	630	15.84	19.3
1	633	27.98	36.55
1	636	9.92	11.57
1	639	16.25	19.56
1	642	15.91	9.9
1	645	9.43	11.63
1	648	16.38	15.16
1	651	7.67	15.26
1	654	30.69	20.06
1	657	43.45	35.6
1	660	103.51	22.58
1	663	360.76	26.17
1	666	436.53	11.15
1	669	507.49	11.99
1	672	475.76	10.13
1	675	351.33	22.2
1	678	272.93	20.13
1	681	288.68	36.25
1	684	221.81	53.21
1	687	44.13	15.14
1	690	86.31	25.06
1	693	78.85	12.02
1	696	105.94	18.16
1	699	39.76	6.8
1	702	26.55	16.17
1	705	5.39	20.83
1	708	32.36	17.66
1	711	12.42	21.89
1	714	31.72	14.61
1	717	12.88	12.38
1	720	13.27	14.31
1	723	16.55	20.88
1	726	15.94	20.84
1	729	27.25	16.32
1	732	9.35	6.14
1	735	17.79	3.73
1	738	16.6	10.42
1	741	24.41	25.51
1	744	22.62	21.16
1	747	11.28	22.34
2	0	30.16	26.78
2	3	174.21	12.35
2	6	106.42	23.37
2	9	216.06	11.77
2	12	203.18	21.6
2	15	169.08	18.17
2	18	164.69	23.53
2	21	161.53	27.76
2	24	265.84	11.66
2	27	448.61	21.43
2	30	230.84	28.93
2	33	219.05	24.38
2	36	333.5	17.23
2	39	268.89	14.7
2	42	354.74	31.83
2	45	389.57	45.16
2	48	274.3	17.72
2	51	475.64	13.41
2	54	384.45	19.95
2	57	292.32	24.08
2	60	286.86	25.44
2	63	353.8	22.29
2	66	318.27	8.65
2	69	244.42	20.51
2	72	263.16	21.26
2	75	269.46	29.58
2	78	216.4	13.17
2	81	158.53	21.91
2	84	273.98	20.53
2	87	57.4	17.75
2	90	36.04	22.39
2	93	131.61	21.65
2	96	57.29	28.1
2	99	30.73	11.22
2	102	121.89	10.08
2	105	77.59	19.89
2	108	283.26	21.56
2	111	282.4	49.13
2	114	746.92	14.45
2	117	722.03	36.75
2	120	762.74	16.35
2	123	566.12	11.57
2	126	676.24	19.85
2	129	643.82	24.18
2	132	795.72	28.43
2	135	694.48	18.79
2	138	599.62	14.11
2	141	576.38	12.3
2	144	482.6	13.68
2	147	178.67	12.72
2	150	408.28	16.74
2	153	229.36	16.1
2	156	291.3	9.19
2	159	198.3	28.52
2	162	272.01	11.32
2	165	185.97	44.13
2	168	219.34	17.9
2	171	157.85	31.59
2	174	398.05	23.26
2	177	220.23	36.14
2	180	150.68	15.94
2	183	128.75	36.3
2	186	193.79	7.74
2	189	195.23	14.76
2	192	91.76	18.65
2	195	141.48	12.57
2	198	135.3	35.12
2	201	169.33	27.51
2	204	145.4	27.92
2	207	239.77	17.92
2	210	165.99	22.34
2	213	100.09	15.16
2	216	199.23	21.95
2	219	291.38	8.56
2	222	254.73	20.65
2	225	281.61	32.67
2	228	234.57	10.93
2	231	112.14	22.96
2	234	273.56	21.49
2	237	209.14	14.84
2	240	164.54	26.87
2	243	331.05	26.67
2	246	275	15.38
2	249	305.48	12.34
2	252	447.32	23.13
2	255	616.67	15.85
2	258	659.58	9.15
2	261	674.83	13.76
2	264	683.05	11.76
2	267	679.78	15.66
2	270	596.79	12.92
2	273	665.55	17.6
2	276	936.34	26.74
2	279	646.63	17.79
2	282	506.68	27.89
2	285	412.11	12.35
2	288	324.69	12
2	291	308.41	11.9
2	294	313.9	21.11
2	297	161.02	13.16
2	300	448.75	19.34
2	303	191.34	13.16
2	306	75.57	23.45
2	309	47.39	11.36
2	312	62.27	13.42
2	315	0	15.54
2	318	54.11	9.84
2	321	0	14.79
2	324	37.41	14.72
2	327	11.73	39.63
2	330	10.72	11.4
2	333	20.23	21.4
2	336	36.53	11.56
2	339	30.58	15.26
2	342	9.61	13.9
2	345	89.89	29.94
2	348	149.3	28.48
2	351	221.11	26.64
2	354	104.57	15.61
2	357	346.26	49.91
2	360	278.46	41.13
2	363	410.18	11.19
2	366	457.34	13.04
2	369	752.96	13.87
2	372	851.53	34.77
2	375	773.05	15.31
2	378	638.53	11.01
2	381	429.23	13.59
2	384	436.22	18.27
2	387	473.1	25.41
2	390	372.47	22.31
2	393	463.89	11.26
2	396	448.15	99.06
2	399	314.8	35.52
2	402	308	41.63
2	405	57.6	15.03
2	408	150.34	17.16
2	411	320.46	16.39
2	414	194.67	31.22
2	417	279.86	8.02
2	420	358.9	16.28
2	423	350.66	26.27
2	426	421.4	22.67
2	429	271.37	16.26
2	432	274.5	16.93
2	435	306.54	21.6
2	438	384.25	9.55
2	441	454.35	19.93
2	444	369.52	13.23
2	447	336.01	23.68
2	450	353.94	13.78
2	453	245.39	23.73
2	456	319.35	22.68
2	459	343.68	38.71
2	462	166.57	19.06
2	465	153.37	40.11
2	468	47.81	26.7
2	471	92.15	31.44
2	474	37.62	32.18
2	477	77.39	20.12
2	480	30.43	13.29
2	483	8.88	18.78
2	486	25.36	20.16
2	489	10.82	27.94
2	492	47.93	14.32
2	495	30.93	19.35
2	498	36.87	15.65
2	501	40.83	25.91
2	504	35.68	21.05
2	507	18.43	38.21
2	510	64.1	8.07
2	513	8.77	19.34
2	516	13.02	14.42
2	519	7.88	18.16
2	522	12.36	41.61
2	525	35.75	36.26
2	528	26.94	49.1
2	531	17.56	14.16
2	534	8.03	26.91
2	537	23.71	31.26
2	540	65.94	35.29
2	543	59.73	19.84
2	546	101.73	23.41
2	549	32.03	12.23
2	552	138.53	17.51
2	555	151.18	22.7
2	558	159.12	12.97
2	561	140.99	46.31
2	564	124.43	14.65
2	567	136.87	31.58
2	570	222.88	14.95
2	573	169	22.49
2	576	222.27	21.85
2	579	199.31	19.87
2	582	148.61	34.87
2	585	391.87	16.63
2	588	472.65	21.65
2	591	397.7	29.32
2	594	243.9	17.58
2	597	259.59	24.44
2	600	224.38	63.16
2	603	214.36	32.16
2	606	318.68	18.19
2	609	273.81	23.34
2	612	204.2	15.89
2	615	103.5	18.77
2	618	176	36.74
2	621	271.03	28.95
2	624	57.02	24.45
2	627	33.4	42.17
2	630	116.62	9.47
2	633	36.28	18.77
2	636	6.83	10.71
2	639	16.13	43.32
2	642	36.6	38.3
2	645	59.87	19.05
2	648	85.28	24.88
2	651	76	12.54
2	654	31.42	22.14
2	657	20	22.16
2	660	21.12	23.2
2	663	39.01	13.68
2	666	52.85	20.99
2	669	49.8	15.67
2	672	17.9	14.13
2	675	22.35	9.8
2	678	30.31	19.59
2	681	7.43	20.85
2	684	82.5	21.26
2	687	41.79	12.49
2	690	14.69	17.13
2	693	32.27	29.62
2	696	201.91	10.4
2	699	157.59	24.56
2	702	221.37	10.24
2	705	46.47	17.42
2	708	114.21	32.39
2	711	140.03	13.12
2	714	222.01	18.73
2	717	30.73	20
2	720	25.1	22.03
2	723	34.65	51.3
2	726	65.52	19.87
2	729	60.07	13.95
2	732	35.57	10.13
2	735	19.85	21.61
2	738	59.98	27.22
2	741	34.14	6.66
2	744	18.38	24.26
2	747	41.82	15.94
3	0	1233.07	22.9
3	3	1007.21	21.49
3	6	1319.36	52.9
3	9	1114.25	14.03
3	12	1152.73	41.06
3	15	1223.35	35.26
3	18	923.09	14.99
3	21	981.81	17.46
3	24	435.19	18.49
3	27	410.51	22.47
3	30	373.81	21.52
3	33	399.3	6.03
3	36	532.98	51.29
3	39	728.13	23.29
3	42	840.09	47.59
3	45	633.33	25.4
3	48	784.97	16.49
3	51	915.13	17.36
3	54	1256.6	19.01
3	57	1429.2	15.2
3	60	1056.07	34.15
3	63	1018.33	6.81
3	66	899.26	71.79
3	69	684.73	21.22
3	72	582.01	17.43
3	75	400.21	27.11
3	78	319.27	34.38
3	81	137.84	24.69
3	84	133.99	26.85
3	87	59.66	19.19
3	90	106.98	31.42
3	93	130.43	9.29
3	96	142.75	17.02
3	99	53.75	16.63
3	102	42.57	15.3
3	105	121.44	39.62
3	108	135.1	25.7
3	111	237.97	22.14
3	114	347.39	16.12
3	117	482.2	18.31
3	120	419.33	14.25
3	123	481.96	15.45
3	126	743.29	130.58
3	129	646.76	22.04
3	132	704.55	20.26
3	135	546.9	35.39
3	138	347.72	38.27
3	141	580.21	21.06
3	144	605.76	11.56
3	147	478.06	8.65
3	150	604.76	27.61
3	153	697.99	48.97
3	156	436.94	15.76
3	159	684.93	32.9
3	162	478.96	11.79
3	165	737.97	6.27
3	168	920.86	24.54
3	171	1022.32	34.53
3	174	1101.19	31.42
3	177	744.25	14.55
3	180	830.74	22.27
3	183	812.33	12.15
3	186	707.12	14.08
3	189	722.56	22.72
3	192	603.17	12.52
3	195	585.62	34.51
3	198	571.32	25.8
3	201	306.9	28.22
3	204	385.22	17.85
3	207	533.58	16.64
3	210	672.47	20.58
3	213	695.03	14.99
3	216	925.98	60.06
3	219	604.47	19.97
3	222	564.2	36.79
3	225	515.08	20.82
3	228	882.68	25.04
3	231	912.09	10.2
3	234	812.89	9.96
3	237	905.07	19.02
3	240	878.97	25.79
3	243	1368.59	25.58
3	246	1153.86	34.9
3	249	1280.53	32.79
3	252	1257.73	51.34
3	255	1214.42	21.16
3	258	916.04	56.13
3	261	662.29	15.21
3	264	830.99	55.39
3	267	877.27	24.31
3	270	522.71	31.2
3	273	365.86	15.18
3	276	458.14	17.47
3	279	453.67	16.92
3	282	414.98	0
3	285	354.15	20.2
3	288	291.74	35.44
3	291	392.78	33.4
3	294	550.87	22.55
3	297	514.11	14.79
3	300	498.18	11.03
3	303	1015.32	26.73
3	306	917.92	27.52
3	309	1174.45	16.97
3	312	1025.93	5.23
3	315	1066.53	20.62
3	318	1140.78	27.34
3	321	1030	5.69
3	324	1188.76	29.17
3	327	992.28	12.6
3	330	928.32	25.24
3	333	1012.9	65.54
3	336	1438.64	12.1
3	339	1164.84	24.05
3	342	982.83	24.49
3	345	1171.76	38.36
3	348	1175.56	36.77
3	351	980.05	8.13
3	354	1117.51	21.34
3	357	823.97	37.89
3	360	862.15	13.83
3	363	691.39	27.75
3	366	614.93	7.11
3	369	435.44	11.71
3	372	395.13	21.52
3	375	467.83	9.74
3	378	421.23	24.9
3	381	281.23	17.46
3	384	387.65	33.93
3	387	302.33	15.03
3	390	162.78	8.48
3	393	131.69	24.59
3	396	203.64	18.83
3	399	25.75	16.21
3	402	68.29	12.81
3	405	69.03	14.89
3	408	37.1	37.98
3	411	127.44	15.28
3	414	161.15	20.14
3	417	176.34	23.26
3	420	206.06	27.2
3	423	218.6	23.43
3	426	364.9	38.71
3	429	239.87	46.51
3	432	265.64	44.56
3	435	403.04	14.14
3	438	512.89	16.65
3	441	706.78	14.29
3	444	519.16	15.83
3	447	427.63	7.81
3	450	544.68	11.51
3	453	406.5	14.15
3	456	718.13	15.61
3	459	929.58	14.82
3	462	801.25	18.76
3	465	1084.53	10.63
3	468	1335.73	16.1
3	471	1314.44	33.1
3	474	1265.55	76.49
3	477	1128.56	23.95
3	480	995.25	14.27
3	483	858.79	14.01
3	486	888.94	14.57
3	489	761.58	21.82
3	492	355.06	25.73
3	495	639.89	13.07
3	498	548.15	16.14
3	501	1141.09	15.44
3	504	1201.93	57.91
3	507	1151.26	25.96
3	510	1182.89	21.59
3	513	883.72	20.61
3	516	619.36	14.41
3	519	854.9	25.33
3	522	668.49	52.6
3	525	563.58	29.41
3	528	595.94	6.84
3	531	497.01	16.37
3	534	282.33	26.99
3	537	113.85	8.5
3	540	27.42	5.52
3	543	296.67	11.95
3	546	512.82	38.12
3	549	353.76	13.22
3	552	576	142.33
3	555	1029.99	34.66
3	558	1034.95	10.71
3	561	1242.25	14.06
3	564	925.15	16.62
3	567	776.02	37.42
3	570	728.93	24.82
3	573	890.45	6.05
3	576	892.27	30.63
3	579	473.22	17.86
3	582	402.17	8.66
3	585	516.96	25.83
3	588	272.36	17.21
3	591	144.18	25.88
3	594	197.96	31.86
3	597	127.34	13.21
3	600	91.61	40.93
3	603	46.22	16.2
3	606	31.22	19.33
3	609	97.06	22.76
3	612	58.98	30.6
3	615	164.67	29.2
3	618	678.46	16.41
3	621	736.75	34.85
3	624	909.48	19.65
3	627	839.92	26.61
3	630	610.96	21.43
3	633	602.69	35.1
3	636	770.99	17.88
3	639	848.01	11.15
3	642	982.25	8.27
3	645	1119.32	23
3	648	1749.81	29.73
3	651	1123.49	22.98
3	654	1563.25	16.07
3	657	1127.39	21.66
3	660	1103.38	7.79
3	663	825.92	18.3
3	666	206.03	34.2
3	669	281.03	8.19
3	672	333.89	14.75
3	675	252.85	29.35
3	678	81.2	19.68
3	681	32.44	27.65
3	684	23.3	46.58
3	687	110.07	16.94
3	690	72.3	32.9
3	693	91.03	49.04
3	696	70.94	39.67
3	699	13.66	18.1
3	702	21.86	24.03
3	705	14.92	24.07
3	708	149.24	23.73
3	711	187.75	28.95
3	714	170.08	13.65
3	717	49.22	42.2
3	720	29.8	19.54
3	723	31.13	18.19
3	726	17.69	20.77
3	729	21.85	16.49
3	732	13.41	26.54
3	735	21.44	13.93
3	738	6.36	19.47
3	741	11.35	18.3
3	744	41.83	20.88
3	747	18.16	7.88
4	0	995.24	0
4	3	713.48	17.71
4	6	531.32	14.66
4	9	502.83	12.63
4	12	608.93	25
4	15	601.39	21.11
4	18	609.81	30.19
4	21	738.74	15.06
4	24	814.05	34.47
4	27	781.1	23.01
4	30	832.6	8.57
4	33	1085.48	26.53
4	36	915.31	23.29
4	39	1067.18	16.43
4	42	1147.78	18.71
4	45	1505.37	52.85
4	48	1632.02	16.46
4	51	1423.8	12.52
4	54	1138.66	13.74
4	57	1139.77	23.99
4	60	1145.82	20.49
4	63	943.27	15.19
4	66	1096.62	17.68
4	69	926.08	0
4	72	729.15	12.72
4	75	592.55	11.21
4	78	614.73	22.39
4	81	629.23	20.62
4	84	613.82	34.71
4	87	843.2	11.75
4	90	1054.56	12.78
4	93	1243.47	6.18
4	96	1116.61	45.03
4	99	1101.63	10.23
4	102	952.07	17.33
4	105	844.27	20.08
4	108	701.59	20.36
4	111	360.25	23.49
4	114	254.08	11.13
4	117	86.68	9.78
4	120	95.41	48.31
4	123	104.3	15.77
4	126	86.56	23.83
4	129	155.99	13.45
4	132	214.87	42.17
4	135	341.23	19.17
4	138	352.9	13.43
4	141	739.95	0
4	144	679.31	19.36
4	147	888.53	9.23
4	150	912.9	11.52
4	153	628.1	10.38
4	156	686.65	20.31
4	159	484.9	16.73
4	162	466.05	41.37
4	165	460.23	30.49
4	168	355.86	17.09
4	171	133.91	11.42
4	174	44.45	18.19
4	177	180.34	20.65
4	180	138.09	14.46
4	183	288.05	6.05
4	186	490	23.73
4	189	795.54	26.28
4	192	1183.02	15.78
4	195	1083.82	45.7
4	198	1071.31	35.01
4	201	1105.15	15.48
4	204	1108.65	23.08
4	207	947.79	14.42
4	210	689.98	12.85
4	213	602.05	8.02
4	216	539.97	13.91
4	219	350.59	18.29
4	222	296.03	11.01
4	225	250.83	17.53
4	228	246.04	6.81
4	231	295	29.59
4	234	87.37	15.13
4	237	15.78	22.31
4	240	29.31	18.68
4	243	10.68	10.51
4	246	29.09	43.07
4	249	28.37	11.93
4	252	57.58	9.04
4	255	14.61	17.52
4	258	11.54	26
4	261	20.27	15.01
4	264	16.18	17.26
4	267	12.62	27.1
4	270	22.71	12.53
4	273	17.61	21.91
4	276	16.84	26.17
4	279	16.49	11.65
4	282	53.46	21.96
4	285	210.83	29.69
4	288	475.6	12.84
4	291	517.98	7.61
4	294	695.93	20.19
4	297	874.7	15.81
4	300	1044.41	36.49
4	303	1169.32	17.7
4	306	1064.82	29.61
4	309	961.95	35.72
4	312	982.98	6.12
4	315	1067.5	11.96
4	318	803.9	8.2
4	321	878.93	11.92
4	324	730.56	3.67
4	327	648.82	18.38
4	330	278.16	6.86
4	333	356.65	23.94
4	336	74.16	21.56
4	339	112.67	28.3
4	342	34.04	12.36
4	345	82.25	9.92
4	348	40.4	14.88
4	351	57.48	15.08
4	354	13.65	20.68
4	357	12.71	11.89
4	360	72.15	10.55
4	363	15.02	13.19
4	366	12.82	17.2
4	369	14.55	16.67
4	372	11.18	17.61
4	375	16.09	30.27
4	378	13.53	16.99
4	381	88.49	19.96
4	384	335.79	14.38
4	387	402.09	18.87
4	390	481.33	11.26
4	393	378.16	25.67
4	396	422.12	16.05
4	399	400.16	31.5
4	402	560.58	27.47
4	405	336.67	14.05
4	408	286.88	29.49
4	411	196.38	22.37
4	414	40.29	27.75
4	417	173.18	10.08
4	420	32.34	13.81
4	423	69.14	20.65
4	426	61.87	17.17
4	429	27.93	16.64
4	432	14.51	19.51
4	435	12.24	39.57
4	438	13.31	9.63
4	441	18.71	22.58
4	444	13.12	13.58
4	447	14.76	16.35
4	450	9.87	7.68
4	453	14.76	40.63
4	456	17.93	12.21
4	459	27.09	0
4	462	26.78	9.48
4	465	13.44	19.58
4	468	29.44	11.71
4	471	9.54	12.17
4	474	36.24	12.43
4	477	16.07	12.21
4	480	11	23.85
4	483	30.55	25.9
4	486	23.16	13.75
4	489	21.49	19.02
4	492	10.97	16.34
4	495	16.88	20.79
4	498	15.35	30.57
4	501	22.09	9.92
4	504	9.09	15.49
4	507	6.5	30.34
4	510	17.73	20.58
4	513	10.04	17.81
4	516	16.78	33.32
4	519	17.91	13.83
4	522	9.26	16.03
4	525	9.64	14.76
4	528	25.98	16.14
4	531	92.33	32.68
4	534	14.81	32.38
4	537	18.09	15.77
4	540	18.41	27.99
4	543	21.72	13.07
4	546	31.52	25.82
4	549	10.87	2.09
4	552	14.88	14.14
4	555	8.68	35.58
4	558	19.74	7.57
4	561	25.36	14.39
4	564	12.96	8.57
4	567	16.59	18.6
4	570	13.78	34.63
4	573	20.14	48.05
4	576	22.2	5.94
4	579	15.7	13.55
4	582	33.11	25.2
4	585	29.43	28.13
4	588	9.21	12.15
4	591	13.64	15.45
4	594	19.18	12.22
4	597	11.2	18.9
4	600	17.7	15.8
4	603	18.2	27.91
4	606	4.16	16.98
4	609	23.12	11.85
4	612	18.09	11.36
4	615	17.3	18.77
4	618	18.6	13.22
4	621	18.64	11.86
4	624	9.94	18.22
4	627	17.98	14.4
4	630	18.79	18.02
4	633	33.99	16.22
4	636	11.81	19.82
4	639	10.11	13.73
4	642	12.31	16.02
4	645	37.36	5.87
4	648	11.14	16.28
4	651	16.92	14.13
4	654	31.62	19.83
4	657	37.11	18.78
4	660	20	16.54
4	663	15.99	8.86
4	666	6.74	25.22
4	669	14.08	9.58
4	672	13.79	8.78
4	675	12.24	13.58
4	678	8	10.87
4	681	17.58	13.44
4	684	13.86	15.13
4	687	36.47	11.42
4	690	33.83	16.66
4	693	13.13	12.08
4	696	11.44	21.91
4	699	11.64	11.6
4	702	28.14	16
4	705	21.38	9.91
4	708	7.74	16.55
4	711	10.66	14.42
4	714	14.05	28.18
4	717	9.91	12.57
4	720	16.66	12.92
4	723	17.86	22.65
4	726	18.12	14.54
4	729	6.56	25
4	732	33.96	13.07
4	735	9.38	14.11
4	738	30.88	25.17
4	741	25.99	32.16
4	744	17.95	17.35
4	747	14.55	14.23
5	0	179.68	47.29
5	3	398.68	17.55
5	6	534.67	16.2
5	9	1233.06	20.66
5	12	1449.17	34.48
5	15	1492.34	21.54
5	18	1633.81	13.88
5	21	1477.92	39.64
5	24	1276.02	38.84
5	27	1386.83	16.71
5	30	1272.15	18.16
5	33	891.54	27.83
5	36	737.46	30.32
5	39	1017.33	19.9
5	42	1231.32	57.79
5	45	1211.57	22.61
5	48	773.67	16.42
5	51	679.02	17.59
5	54	612.26	35.96
5	57	508.53	12.46
5	60	321.95	24.07
5	63	209.46	12.05
5	66	212.73	16.52
5	69	50.56	22.99
5	72	66.37	33.54
5	75	58.62	33.57
5	78	168.35	37.23
5	81	103.04	9.87
5	84	272.58	23.96
5	87	277.57	21.93
5	90	195.88	9.77
5	93	384.92	9.74
5	96	360.07	28.58
5	99	513.86	23.17
5	102	625.23	36.25
5	105	571.45	22.11
5	108	475.97	20.08
5	111	564.49	32.02
5	114	496.29	26.39
5	117	303.67	61.18
5	120	146.59	23.19
5	123	250.46	19.51
5	126	76.42	36.18
5	129	148.83	22.61
5	132	145.31	37.13
5	135	122.64	20.38
5	138	57.91	11.93
5	141	11.23	45.85
5	144	16.82	22.41
5	147	37.46	19.06
5	150	15.9	17.46
5	153	32.73	19.07
5	156	41.55	19.65
5	159	91.74	31.15
5	162	152.62	24.34
5	165	94.13	21.5
5	168	38.1	15.18
5	171	85.96	24.35
5	174	410.54	12.57
5	177	755.38	25.48
5	180	725.23	20.46
5	183	502.81	14.39
5	186	526.39	27.88
5	189	313.12	22.73
5	192	340.57	13.69
5	195	251.73	16.45
5	198	460.55	6.09
5	201	506.37	18.84
5	204	312.57	29.38
5	207	139.3	31.43
5	210	137.06	20.4
5	213	144.92	17.12
5	216	140.52	17.89
5	219	191.92	30.48
5	222	69.6	24.67
5	225	60.78	22.88
5	228	171.38	9.49
5	231	46.31	18.49
5	234	39.35	8.36
5	237	19.47	24
5	240	17.55	22.69
5	243	99.69	11.34
5	246	219.1	17.18
5	249	457.87	38.01
5	252	494.33	15.97
5	255	454.83	14.12
5	258	579.65	23.72
5	261	588.05	17.65
5	264	318.62	30.08
5	267	163.21	30.43
5	270	227.9	9.87
5	273	111.96	19.94
5	276	255.33	12.45
5	279	286.78	19.44
5	282	303	25.15
5	285	164.5	21.65
5	288	211.58	29.02
5	291	131.04	43.95
5	294	121.98	10.71
5	297	179.42	14.63
5	300	252.98	19.3
5	303	253.14	15.23
5	306	233.82	15.68
5	309	288.04	24.99
5	312	281.18	7.22
5	315	95.09	7.07
5	318	167.78	12.4
5	321	114.16	21.25
5	324	225.25	15.25
5	327	197.15	9.38
5	330	164.8	8.15
5	333	134.31	30.04
5	336	148.33	37.47
5	339	35.96	13.74
5	342	81.45	30.34
5	345	34.76	11.72
5	348	45.19	35.12
5	351	18.43	28.14
5	354	24.75	19.45
5	357	59.22	13.2
5	360	21.52	20.65
5	363	50.11	45.33
5	366	268.8	14.66
5	369	523.59	20.27
5	372	1045.73	11.59
5	375	994.63	17.53
5	378	1114.45	18.01
5	381	769.08	19.14
5	384	620.7	14.32
5	387	388.88	21.49
5	390	281.43	9.03
5	393	132.68	14.22
5	396	68.01	14.14
5	399	187.86	32.02
5	402	148.69	12.05
5	405	15.26	11.5
5	408	179.57	22.07
5	411	307.57	9
5	414	254.33	29.54
5	417	655.41	15.7
5	420	879.63	12.9
5	423	737.94	5.26
5	426	732.15	24.76
5	429	709.43	35.7
5	432	503.7	14.57
5	435	379.76	38.29
5	438	287.98	30.61
5	441	131.37	11.99
5	444	323.39	88.58
5	447	307.02	49.69
5	450	156.16	9.08
5	453	248.99	13.08
5	456	16.2	24.96
5	459	33.56	21.29
5	462	30.65	26.15
5	465	24.08	19.48
5	468	257.84	15.55
5	471	564.76	17.65
5	474	617.69	14.41
5	477	606.59	28.47
5	480	709.94	14.94
5	483	550.38	43.92
5	486	425.32	16.15
5	489	428.55	28.35
5	492	571.52	10.71
5	495	427.57	11.72
5	498	312.09	20.64
5	501	328.2	35.8
5	504	145.8	44.58
5	507	165.37	30.13
5	510	128.03	21.38
5	513	213.38	17.9
5	516	163.3	42.38
5	519	54.6	19.35
5	522	36.65	35.25
5	525	68.38	12.27
5	528	39.62	8.13
5	531	160.05	13.78
5	534	22.83	18.69
5	537	16.49	22.31
5	540	40.17	32.28
5	543	29.82	21.13
5	546	10.46	17.17
5	549	17.28	8.4
5	552	22.61	20.69
5	555	78.52	13.45
5	558	23.78	28.94
5	561	123.22	15.4
5	564	279.41	22.11
5	567	404.44	23.14
5	570	453.06	27.58
5	573	460	29.44
5	576	368.1	24.14
5	579	328.31	19.63
5	582	195.26	10.32
5	585	255.48	56.4
5	588	124.51	29.41
5	591	30.22	15.41
5	594	58.85	26.38
5	597	45.58	14.04
5	600	12.03	21.72
5	603	7.35	10.51
5	606	55.02	12.71
5	609	99.46	12.45
5	612	205.88	16.42
5	615	237.8	16.43
5	618	236.81	23.41
5	621	605.48	19.75
5	624	501.62	18.21
5	627	580.21	42.23
5	630	337.37	17.86
5	633	291.92	16.06
5	636	45.48	25.03
5	639	80.75	15.16
5	642	48.21	17.71
5	645	44.39	67.09
5	648	11.17	14.33
5	651	26.51	29.6
5	654	9.31	8.17
5	657	8.91	14.18
5	660	11.3	19.28
5	663	20.27	20.63
5	666	21.21	15.24
5	669	26.32	30.82
5	672	26.04	16.21
5	675	18.87	29.96
5	678	42.54	21.55
5	681	43.65	14.96
5	684	28.9	22.61
5	687	20.66	27.08
5	690	66.69	16.48
5	693	19.82	45.87
5	696	24.83	14.7
5	699	53.2	17.35
5	702	40.27	23.87
5	705	25.56	15.5
5	708	8.86	13.56
5	711	28.68	15.67
5	714	59.13	9.97
5	717	60.49	12.57
5	720	61.23	80.42
5	723	32.88	16.52
5	726	107.26	28.71
5	729	95.47	21.7
5	732	216.42	13.1
5	735	199.1	33.43
5	738	245.74	8.19
5	741	310.71	24.4
5	744	332.46	16.92
5	747	254.97	15.17
6	0	66.35	18.73
6	3	224.08	15.12
6	6	579.53	5.83
6	9	794.39	30.52
6	12	800.05	43.01
6	15	850.52	42.2
6	18	679.61	23.05
6	21	1072.83	18.51
6	24	1492.5	10.67
6	27	1917.52	51.42
6	30	2121.05	35.61
6	33	1623.53	25.81
6	36	1200.3	10.7
6	39	1298.83	23.76
6	42	1030.34	39.81
6	45	298.52	19.97
6	48	745.14	23.43
6	51	625.3	19.1
6	54	329.84	43.37
6	57	363.13	24.38
6	60	428.58	44.73
6	63	242.64	23.59
6	66	232.16	28.13
6	69	104.47	34.97
6	72	212.02	28.81
6	75	171.32	12.56
6	78	107.36	18.11
6	81	222.14	24.5
6	84	202.32	10.99
6	87	287.11	41.22
6	90	257.72	21.59
6	93	239.83	19.28
6	96	102.04	28.82
6	99	378.68	21.25
6	102	257.02	8.99
6	105	104.06	22.68
6	108	75.47	12.48
6	111	578.25	26.65
6	114	821.26	36.46
6	117	903.94	14.99
6	120	1373.49	17.13
6	123	1464.2	39.36
6	126	1542.5	13.2
6	129	1417.24	12.4
6	132	1034.81	51.58
6	135	867.37	23.47
6	138	1045.19	24.93
6	141	821.7	21.34
6	144	568.85	16.21
6	147	362.61	9.5
6	150	203.51	40.54
6	153	238.84	28.82
6	156	42.05	41.05
6	159	36.3	25.95
6	162	17.37	18.49
6	165	32.9	22.12
6	168	32.13	13.25
6	171	26.25	47.16
6	174	35.44	36.91
6	177	46.57	14.24
6	180	15.82	14.5
6	183	84.57	18.24
6	186	275.97	20.05
6	189	524.91	30.64
6	192	723.87	9.16
6	195	645.85	18.02
6	198	740.72	24.81
6	201	907.33	12.76
6	204	1424.31	46.82
6	207	1199.55	65.47
6	210	1382.21	30.69
6	213	1416.01	22.13
6	216	1471.73	14.74
6	219	1723.17	22.41
6	222	1296.07	25.93
6	225	1449.38	26.71
6	228	1191.26	23.69
6	231	826.18	21.64
6	234	949.07	21.43
6	237	803.01	16.75
6	240	672.86	27.78
6	243	606.28	62.27
6	246	620.84	36.22
6	249	704.68	49
6	252	683.67	26.66
6	255	489.95	14.34
6	258	425.01	11.78
6	261	603.44	55.22
6	264	385.92	20.86
6	267	660.51	31.56
6	270	767.06	9.77
6	273	1020.26	27.08
6	276	1131.6	13.59
6	279	1230.64	19.88
6	282	942.46	49.03
6	285	939.62	21.56
6	288	675.32	6.36
6	291	786.3	27.94
6	294	446.55	34.94
6	297	484.28	17.37
6	300	625.56	34.81
6	303	558.69	24.36
6	306	520.17	20.39
6	309	374.94	25.85
6	312	435.49	18.1
6	315	620.4	28.53
6	318	622.12	11.54
6	321	277.55	43.16
6	324	266.66	25.27
6	327	478.4	9.61
6	330	193.22	58.95
6	333	362.27	7.38
6	336	258.47	27.57
6	339	188.02	16.12
6	342	161.18	23.67
6	345	130.01	22.08
6	348	244.43	48.63
6	351	242.16	29.04
6	354	126.85	17.33
6	357	122.29	14.55
6	360	37.31	38.08
6	363	32.62	21.12
6	366	25.17	65.97
6	369	20.4	26.38
6	372	22.58	47.11
6	375	13.06	26.03
6	378	18.25	15.81
6	381	30.88	33.25
6	384	18.67	21.5
6	387	52.75	20.61
6	390	98.26	17.98
6	393	103.29	20.75
6	396	109.74	27
6	399	37.68	20.11
6	402	14	23.05
6	405	32.99	33.32
6	408	16.35	19.72
6	411	13.8	25
6	414	16.72	30.19
6	417	13.63	49.8
6	420	24.34	33.68
6	423	19.33	26.97
6	426	24.06	11.36
6	429	18.66	17.1
6	432	19.98	16.01
6	435	10.52	32.72
6	438	12.87	15.12
6	441	17.54	18.35
6	444	15.53	11.44
6	447	14.48	90.38
6	450	31.68	20.83
6	453	51.15	23.53
6	456	20.12	22.91
6	459	46.03	37.21
6	462	25.59	21.9
6	465	91.74	11.92
6	468	13.33	37.17
6	471	19.33	14.4
6	474	39.65	22.84
6	477	68.66	25.04
6	480	59.34	23.32
6	483	29.93	48.26
6	486	18.53	31.29
6	489	20.55	33.53
6	492	36.78	34.62
6	495	9.86	29.37
6	498	114.91	9.69
6	501	31.64	14.82
6	504	37.49	0
6	507	35.59	20.44
6	510	30.67	26.35
6	513	24.97	19.35
6	516	35.77	18.99
6	519	18.68	14.14
6	522	7.49	29.49
6	525	27.83	52.89
6	528	10.19	0
6	531	6.61	10.16
6	534	29.98	37.65
6	537	24.96	19.96
6	540	20.97	22.25
6	543	29.28	17.53
6	546	25.26	22.09
6	549	10.98	82.8
6	552	61.2	24.16
6	555	13	25.11
6	558	19.22	74.2
6	561	76.27	15.47
6	564	94.69	21.79
6	567	59.7	23.41
6	570	38.82	14.84
6	573	55.84	30.46
6	576	17.9	13.44
6	579	69.1	21.74
6	582	19.9	41.18
6	585	62.95	8.81
6	588	81.71	51.86
6	591	13.02	41.95
6	594	14.1	44.5
6	597	21.25	8.82
6	600	17.08	24.68
6	603	21.76	23.59
6	606	27.21	11.58
6	609	15.17	19.12
6	612	48.08	41.97
6	615	20.83	22.78
6	618	15.05	39.69
6	621	36.06	36.78
6	624	10.43	8.06
6	627	11.83	24.78
6	630	21.4	52.08
6	633	15.02	35.48
6	636	48.05	38.64
6	639	37.35	10.3
6	642	63.4	49.09
6	645	58.09	22.51
6	648	13.46	12.19
6	651	16.75	22.68
6	654	24.1	64.54
6	657	23.12	32.9
6	660	48.63	23.14
6	663	26.59	33.86
6	666	79.66	9.24
6	669	14.62	42.57
6	672	41.56	44.67
6	675	37.31	33.76
6	678	17.36	71.46
6	681	40.58	8.71
6	684	59.11	57.21
6	687	13.26	28.81
6	690	36.25	9.8
6	693	22.76	39.52
6	696	20.36	11.69
6	699	15.47	17.65
6	702	29.15	35.22
6	705	17.3	38.45
6	708	20.69	89.55
6	711	17.32	39.76
6	714	28.66	15.04
6	717	24.56	22.25
6	720	20.09	18.64
6	723	25.33	14.09
6	726	32.2	16.3
6	729	121.05	33.88
6	732	23.84	20.88
6	735	32.16	14.66
6	738	24.94	24.58
6	741	26.92	22.44
6	744	82.31	41.02
6	747	16.43	14.9
7	0	524.07	18.32
7	3	336.21	8.28
7	6	409.26	13.4
7	9	164.33	42.06
7	12	572.42	49.75
7	15	1216.2	11.66
7	18	1128.77	37.55
7	21	1078.88	44.92
7	24	1117.17	46.06
7	27	1303.83	34.71
7	30	1891.33	36.91
7	33	2030.84	39.81
7	36	2589.91	31.55
7	39	2426.36	30.73
7	42	2259.51	55.88
7	45	1987.61	17.09
7	48	1640.54	25.35
7	51	998.41	20.72
7	54	1023.11	25.57
7	57	885.62	24.43
7	60	795.51	26.14
7	63	378.58	19.79
7	66	835.69	13.07
7	69	1012.9	18.38
7	72	985.87	39.65
7	75	1027.9	35.44
7	78	1101.25	18.53
7	81	1176.27	46.33
7	84	1435.96	77.03
7	87	1376.97	15.54
7	90	1338.19	35.34
7	93	1430.4	25.47
7	96	1243.8	14.98
7	99	1691.92	55.38
7	102	1878.9	55.84
7	105	1265.86	28.79
7	108	1086.17	4.2
7	111	1016.49	24.41
7	114	782.99	23.76
7	117	507.5	28.05
7	120	551.29	29.06
7	123	647.26	23.96
7	126	623.63	29.46
7	129	430.89	22.83
7	132	553.65	36.09
7	135	678.06	32.48
7	138	692.17	19.71
7	141	818.29	19.87
7	144	807.4	23.91
7	147	836.81	91.17
7	150	778.56	20.24
7	153	741.94	51.09
7	156	651.38	28.89
7	159	584.16	40.28
7	162	525.82	19.33
7	165	553.53	23.43
7	168	547.87	42.62
7	171	303.53	11.37
7	174	801.28	20.08
7	177	1007.37	23.02
7	180	844.21	16.98
7	183	782.32	17.71
7	186	662.93	57.87
7	189	850.76	12.63
7	192	919.81	19.87
7	195	827.35	15.11
7	198	918.84	0
7	201	717.3	32.29
7	204	517.53	27.13
7	207	259.55	14.39
7	210	386.64	46.73
7	213	301.05	42.89
7	216	417.77	41.32
7	219	460.73	31.04
7	222	449.76	48.73
7	225	473.23	24.53
7	228	347.27	17.64
7	231	398.63	49.3
7	234	412.69	18.45
7	237	384.69	19.65
7	240	628.61	45.39
7	243	586.68	74.77
7	246	870.81	44.51
7	249	978.66	10.36
7	252	814.24	30.94
7	255	1144.66	25.58
7	258	1243.25	21.4
7	261	1209.08	18.43
7	264	968.47	15.38
7	267	820.64	14.89
7	270	951.53	22.15
7	273	1014.78	9.49
7	276	768.92	25.16
7	279	980.55	19.26
7	282	1028.17	25.65
7	285	1051.87	20.64
7	288	1467	13.26
7	291	1484.12	25.04
7	294	1213.55	36.74
7	297	1294.37	22.29
7	300	1048.15	34.91
7	303	1503.91	30.06
7	306	1209.11	22.82
7	309	1155.3	18.78
7	312	1033.62	28.97
7	315	1305.17	20.29
7	318	1623.64	28.32
7	321	1704.63	32.28
7	324	1234.75	26.11
7	327	1372.08	15.66
7	330	1448.82	26.04
7	333	1140.65	54.67
7	336	874.46	25.96
7	339	1081.47	18.44
7	342	1239.12	27.49
7	345	1311.11	8.32
7	348	1238.35	21.55
7	351	1176.92	14.05
7	354	1517.55	36.32
7	357	1560.05	18.48
7	360	1685.16	23.05
7	363	1405.82	15.93
7	366	1429.1	52.26
7	369	1551.01	52.02
7	372	823.73	20.92
7	375	1268.99	48.15
7	378	1519.57	72.6
7	381	1014.27	20.1
7	384	820.57	37.05
7	387	905.38	9.32
7	390	426.4	24.86
7	393	303.91	26.21
7	396	274.76	63.7
7	399	101.31	15.42
7	402	56.35	15.46
7	405	106.1	0
7	408	95.14	13.75
7	411	68.17	24.9
7	414	161.37	36.07
7	417	52.48	21.09
7	420	103.54	0
7	423	458.18	31.44
7	426	791.1	24.72
7	429	604.48	33.16
7	432	702.03	7.17
7	435	495.06	28.8
7	438	550.55	18.84
7	441	306.16	12.8
7	444	376.62	20.09
7	447	161.23	40.49
7	450	41.32	19.22
7	453	111.04	17.66
7	456	28.8	27.65
7	459	220.92	26.89
7	462	87.29	35.46
7	465	67.13	8.07
7	468	114.12	23.36
7	471	144.72	22.28
7	474	9.71	27.44
7	477	27.14	22.02
7	480	15.83	38.74
7	483	57.78	92.13
7	486	14.01	10.71
7	489	30.06	13.92
7	492	17.62	30.84
7	495	61.83	26.65
7	498	49.55	29.33
7	501	30.78	31.3
7	504	22.01	23.32
7	507	20.42	19.99
7	510	36.75	21.68
7	513	11.57	13.09
7	516	26.92	23.43
7	519	15.68	16.88
7	522	51.81	28.54
7	525	22.2	18.26
7	528	20.73	27.39
7	531	59.02	25.66
7	534	15.09	29.55
7	537	37.83	27.36
7	540	10.46	25.46
7	543	22.21	11.15
7	546	6.31	5.93
7	549	20.74	15.35
7	552	28.45	19.23
7	555	43.09	18.56
7	558	26	17.71
7	561	130.66	28.82
7	564	138.33	12.12
7	567	249.21	30.56
7	570	320.85	21.27
7	573	257.68	17.69
7	576	196.87	24.91
7	579	314.74	28.63
7	582	161.12	25.46
7	585	316.68	26.25
7	588	98.26	28.96
7	591	373.57	27.46
7	594	213.25	19.16
7	597	241.3	7.93
7	600	121.06	26.23
7	603	266.98	13.77
7	606	152.18	25.77
7	609	131.65	7.29
7	612	106.05	31.8
7	615	164.59	24.31
7	618	232.5	18.09
7	621	79.27	22.6
7	624	475.59	9.2
7	627	770.75	45.49
7	630	1057.24	36.99
7	633	843.34	13.46
7	636	1074.24	18.43
7	639	830.67	26.68
7	642	983.36	25.49
7	645	637.51	30.13
7	648	819.06	0
7	651	700.2	56.42
7	654	794.83	43.65
7	657	682.39	23.87
7	660	413.37	26.07
7	663	392.5	40.6
7	666	262.44	41.9
7	669	114.34	0
7	672	36.1	11.14
7	675	85.44	18.33
7	678	35.26	48.93
7	681	66.51	24.24
7	684	29.71	21.53
7	687	12.84	24.8
7	690	67.84	28.49
7	693	50.59	26.99
7	696	28.67	14.63
7	699	74.12	12.09
7	702	16.64	20.6
7	705	20.2	17.15
7	708	57	20.73
7	711	32.32	18.46
7	714	9.31	20.38
7	717	26.46	20.65
7	720	11.31	12.53
7	723	25.37	19.45
7	726	32.43	14.06
7	729	14.44	42.32
7	732	34.56	45.82
7	735	20.84	15.29
7	738	17.9	23.86
7	741	33.62	12.32
7	744	0	28.91
7	747	6.99	18.18
8	0	1683.55	95.46
8	3	1592.94	19.11
8	6	1804.63	56.87
8	9	1268.63	49.39
8	12	1065.11	33.5
8	15	1125.19	22.21
8	18	1065.6	27
8	21	1109.61	32.67
8	24	1156.76	26.03
8	27	1452.91	31.6
8	30	1089.95	38.96
8	33	651.62	26.5
8	36	804.65	13.98
8	39	1375.22	11.7
8	42	1334.45	26.84
8	45	1767.75	35.29
8	48	2534.03	8.3
8	51	2654.66	16.64
8	54	2434.4	36.57
8	57	2298.07	26.33
8	60	1646.51	44.92
8	63	1366.06	16.76
8	66	1028.82	43.39
8	69	892.42	14.46
8	72	1089.49	18.79
8	75	536.77	65.03
8	78	798.57	23.97
8	81	532.26	42.6
8	84	640.07	26.5
8	87	43.22	24.85
8	90	69.9	21.41
8	93	18.9	36.26
8	96	28.68	24.35
8	99	21.6	20.98
8	102	32.55	34.62
8	105	141.43	104.76
8	108	69.14	57.62
8	111	64.3	48.41
8	114	43.91	27.86
8	117	11.53	29.51
8	120	25.17	24.05
8	123	31.44	41.2
8	126	36.97	23.71
8	129	200.65	29.03
8	132	469.55	10.8
8	135	439.61	22.76
8	138	569.13	37.71
8	141	609.01	34.93
8	144	410.57	45.42
8	147	440.75	26.83
8	150	442.05	17.06
8	153	341	12.4
8	156	408.13	28.62
8	159	333.8	14.33
8	162	291.52	19.04
8	165	222.73	46.5
8	168	181.23	24.38
8	171	276.99	35.66
8	174	377.33	35.53
8	177	395.16	17.84
8	180	616.43	20.9
8	183	673.32	28.8
8	186	847.37	25.91
8	189	812.75	18.63
8	192	655.09	42.2
8	195	566.91	24.99
8	198	564.36	23.41
8	201	1020.18	32.84
8	204	798.77	33.79
8	207	835.07	4.87
8	210	1066.6	7.29
8	213	613.64	31.51
8	216	510.56	32.55
8	219	631.93	11.95
8	222	630.71	20.21
8	225	1067.43	20.17
8	228	645.33	22.38
8	231	518.91	52.71
8	234	372.93	25.55
8	237	837.56	23.42
8	240	734.14	11.73
8	243	867.11	20.79
8	246	826.53	23.67
8	249	828.49	10.64
8	252	701.31	25.59
8	255	464.11	108.41
8	258	410.16	33.16
8	261	461.3	32.56
8	264	242.98	19.65
8	267	287.67	12.64
8	270	472.59	14.99
8	273	388.81	34.12
8	276	317.37	17.17
8	279	395.56	22.19
8	282	357.16	41.41
8	285	473.66	16.98
8	288	467.21	22.22
8	291	151.54	13.74
8	294	233.93	41.58
8	297	72.78	26.13
8	300	66.84	13.78
8	303	158.03	0
8	306	147.88	23.65
8	309	108.24	16.2
8	312	108.57	18.83
8	315	264.49	28
8	318	219.49	51.57
8	321	255.46	24.24
8	324	227.76	63.31
8	327	321.1	17.82
8	330	206.63	36.49
8	333	167.15	24.51
8	336	190.75	24.51
8	339	99.05	23.84
8	342	182.5	14.11
8	345	38.37	18.04
8	348	81.64	42.33
8	351	35.49	21.03
8	354	12.92	14.14
8	357	23.11	7.09
8	360	40.17	23.14
8	363	28.04	18.57
8	366	19.34	32.88
8	369	69.01	29.41
8	372	81.38	105.78
8	375	23.63	14.77
8	378	108.2	16.1
8	381	157.78	39.09
8	384	193.82	19.79
8	387	233.68	26.19
8	390	255.61	16.71
8	393	322.55	12.34
8	396	240.79	20.18
8	399	136.83	29.89
8	402	149.61	50.91
8	405	222.92	42.19
8	408	104.15	10.69
8	411	154.88	38.8
8	414	53.04	37.55
8	417	53.28	17.14
8	420	12.16	30.03
8	423	70.06	14.25
8	426	20.13	25.98
8	429	32.21	21.53
8	432	25.54	12.08
8	435	27.04	28.5
8	438	23.06	8.65
8	441	52.37	27.87
8	444	13.33	29.31
8	447	36.1	31.43
8	450	20.8	27.48
8	453	26.65	36.39
8	456	23.31	12.66
8	459	21.29	9.91
8	462	178.54	45.04
8	465	103.92	17
8	468	228.34	12.56
8	471	175.93	25.15
8	474	20.47	24.5
8	477	69.06	109.69
8	480	203.47	14.84
8	483	224.65	20.32
8	486	386.81	26.56
8	489	158.47	37.44
8	492	271.35	11.02
8	495	310.92	33.26
8	498	305.76	23.53
8	501	262.57	11.42
8	504	51.28	38.04
8	507	67.62	29.91
8	510	79.06	12.3
8	513	5.92	17
8	516	11.63	13.78
8	519	23.83	17.05
8	522	25.7	21.95
8	525	44.39	13.42
8	528	26.15	17.06
8	531	78.75	18.79
8	534	18.74	16.86
8	537	30.53	29.41
8	540	17.01	25.79
8	543	14.43	17.87
8	546	39.47	22.84
8	549	56.99	63.39
8	552	16.36	21.14
8	555	71.72	21.61
8	558	15.52	10.56
8	561	15.51	10.53
8	564	43.08	43.88
8	567	22.24	8.02
8	570	54.68	15.87
8	573	13.6	19.9
8	576	19.28	10.34
8	579	48.58	6.61
8	582	17.9	0
8	585	11.94	23.35
8	588	29.53	28.16
8	591	21.95	12.24
8	594	64.69	23.9
8	597	17.29	18.04
8	600	24.29	21.02
8	603	16.86	12.43
8	606	21.79	26.75
8	609	13.56	29.05
8	612	9.87	19.76
8	615	22.37	0
8	618	7.64	49.98
8	621	30.15	19.82
8	624	23.35	11.21
8	627	36.81	41.8
8	630	13.16	16.24
8	633	25.38	36.63
8	636	23.1	48.33
8	639	23.26	18.43
8	642	21.74	41.22
8	645	8.09	18.6
8	648	23.43	37.66
8	651	28.77	33.6
8	654	23.23	18.85
8	657	18.98	19.23
8	660	7.45	24.11
8	663	49.06	31.71
8	666	21.85	29.14
8	669	14.27	30.67
8	672	5.52	20.15
8	675	13.06	21.35
8	678	104.87	21.58
8	681	18.33	17.49
8	684	34.63	22.16
8	687	27.33	32.76
8	690	26.73	19.56
8	693	41.07	32.91
8	696	20.45	27.21
8	699	15.58	41.64
8	702	32.29	22.71
8	705	20.55	28.86
8	708	20.03	25.72
8	711	37.55	33.89
8	714	9.09	18.74
8	717	9.84	28.58
8	720	22.4	26.41
8	723	17.68	25.83
8	726	20.3	16.46
8	729	8.82	14.21
8	732	42.43	22.43
8	735	15.65	20.02
8	738	22.22	60.19
8	741	34.64	17.36
8	744	47.04	23.77
[truncated: 16,751 more rows]

## Sheet: 2 µM PFI1
Cell	Time_min	Intensity_au	Background_au
1	0	241.9	73.65
1	3	235.24	17.54
1	6	281.17	20.54
1	9	145.54	27.26
1	12	336.33	12.45
1	15	144.19	14.27
1	18	172.54	24.54
1	21	125.02	15.78
1	24	98.92	8.92
1	27	78.32	17.06
1	30	42.46	13.28
1	33	28.17	18.36
1	36	19.82	4.1
1	39	62.7	18.38
1	42	16.23	15.02
1	45	8.61	34.68
1	48	23.46	33.04
1	51	27.85	9.65
1	54	15.11	15.03
1	57	13	18
1	60	12.2	7.12
1	63	10.77	41.65
1	66	9.18	13.87
1	69	13.6	23.16
1	72	24.74	24.18
1	75	25.44	20.51
1	78	25.04	13.31
1	81	9.68	21.23
1	84	6.83	18.47
1	87	13.82	18.54
1	90	46.1	9.39
1	93	15.56	15.79
1	96	16.71	14.79
1	99	17.42	19.22
1	102	20.69	49.12
1	105	43.55	38.96
1	108	8.33	16.69
1	111	10.98	16.87
1	114	21.3	18.3
1	117	27.75	63.31
1	120	25.67	30.57
1	123	19.22	18.34
1	126	10.42	8.36
1	129	5.59	48.68
1	132	25.78	12.33
1	135	14.1	9.75
1	138	18.37	12
1	141	18.62	16
1	144	16.43	25.75
1	147	11.8	27.41
1	150	22.21	10.51
1	153	23.25	23.81
1	156	24.15	18.96
1	159	25.07	28.42
1	162	28.13	32.25
1	165	30.56	12.97
1	168	18.32	22.38
1	171	10.83	14.05
1	174	18.29	21.52
1	177	11.65	25.62
1	180	18.86	41.27
1	183	14.99	47.32
1	186	17.96	11.37
1	189	95.82	20.25
1	192	24.74	38.62
1	195	62.84	12.85
1	198	11.06	16.49
1	201	59.6	18.03
1	204	46.21	22.06
1	207	13.94	21.54
1	210	168.28	13.74
1	213	117.38	14.62
1	216	183.54	20.37
1	219	10.85	36.67
1	222	76.93	12.29
1	225	92.23	15.49
1	228	79.4	26.42
1	231	21	22.12
1	234	0	24.72
1	237	44.52	16.69
1	240	11.18	19.19
1	243	23.12	44.43
1	246	8.19	15.53
1	249	16.4	18.51
1	252	12.73	28.87
1	255	7.74	11.1
1	258	17.28	4.39
1	261	20.97	26.97
1	264	30.51	21.97
1	267	82.49	9.48
1	270	87.32	12.87
1	273	153.37	9.7
1	276	159.43	12.84
1	279	166.99	0
1	282	160.46	15.34
1	285	83.5	16.63
1	288	129.77	19.47
1	291	76.52	20.15
1	294	178.43	24.77
1	297	190.66	11.72
1	300	118.24	5.25
1	303	122.13	10.26
1	306	244.28	30.28
1	309	162.87	11.68
1	312	212.33	12.65
1	315	365.48	26.39
1	318	295.35	22.38
1	321	198.17	23.83
1	324	248.94	16.44
1	327	147.17	27.88
1	330	87.47	0
1	333	95.82	11.92
1	336	105.82	13.12
1	339	41.69	34.9
1	342	106.78	18.36
1	345	221.74	12.25
1	348	241.19	31.9
1	351	283.21	21.37
1	354	215.48	26.23
1	357	223.83	18.49
1	360	165.75	16.1
1	363	207.05	11.91
1	366	111.24	37.71
1	369	208.75	32.34
1	372	187.91	16.53
1	375	228.83	11.17
1	378	276.47	18.68
1	381	197.96	15.4
1	384	180.59	13.75
1	387	186.2	34.61
1	390	261.85	13.13
1	393	342.82	23.11
1	396	474.79	13.63
1	399	360.26	18.47
1	402	492.76	44.19
1	405	529.42	6.52
1	408	376.38	22.81
1	411	235.39	12.4
1	414	236.29	13.67
1	417	341.25	6.5
1	420	370.91	14.25
1	423	327.9	34.9
1	426	234.25	19.28
1	429	230.29	11.13
1	432	255.38	17.95
1	435	317.66	28.54
1	438	393.26	7.52
1	441	252.69	15.22
1	444	287.66	9.13
1	447	196.1	30.42
1	450	208.68	17.98
1	453	259.53	23.19
1	456	238.04	11.56
1	459	145.04	14.88
1	462	162.45	16.82
1	465	251.9	7.89
1	468	117.78	16.4
1	471	129.8	14.25
1	474	9.42	11.16
1	477	53.13	38.27
1	480	56.95	26.39
1	483	44.07	17.65
1	486	108.3	24.53
1	489	16.26	35.16
1	492	18.24	15.72
1	495	39.98	22.33
1	498	42.5	38.5
1	501	6.78	49.16
1	504	36.08	14.58
1	507	19.58	18.93
1	510	8.75	11.9
1	513	48.07	10.23
1	516	39.18	26.75
1	519	6.66	23.98
1	522	4.23	34.36
1	525	3.72	38.45
1	528	0	33.26
1	531	73.92	11.7
1	534	17.21	19.62
1	537	20.62	19.01
1	540	86.49	21.42
1	543	84.56	24.19
1	546	149.84	16.85
1	549	81.29	67.92
1	552	167.57	102.97
1	555	106.7	40.95
1	558	144.81	45.88
1	561	211.5	22.35
1	564	328.22	14.86
1	567	347.88	16.86
1	570	258.06	18.01
1	573	354.14	19.25
1	576	380.69	14.41
1	579	426.54	22.91
1	582	254.68	16.5
1	585	475.1	11.18
1	588	514.24	23.13
1	591	470.77	21.1
1	594	365.01	19.54
1	597	506.39	19.79
1	600	320.29	19.48
1	603	404.99	18.79
1	606	279.91	14.53
1	609	330.96	17.4
1	612	343.62	18.45
1	615	487.36	17.94
1	618	502.19	23.22
1	621	624.31	16.31
1	624	390.12	18.31
1	627	315.4	36.22
1	630	387.03	24.95
1	633	458.9	22.26
1	636	423	16.27
1	639	260.97	7.2
1	642	160.16	9.47
1	645	188.62	5.74
1	648	330.29	21.29
1	651	116.22	20.13
1	654	121.17	7.66
1	657	262.96	31.15
1	660	149.23	22.86
1	663	96.53	13.69
1	666	258.39	14.29
1	669	108.55	37.37
1	672	132.57	10.42
1	675	266.17	16.41
1	678	81.6	42.97
1	681	38.24	16.1
1	684	44.15	25.93
1	687	99.44	20.56
1	690	69.36	29.5
1	693	118.6	14.03
1	696	24.06	22.87
1	699	19.74	37.74
1	702	20.86	25.36
1	705	12.95	32.26
1	708	22	39
1	711	12.9	17.61
1	714	25.42	16.34
1	717	20.81	17.59
1	720	13.57	20.95
1	723	17.14	23.43
1	726	25.77	23.91
1	729	10.05	12.5
1	732	6.51	31.13
1	735	15.25	13.47
1	738	30.91	19.25
1	741	40.02	7.81
1	744	8.7	34.02
1	747	12.5	21.46
2	0	17.95	17.05
2	3	18.66	15.38
2	6	22.19	20.45
2	9	12.55	20.41
2	12	11.38	10.5
2	15	37.04	15.5
2	18	19.59	11.1
2	21	13.88	16.03
2	24	46.29	18.61
2	27	15.74	23.41
2	30	6.94	14.6
2	33	13.68	13.21
2	36	13.34	13.4
2	39	21.22	16.6
2	42	11.19	19.7
2	45	17.64	9.56
2	48	9.62	0
2	51	12.82	13
2	54	12.14	15
2	57	0	12.55
2	60	11.38	16.95
2	63	8.49	17.62
2	66	7.28	47.18
2	69	21.82	15.04
2	72	14.24	25.28
2	75	40.34	22.48
2	78	30.89	24.09
2	81	27.39	7.08
2	84	14.5	24.07
2	87	38.7	11.57
2	90	49.82	17.65
2	93	20.88	20.53
2	96	19.86	31.9
2	99	102.92	20.7
2	102	19.39	13.3
2	105	17.85	10.71
2	108	60.22	48.3
2	111	14.16	28.26
2	114	19.46	15.47
2	117	16.48	58.61
2	120	27.91	56.26
2	123	18.15	11.87
2	126	30.82	27.27
2	129	33.83	31.85
2	132	36.8	10.05
2	135	71.58	6.96
2	138	110	7.89
2	141	103.12	6.49
2	144	152.19	53.98
2	147	165.73	20.12
2	150	214.96	15.58
2	153	207.72	18.79
2	156	141.22	15.9
2	159	176.23	30.97
2	162	169.54	14.13
2	165	160.79	15.69
2	168	221.73	31.22
2	171	112.35	14.36
2	174	68.09	25.77
2	177	180.75	14.4
2	180	308.45	20.08
2	183	177.37	7.81
2	186	281.67	10.63
2	189	315.79	29.48
2	192	338.71	13.45
2	195	470.35	12.41
2	198	322.19	34.32
2	201	409.96	12.62
2	204	285.73	16.15
2	207	343.41	16.28
2	210	274.11	7.46
2	213	317.09	52.14
2	216	506.1	16.37
2	219	351.27	61.9
2	222	218.98	41.02
2	225	238.31	20.84
2	228	127.63	26.06
2	231	167.52	17.4
2	234	51.91	0
2	237	61.59	23.24
2	240	11.56	12.04
2	243	14.8	25.05
2	246	53.61	17.6
2	249	30.24	9.27
2	252	52.95	23.95
2	255	58.8	19.5
2	258	10	14.25
2	261	43.06	24.4
2	264	17.59	19.6
2	267	12.91	19.51
2	270	14.26	15.8
2	273	84.69	12.56
2	276	168.92	26.05
2	279	122.38	23.32
2	282	147.7	18.6
2	285	199.74	21.96
2	288	173.18	11.75
2	291	193.42	15.83
2	294	281.5	20.09
2	297	360.73	29.92
2	300	132.21	9.1
2	303	275.1	18.48
2	306	193.33	13.47
2	309	145.68	20.53
2	312	144.67	28.97
2	315	143.05	10.26
2	318	169.6	10.54
2	321	71.77	15.33
2	324	50.06	39.78
2	327	114.9	19.04
2	330	58.78	100.86
2	333	66.08	17.3
2	336	78.22	15.21
2	339	77.48	11.43
2	342	27.17	18.16
2	345	11.34	15.62
2	348	37.52	10.94
2	351	50.97	15.45
2	354	12.73	12.62
2	357	30.27	38.78
2	360	88.14	32.7
2	363	67.91	39.02
2	366	50.95	15.92
2	369	67.11	24.52
2	372	18.52	24.76
2	375	13.22	29.34
2	378	20.06	11.54
2	381	24.64	18.88
2	384	13.74	19.49
2	387	15.9	20.78
2	390	29.9	20.86
2	393	18.43	32.65
2	396	15.84	23.97
2	399	15.63	7.2
2	402	33.37	32.29
2	405	13.14	60.9
2	408	15.47	16.95
2	411	22.38	23.34
2	414	26.58	44.98
2	417	11.61	5.84
2	420	12.32	9.4
2	423	22.48	27.54
2	426	11.67	47.41
2	429	13.51	23.43
2	432	39.69	33.35
2	435	8.64	12.82
2	438	15.4	20.5
2	441	6.4	11.3
2	444	19.76	22.33
2	447	15.13	16.91
2	450	26.16	18.17
2	453	16.01	21.07
2	456	86.46	9.15
2	459	6.33	25.52
2	462	22	26.03
2	465	22.29	16.69
2	468	12.19	9.52
2	471	15.65	18.92
2	474	15.54	27.03
2	477	17.97	11.19
2	480	15.88	22.34
2	483	21.75	15.37
2	486	13.36	21.09
2	489	15.79	19.24
2	492	10.37	12.18
2	495	16.85	41.5
2	498	14.16	26.02
2	501	22.25	7.35
2	504	16.1	23.09
2	507	15.1	9.05
2	510	17.49	16.77
2	513	16.94	14.61
2	516	18.57	34.73
2	519	18.91	8.58
2	522	15.96	5.91
2	525	15.37	21.7
2	528	13.93	14
2	531	45.43	14.6
2	534	63.14	13.39
2	537	52.95	18.12
2	540	23.88	19.39
2	543	136.67	45.6
2	546	74.53	21.46
2	549	47.54	18.51
2	552	48.06	11.96
2	555	145.3	22.82
2	558	78.83	7.14
2	561	83.55	6.82
2	564	87.88	11.63
2	567	75.93	8.89
2	570	116.79	20.05
2	573	84.26	23.35
2	576	13.54	15.67
2	579	26.82	9.86
2	582	12.47	18.03
2	585	28.51	15.42
2	588	23.53	14.72
2	591	18.55	16.19
2	594	14.74	18.97
2	597	9.81	31.58
2	600	17.47	29.06
2	603	5.67	15.74
2	606	8.75	16.37
2	609	16.33	19.42
2	612	16.54	0
2	615	15.96	17.46
2	618	10	8.4
2	621	13.91	12.23
2	624	16.56	17.43
2	627	4.45	20.55
2	630	11.34	16.56
2	633	10.76	15.6
2	636	28.74	16.91
2	639	14.69	19.24
2	642	17.32	23.36
2	645	26.71	41.21
2	648	13.27	19.81
2	651	9.5	15.43
2	654	0	39.71
2	657	25.77	10.96
2	660	24.97	19.01
2	663	17.12	9.3
2	666	28.14	13.54
2	669	21.12	29.94
2	672	19.25	15.19
2	675	9.71	18.53
2	678	12.49	15.54
2	681	15.14	23.89
2	684	17.78	27.7
2	687	11.82	13.47
2	690	26.15	20.81
2	693	17.82	16.04
2	696	14.55	11.97
2	699	12.67	26.98
2	702	14.85	10.56
2	705	26.03	20.83
2	708	18.89	28.2
2	711	25.97	27.22
2	714	20.62	18.17
2	717	44.63	23.83
2	720	16.1	37.46
2	723	37.58	13.88
2	726	12.8	14.91
2	729	22.49	16.31
2	732	29.02	28.68
2	735	8.35	17.08
2	738	33.87	16.94
2	741	19.64	11.07
2	744	18.47	12.95
2	747	24.71	14
3	0	36.97	21.6
3	3	39.81	17.28
3	6	57.28	29.44
3	9	73.33	9.05
3	12	56.67	18.29
3	15	157.56	44.62
3	18	67.67	23.59
3	21	104.38	30.75
3	24	21.01	16.75
3	27	33.56	10.93
3	30	62.02	17.36
3	33	14.71	17.82
3	36	23.25	26.57
3	39	51.18	6.22
3	42	33.43	26.4
3	45	42.15	12.7
3	48	8.43	21.43
3	51	48.33	18.78
3	54	20.56	10.82
3	57	29.26	27.46
3	60	14.01	19.43
3	63	8.92	12.34
3	66	12.19	22.36
3	69	28.72	0
3	72	21.64	13.56
3	75	15.11	30.49
3	78	19.82	27.94
3	81	18.82	11.6
3	84	18.51	45.06
3	87	20.71	36.48
3	90	16.81	16.9
3	93	16.67	15.2
3	96	25.87	27.42
3	99	17.31	25.05
3	102	11.66	24.57
3	105	12.94	16.16
3	108	18.84	18.7
3	111	24.54	20.11
3	114	23.53	15.14
3	117	11.07	5.71
3	120	15.43	18.56
3	123	19.95	0
3	126	20.92	13.49
3	129	22.43	14.6
3	132	15.21	7.27
3	135	93.45	18.79
3	138	15.17	18.07
3	141	19.85	21.25
3	144	10.78	14.05
3	147	7.03	22.86
3	150	17.78	9.96
3	153	11.8	18.46
3	156	125.18	25.94
3	159	24.52	9.48
3	162	8.27	21.03
3	165	20.23	13.54
3	168	19.75	28.91
3	171	46.15	11.93
3	174	11.61	22.19
3	177	25.37	14.29
3	180	28.15	32.51
3	183	61.68	21.78
3	186	13.06	17.54
3	189	43.5	35.92
3	192	8.05	13.47
3	195	60.8	18.34
3	198	0	24.72
3	201	23.73	11.36
3	204	24.28	17.75
3	207	16.53	36.88
3	210	35.14	28.44
3	213	9.56	21.55
3	216	19.36	16.84
3	219	13.24	25.98
3	222	31.38	12.26
3	225	7.01	15.25
3	228	13.22	12.28
3	231	15.14	26.77
3	234	14.64	16.02
3	237	19.04	14.64
3	240	25.46	48.4
3	243	23.48	23.94
3	246	15.81	14.91
3	249	24.34	41.71
3	252	22.03	24.73
3	255	20.03	15.6
3	258	18.81	11.29
3	261	22.75	20.81
3	264	9.15	8.38
3	267	15.99	10.14
3	270	21.29	26.46
3	273	63.98	17.42
3	276	10.18	16.44
3	279	28.03	19.62
3	282	7.7	9.47
3	285	19.72	17.28
3	288	14.09	14.34
3	291	21.28	29.22
3	294	33.64	21.92
3	297	15.47	39.17
3	300	45.76	43.18
3	303	7.42	29.73
3	306	17.75	10.61
3	309	78.71	10.42
3	312	14.73	22.37
3	315	20.91	34.68
3	318	18.94	38.01
3	321	13.33	20.66
3	324	17.71	14.04
3	327	21.48	14.66
3	330	15.41	12.12
3	333	21.36	14.71
3	336	17.65	20.15
3	339	29.21	13.71
3	342	9.05	10.47
3	345	7.51	11.69
3	348	27.59	14.57
3	351	15.58	14.75
3	354	16.76	15.55
3	357	29.38	13.99
3	360	14.67	33.66
3	363	6.97	15.6
3	366	16.34	16.73
3	369	38.05	25.52
3	372	14.56	19.07
3	375	3.93	17.28
3	378	31.05	30.52
3	381	24.84	22.35
3	384	6.63	19.22
3	387	14.86	25.52
3	390	12.67	83.31
3	393	31.84	10.86
3	396	22.08	37.19
3	399	28.15	10.82
3	402	14.96	21.4
3	405	22.2	28.79
3	408	13.87	30.46
3	411	34.86	15.46
3	414	21.54	18.88
3	417	5.84	17.31
3	420	20.14	16.58
3	423	40.74	9.56
3	426	18.85	18.66
3	429	5.82	18.18
3	432	20.66	28.24
3	435	14.87	29.08
3	438	11.47	14.71
3	441	10.92	34.97
3	444	14.03	8.92
3	447	18.32	13.33
3	450	10.62	28.93
3	453	26.84	16.06
3	456	13.1	13.79
3	459	16.53	46.44
3	462	12.66	20.6
3	465	6.48	20.16
3	468	14.94	27.71
3	471	35.13	12.41
3	474	8.28	8.57
3	477	8.45	66.06
3	480	17.24	56.42
3	483	11.47	37.16
3	486	12.81	16.38
3	489	32.27	20.93
3	492	7.37	16.89
3	495	0	27.51
3	498	23.94	10.94
3	501	12.48	19.93
3	504	8.23	12.98
3	507	16.21	16.28
3	510	20.25	9.93
3	513	7.62	7.76
3	516	13.95	21.03
3	519	39.31	24.43
3	522	22.47	10.97
3	525	11.21	10.38
3	528	14.52	21.47
3	531	18.15	7.34
3	534	6.64	13.72
3	537	8.26	14.97
3	540	13.52	27.3
3	543	32.23	10.81
3	546	13.05	30.42
3	549	18.12	15.78
3	552	10.53	18.9
3	555	30.68	13.3
3	558	16.42	18.56
3	561	12.37	13.43
3	564	17.69	19.68
3	567	36.74	17.05
3	570	17.64	37.73
3	573	8.07	20.07
3	576	10.79	21.96
3	579	22.42	7.45
3	582	30.45	16.21
3	585	5.84	15.83
3	588	34.89	25.04
3	591	18.44	17.29
3	594	8.84	19.4
3	597	16.29	13.6
3	600	16.69	10.53
3	603	8.4	9.3
3	606	15.55	27.65
3	609	12.75	19.3
3	612	18.54	17.38
3	615	142.81	7.3
3	618	172.61	20.7
3	621	125.91	16.91
3	624	189.4	16.85
3	627	104.74	22.23
3	630	192.67	9.53
3	633	312.07	9.96
3	636	324.53	11.07
3	639	255.09	21.82
3	642	105.83	26.28
3	645	183.34	20.05
3	648	156.69	24.38
3	651	158.07	19.14
3	654	160.33	11.23
3	657	119.56	12.95
3	660	72.67	19.27
3	663	17.36	15.39
3	666	48.73	36.37
3	669	84.43	17.98
3	672	55.06	33.76
3	675	26.74	15.03
3	678	34.17	13.2
3	681	40.25	11.8
3	684	11.17	17.85
3	687	40.49	19.68
3	690	22.13	26.11
3	693	18.45	17.41
3	696	26.07	15.39
3	699	20.65	14.28
3	702	12.47	20.48
3	705	25.92	8.85
3	708	27.73	16.02
3	711	12.44	25.49
3	714	13.64	18.77
3	717	12.93	16.56
3	720	29.82	16.2
3	723	16.86	10.5
3	726	14.08	7.81
3	729	17.24	17.12
3	732	25.57	22.51
3	735	27.36	11.37
3	738	18.31	12.72
3	741	18.87	28.53
3	744	25.4	18.55
3	747	15.31	7.32
4	0	31.87	18.81
4	3	13.39	18.16
4	6	16.47	18.87
4	9	30.33	50.54
4	12	18.73	21.25
4	15	27.47	16.58
4	18	24.34	13.64
4	21	40.7	16.08
4	24	19.15	19.05
4	27	6.41	21.01
4	30	18.52	23.13
4	33	46.74	19.14
4	36	36.99	28.19
4	39	36.22	15.31
4	42	18.76	42.12
4	45	12.99	27.33
4	48	10.59	7.41
4	51	24.48	11.39
4	54	6.9	21.94
4	57	12.79	29.38
4	60	20.46	11.1
4	63	21.04	6.25
4	66	19.74	17.54
4	69	25.8	28.29
4	72	7.29	19.79
4	75	13.9	79.89
4	78	26.26	11.35
4	81	11.76	7.94
4	84	19.07	15.04
4	87	19.09	23.01
4	90	9.81	34.01
4	93	25.32	22.1
4	96	22.23	14.99
4	99	27.33	30.69
4	102	60.01	38.87
4	105	22.77	31.3
4	108	36.75	20.28
4	111	149.69	22.19
4	114	168.43	37.13
4	117	52.62	27.59
4	120	55.4	17.29
4	123	77.69	39.65
4	126	42.06	24.67
4	129	220.53	30.56
4	132	139.17	18.91
4	135	76.67	14.87
4	138	274.24	13.61
4	141	185.19	26.96
4	144	153.25	25.08
4	147	145.43	18.54
4	150	52.32	15.64
4	153	147.52	36.66
4	156	95.58	16.56
4	159	102.77	11.93
4	162	109.39	34.41
4	165	10.85	30.65
4	168	32.81	12.51
4	171	39.14	26.26
4	174	66.05	9.3
4	177	41.78	13.47
4	180	11.51	12.97
4	183	17.36	18.1
4	186	24.97	22.24
4	189	15.7	30.91
4	192	19.76	17.57
4	195	39.6	38.08
4	198	23.81	14.21
4	201	9.27	12.21
4	204	11.75	15.56
4	207	25.45	22.89
4	210	31.07	17.8
4	213	21.59	26.48
4	216	33.03	33.93
4	219	35.58	6.15
4	222	33.28	35.42
4	225	12.7	66.4
4	228	10.13	15.74
4	231	22.98	35.14
4	234	29.19	56.76
4	237	16.97	14.53
4	240	9.02	27.37
4	243	24.28	51.8
4	246	20.56	18.09
4	249	66.1	20.94
4	252	14.46	13.32
4	255	37.79	12.46
4	258	17.8	20.65
4	261	14.67	41.13
4	264	32.66	11.12
4	267	16.47	12.01
4	270	21.64	14.25
4	273	23.22	16.89
4	276	24.42	13.65
4	279	17.28	21.82
4	282	15.49	14.81
4	285	13.13	21.71
4	288	10.12	25.83
4	291	23.41	7.37
4	294	31.09	14.01
4	297	11.52	18.96
4	300	28.23	4.92
4	303	17.89	30.32
4	306	20.26	56.49
4	309	36.2	14.46
4	312	18.22	16.12
4	315	46.49	61.44
4	318	0	15.32
4	321	34.87	14.55
4	324	30.41	29.2
4	327	37.07	38.33
4	330	25.86	15.82
4	333	9.74	20.57
4	336	13.19	20.5
4	339	32.71	22.62
4	342	10.51	30.96
4	345	51.57	28.49
4	348	63.68	6.56
4	351	9.34	22.18
4	354	51.46	14.49
4	357	15.01	21
4	360	25.57	14.33
4	363	46.74	7.03
4	366	8.22	21.71
4	369	16.36	22.78
4	372	17.55	13.48
4	375	16.99	13.07
4	378	8.31	12.92
4	381	44.34	19.37
4	384	11.82	21.24
4	387	48.45	13.53
4	390	3.74	8.38
4	393	25.73	17.13
4	396	18.59	32.91
4	399	13.74	12.27
4	402	29.59	20.86
4	405	17.15	21.59
4	408	26.51	21.19
4	411	20.05	30.12
4	414	13.93	9.17
4	417	17.1	38.09
4	420	30.52	15.28
4	423	28.84	35.32
4	426	6.9	9.59
4	429	22.64	11.71
4	432	9.37	15.09
4	435	55.91	33.39
4	438	5.04	19.86
4	441	26	11.84
4	444	5.81	22.44
4	447	18.97	8.75
4	450	17	18.64
4	453	12.5	10.05
4	456	17.24	27.88
4	459	12.43	28.76
4	462	17.49	18.87
4	465	21.51	29.35
4	468	32.72	20.87
4	471	13.57	20.64
4	474	9.52	11.68
4	477	28.56	15.17
4	480	21.4	15.52
4	483	10.23	10.06
4	486	6.94	37.09
4	489	24.12	8.42
4	492	11.65	11.42
4	495	14.28	12.12
4	498	14.2	14.11
4	501	67.05	12.37
4	504	20.56	32.96
4	507	40.95	11.43
4	510	37.08	16.69
4	513	83.02	11.83
4	516	26.94	16.37
4	519	21.04	26.13
4	522	64.85	13.41
4	525	58.88	31.31
4	528	21.3	19.98
4	531	79.2	13.44
4	534	23.85	19.42
4	537	51.21	34.35
4	540	153.18	16.67
4	543	191.79	27.66
4	546	155.42	20.95
4	549	135.57	12.81
4	552	225.4	14.16
4	555	202.35	61.1
4	558	192.63	12.66
4	561	172.14	17.84
4	564	97.71	16.73
4	567	45.54	23.04
4	570	167.69	21.06
4	573	60.16	19.46
4	576	65.7	15.42
4	579	8.66	14.47
4	582	78.13	11.15
4	585	11.63	27.67
4	588	254.49	23.71
4	591	42.4	34.09
4	594	21.19	16.05
4	597	46.53	12.9
4	600	14.41	14.52
4	603	12.66	25.76
4	606	16.07	20.86
4	609	19.83	38.25
4	612	13.23	15.91
4	615	17.49	18.32
4	618	28.38	8.11
4	621	14.59	34.35
4	624	146.3	26.5
4	627	13.75	14.26
4	630	32.17	13.41
4	633	31.78	20.25
4	636	36.23	21.12
4	639	10.99	19.5
4	642	40.68	6.49
4	645	21.08	22.43
4	648	28.45	18.08
4	651	21.37	9.69
4	654	13.52	19.45
4	657	20.85	24
4	660	45.27	17.08
4	663	15.67	6.82
4	666	18.1	19.55
4	669	42.62	16.7
4	672	13.43	14.08
4	675	19.79	15.12
4	678	9.39	34.93
4	681	10.61	8.57
4	684	21.02	20.94
4	687	19.03	37.09
4	690	17	27.04
4	693	22.99	20.23
4	696	21.32	14.41
4	699	12.83	19.95
4	702	26.23	22.44
4	705	21.18	14.21
4	708	17.23	8.82
4	711	10.13	8.56
4	714	21.94	8.83
4	717	17.01	15.83
4	720	13.77	55.67
4	723	18.22	17.69
4	726	15.5	13.29
4	729	29.96	21.16
4	732	19.58	17.23
4	735	17.35	20.13
4	738	8.88	14.29
4	741	44.25	26.68
4	744	39.89	30.44
4	747	11.74	18.52
5	0	14.57	24.86
5	3	12.45	22.49
5	6	14.31	28.13
5	9	11.43	12.38
5	12	18.23	20.4
5	15	20.13	9.66
5	18	27.46	34.55
5	21	20.06	8.78
5	24	21.48	23.51
5	27	14.83	16.34
5	30	37.43	22.74
5	33	36.13	13.28
5	36	9.4	0
5	39	10.85	22.44
5	42	49.83	16.05
5	45	47.42	13.29
5	48	11.25	11.48
5	51	18.65	13.47
5	54	20.65	20.73
5	57	22.91	21.27
5	60	9.2	11.85
5	63	20.62	11.7
5	66	15.46	18.41
5	69	15.01	43.23
5	72	32.74	21.02
5	75	12.69	32.33
5	78	19.21	17.37
5	81	15.7	12.33
5	84	15.32	24.06
5	87	14.41	21.74
5	90	53.9	7.49
5	93	18.41	33.26
5	96	20.3	18.7
5	99	14.39	13.05
5	102	13.62	24.68
5	105	20.12	12.57
5	108	9.66	37.32
5	111	14.72	25.56
5	114	19.5	14.39
5	117	29.01	46.96
5	120	13.55	16.98
5	123	85.76	12.43
5	126	12.21	20.98
5	129	15	14.07
5	132	18.4	31.67
5	135	16.94	19.04
5	138	17.57	20.89
5	141	20.14	20.85
5	144	9.8	16.64
5	147	23.09	0
5	150	33.71	8.83
5	153	24.73	11.37
5	156	25.98	16.32
5	159	11.45	12.51
5	162	10.29	27.44
5	165	9.97	17.92
5	168	12.71	30.2
5	171	13.43	14.86
5	174	9.96	3.47
5	177	15.21	22.25
5	180	24.93	6.03
5	183	10.1	14.16
5	186	7.13	15.24
5	189	78.31	38.32
5	192	31.25	13.24
5	195	28.74	47.22
5	198	13.62	34.3
5	201	15.75	40.92
5	204	13.09	10.78
5	207	18.19	25.24
5	210	14.56	32.12
5	213	17.59	41.4
5	216	12.48	30.46
5	219	10.26	8.59
5	222	12.83	16.8
5	225	28.6	23.42
5	228	32.48	18.58
5	231	10.47	17.44
5	234	40.47	19.79
5	237	24.73	16.36
5	240	45.48	16.43
5	243	26.41	11.31
5	246	23.83	31.45
5	249	28.04	28.58
5	252	21.08	9.1
5	255	14.19	26.82
5	258	13.85	13.14
5	261	35.15	40.64
5	264	19.64	13.62
5	267	16.59	7.19
5	270	39.39	36.46
5	273	112.22	24.24
5	276	129.72	22.43
5	279	39.85	13.14
5	282	11.93	21.17
5	285	17.63	24.39
5	288	23.65	7.98
5	291	15.28	10.69
5	294	28.62	32.36
5	297	24.89	18.96
5	300	59.22	23.6
5	303	16.47	12.57
5	306	29.92	19.05
5	309	24.64	12.61
5	312	7.64	19.09
5	315	41.56	14.65
5	318	12.93	14.42
5	321	31.66	13.68
5	324	32.8	0
5	327	44.43	22.37
5	330	27.73	14.45
5	333	23.61	23.45
5	336	14.95	19.98
5	339	20.58	7.22
5	342	147.98	16.75
5	345	313.79	10.89
5	348	215.25	28.86
5	351	178.82	18.2
5	354	195.99	17.49
5	357	180.1	12.34
5	360	211.07	14.61
5	363	152.43	14.53
5	366	262.63	8.48
5	369	255.58	3.27
5	372	184.76	19.93
5	375	283.69	21.53
5	378	29.56	20.58
5	381	56.02	21.14
5	384	15	13.61
5	387	21.31	24.87
5	390	70.57	19.41
5	393	31.77	13.35
5	396	16.96	19.22
5	399	16.54	24.82
5	402	37.75	11.25
5	405	29.67	11.13
5	408	31.33	31.18
5	411	15.02	14.83
5	414	50.58	21.94
5	417	46.49	12.51
5	420	52.69	11.02
5	423	70.7	9.33
5	426	117.52	7.21
5	429	28.19	13.94
5	432	106.17	5.28
5	435	19.82	14.96
5	438	184.24	16.13
5	441	188.49	27.62
5	444	338.88	11.93
5	447	246.47	14.9
5	450	186.37	35.22
5	453	265.34	19.67
5	456	195.3	12.64
5	459	254.72	17.05
5	462	129.64	23.93
5	465	103.14	36.12
5	468	126.81	15.56
5	471	129.03	9.65
5	474	89.41	0
5	477	104.65	35.57
5	480	104.96	15.78
5	483	194.33	101.48
5	486	177.32	13.59
5	489	92.34	29.89
5	492	242.03	51.04
5	495	174.42	19.72
5	498	91.66	39.56
5	501	210.06	19.38
5	504	219.95	15.52
5	507	267.88	17.28
5	510	281.65	17.42
5	513	253.29	14.43
5	516	186.84	10.04
5	519	133.76	21.13
5	522	179.85	11.27
5	525	169.56	25.18
5	528	39.75	11.6
5	531	98.89	7.93
5	534	164.11	8.48
5	537	34.53	28.3
5	540	100.79	11.37
5	543	7.24	14.53
5	546	58.66	17.1
5	549	144.61	23.61
5	552	36.56	19.3
5	555	40.49	13.38
5	558	81.15	9.39
5	561	103.62	14.86
5	564	63.26	7.8
5	567	25.28	11.91
5	570	62.31	25.04
5	573	76.69	46.63
5	576	26.03	10.61
5	579	62.98	23.35
5	582	92.88	28.92
5	585	49.55	16.08
5	588	132.54	18.14
5	591	91.2	25.02
5	594	33.03	37.19
5	597	56.07	9.18
5	600	55.76	29.83
5	603	33.15	28.51
5	606	107.82	14.52
5	609	124.66	15.87
5	612	82.53	12.85
5	615	135.79	15.5
5	618	66.01	23.88
5	621	87.77	19.22
5	624	143.52	21.09
5	627	150.9	73.86
5	630	73.54	30.78
5	633	86.06	23.05
5	636	11.77	15.62
5	639	249.62	15.92
5	642	130.41	11.48
5	645	134.89	16.3
5	648	214.88	12.19
5	651	240.23	32.8
5	654	186.67	7.25
5	657	161.8	20.65
5	660	152.89	11.29
5	663	73.14	20.89
5	666	35.56	31.68
5	669	49.29	19.28
5	672	27.61	16.71
5	675	31.42	9.64
5	678	34.58	18.2
5	681	85.78	12.68
5	684	38.28	24.79
5	687	8.72	10.38
5	690	9.35	14.85
5	693	25.34	22.5
5	696	105.64	16.67
5	699	162.98	20.67
5	702	45.78	20.7
5	705	130.28	14.29
5	708	190.47	18.68
5	711	177.05	6.22
5	714	180.65	20.4
5	717	136.65	22.85
5	720	109.93	20.02
5	723	171.61	9.33
5	726	121.64	9.37
5	729	204.43	25.24
5	732	197.39	19.79
5	735	215.88	7.82
5	738	151.88	9.44
5	741	154.39	21.51
5	744	12.67	12.93
5	747	65.54	13.65
6	0	34.55	14.42
6	3	62.64	37.42
6	6	33.11	18.59
6	9	68.18	17.94
6	12	42.47	30.57
6	15	111.71	12.13
6	18	92.85	17.51
6	21	242.76	39.38
6	24	127.18	38.03
6	27	301.35	25.26
6	30	291.29	35.66
6	33	253	22.63
6	36	99.11	18.48
6	39	89.56	4.35
6	42	59.43	43.72
6	45	9.47	87.27
6	48	19.03	11.64
6	51	50.51	31.59
6	54	121.85	29.99
6	57	183.91	26.21
6	60	18.41	19.08
6	63	32.55	14.87
6	66	67.17	22.93
6	69	77.66	16.14
6	72	91.43	38.36
6	75	79.38	40.11
6	78	64.61	19.96
6	81	164.19	33.04
6	84	20.62	21.82
6	87	23.73	18.71
6	90	67.57	10.32
6	93	22.27	29.84
6	96	16.74	14.74
6	99	24.12	21.25
6	102	14.05	38.85
6	105	43.63	14.38
6	108	76.51	16.16
6	111	29.94	19.73
6	114	12.64	45.22
6	117	70.76	11.88
6	120	155.28	28.68
6	123	169.69	18.1
6	126	194.09	18.11
6	129	188.38	13.25
6	132	261.61	19.08
6	135	218.57	54.41
6	138	65.33	19.58
6	141	183.3	18.54
6	144	67.29	17.59
6	147	60.59	23.98
6	150	38.15	24.34
6	153	39.83	25.29
6	156	24.32	61.3
6	159	17.67	32.69
6	162	6.64	16.01
6	165	23.91	18.54
6	168	140.98	15.51
6	171	63.22	4.78
6	174	98.01	23.91
6	177	41.79	49.81
6	180	12.31	10.78
6	183	14.02	14.29
6	186	42.32	26.35
6	189	14.31	14.75
6	192	9.75	29.51
6	195	37.69	14.79
6	198	12.36	36.06
6	201	15.74	14.38
6	204	95.35	12.67
6	207	108.25	21.79
6	210	88.92	13.12
6	213	40.59	21.6
6	216	35.63	38.4
6	219	12	21.49
6	222	56.13	55.53
6	225	26.51	29.38
6	228	9.2	9.18
6	231	170.75	16.58
6	234	13.71	25.15
6	237	31.73	15.86
6	240	21.41	15.26
6	243	19.68	12.5
6	246	13.73	17.85
6	249	40.11	16.88
6	252	54.39	17.2
6	255	102.76	42.8
6	258	41.72	12.78
6	261	122.09	21.61
6	264	64.14	12.57
6	267	28.4	15.15
6	270	56.34	37.09
6	273	38.13	11.61
6	276	30.81	27.48
6	279	59.3	11.92
6	282	42.24	32.87
6	285	73.64	20.72
6	288	65.41	21.89
6	291	126.93	28.41
6	294	77.37	46.43
6	297	38.22	13.95
6	300	483.34	14.59
6	303	585.56	7.09
6	306	525.97	11.23
6	309	225.71	34.06
6	312	182.93	12.43
6	315	157.6	25.05
6	318	264.6	8.86
6	321	227.68	18.52
6	324	38.5	17.88
6	327	62.3	15.43
6	330	25.85	7.25
6	333	188.19	52.64
6	336	30.39	19.44
6	339	138.26	21.48
6	342	37.56	95.93
6	345	45.58	29.74
6	348	43.02	34.94
6	351	17.46	12.34
6	354	16.42	13.09
6	357	87.43	5.84
6	360	8.44	23.69
6	363	90.91	22.46
6	366	14.25	43.31
6	369	51.13	25.41
6	372	36.14	16.57
6	375	35.68	20.69
6	378	62.61	20.69
6	381	33.26	31.38
6	384	42.08	28.72
6	387	67.16	13.99
6	390	63.2	16.78
6	393	163.68	14.32
6	396	123.25	39.23
6	399	353.15	19.93
6	402	167.38	10.19
6	405	228.76	31.73
6	408	327.26	11.89
6	411	240.81	9.62
6	414	278.83	11.07
6	417	355.3	10.41
6	420	142.43	9
6	423	158.91	19.34
6	426	94.51	14.66
6	429	136.94	41.03
6	432	177.51	20.14
6	435	133.97	14.91
6	438	46.32	25.5
6	441	33.5	9.45
6	444	43.6	18.31
6	447	16.2	12.4
6	450	17.44	17.53
6	453	20.74	12.99
6	456	27.4	8.83
6	459	12.49	10.19
6	462	7.39	18.41
6	465	35.99	17.16
6	468	18.47	14.22
6	471	8.94	28.88
6	474	29.14	32.41
6	477	41.23	37.67
6	480	27.83	14.25
6	483	38.99	13.96
6	486	20.66	18.57
6	489	57.97	17.76
6	492	49.19	15.4
6	495	116.78	23.64
6	498	0	17.94
6	501	21.86	35.05
6	504	15.57	18.37
6	507	53.93	23.23
6	510	38.28	9.59
6	513	22.08	12.3
6	516	46.55	10
6	519	82.89	25.77
6	522	35.46	11.82
6	525	148.3	13.15
6	528	46.39	11.49
6	531	17.91	12.06
6	534	12.12	21.68
6	537	36.07	17.03
6	540	53.95	6.77
6	543	11.42	16.73
6	546	17.85	24.99
6	549	54.52	22.52
6	552	78.36	14.02
6	555	51.47	10.12
6	558	49.05	15.68
6	561	86.72	14.88
6	564	21.57	21.06
6	567	16.03	18.45
6	570	19.74	16.53
6	573	95.27	25.93
6	576	49.14	25.67
6	579	10.47	10.23
6	582	12.25	19.97
6	585	16.31	29.16
6	588	42.12	18.33
6	591	12.66	22.52
6	594	10.79	18.66
6	597	10.16	10.86
6	600	13.28	19.76
6	603	36.96	11.33
6	606	29.71	17.66
6	609	37.2	13.07
6	612	133.43	11.92
6	615	74.35	15.35
6	618	113.66	26.75
6	621	139.5	19.15
6	624	303.18	16.43
6	627	358.98	13.76
6	630	305.14	13.67
6	633	372.56	10.98
6	636	408.48	12.11
6	639	355.36	5.5
6	642	312.99	19.35
6	645	317.37	12.34
6	648	353.85	21.45
6	651	318.43	16.16
6	654	385.6	17.74
6	657	308.26	34.89
6	660	98.25	28.11
6	663	180.82	12.14
6	666	120.58	6.67
6	669	19.24	16.2
6	672	42.5	14.95
6	675	30.53	29.06
6	678	22.23	33.92
6	681	15.98	9.29
6	684	36.81	11.98
6	687	55.41	16.37
6	690	13.52	17.98
6	693	42.31	22.93
6	696	13.58	12.73
6	699	21.04	16.32
6	702	43.45	27.87
6	705	31.53	28.12
6	708	11.38	32.66
6	711	33.16	0
6	714	6.03	9.29
6	717	13.63	52.47
6	720	0	20.13
6	723	23.63	33.71
6	726	12.18	17.78
6	729	34.35	9.59
6	732	11.32	18.79
6	735	23.18	14.42
6	738	13.58	8.86
6	741	26.81	14.58
6	744	21.26	15.09
6	747	17.28	13.16
7	0	10.86	29.66
7	3	16.25	12.85
7	6	19.23	14.48
7	9	24.1	41.85
7	12	37.93	31.7
7	15	19.63	45.81
7	18	14.12	43.46
7	21	78.26	27.62
7	24	22.58	30.98
7	27	41.4	13.68
7	30	30.84	18.07
7	33	103.76	19.57
7	36	30.25	37.63
7	39	78.65	12.88
7	42	114.59	27.05
7	45	22.51	30.27
7	48	43.58	57.53
7	51	67.02	12.5
7	54	37.64	22.74
7	57	44.19	8.78
7	60	188.66	23.65
7	63	21.62	20.45
7	66	82.41	14.12
7	69	33.55	13.73
7	72	12.04	27.28
7	75	12.68	17.73
7	78	46.71	20.46
7	81	115.35	31.37
7	84	68.79	11.79
7	87	40.72	23.52
7	90	23.2	15.81
7	93	33.05	36.62
7	96	10.88	23.07
7	99	24.77	17.95
7	102	10.29	43.29
7	105	43.5	21.25
7	108	24.47	22.47
7	111	18.99	24.8
7	114	29.01	21
7	117	20.77	21.97
7	120	14.75	29.29
7	123	12.73	13.45
7	126	14.72	12.75
7	129	13.12	18.6
7	132	9.08	26.91
7	135	20.44	36.59
7	138	18.69	19.77
7	141	26.35	28.88
7	144	29.92	26.74
7	147	13.01	42.66
7	150	23.44	24.86
7	153	85.84	29.62
7	156	16.68	15.12
7	159	21.31	31.74
7	162	50.96	21.85
7	165	26.8	22.58
7	168	66.02	27.91
7	171	16.54	0
7	174	36.32	30.46
7	177	18.85	21.22
7	180	19.5	16.19
7	183	35.72	25.88
7	186	23.04	12.1
7	189	35.19	38.27
7	192	115.16	20.57
7	195	176.47	55.63
7	198	140.41	14.45
7	201	52.79	21.43
7	204	176.19	38.09
7	207	64.69	45.8
7	210	12.38	31.04
7	213	238.5	15.86
7	216	107.21	32.28
7	219	44	29.05
7	222	53.16	23.24
7	225	78.17	22.47
7	228	171.64	18.95
7	231	119.75	46.31
7	234	190.02	13.27
7	237	111.68	30.62
7	240	289.23	16.78
7	243	225.01	25.09
7	246	122.58	19.86
7	249	132.59	15.82
7	252	30.83	30.06
7	255	55.05	25.97
7	258	26.49	35.37
7	261	221.4	11.92
7	264	169.82	9.9
7	267	41.29	10.8
7	270	64.45	20.59
7	273	241.62	5.75
7	276	238.28	4.91
7	279	123	22.92
7	282	69.31	15.6
7	285	237.53	15.04
7	288	33.27	11.57
7	291	300.8	10.26
7	294	349.7	38.9
7	297	109.85	12.69
7	300	206.12	16.42
7	303	314.91	25.64
7	306	285.75	15.87
7	309	165.76	10.31
7	312	180.09	17.06
7	315	241.3	8.37
7	318	197.91	19.09
7	321	157.88	42.78
7	324	360.03	29.65
7	327	343.33	28.1
7	330	60.66	24.86
7	333	169.1	24.21
7	336	116.33	16.2
7	339	93.51	10.06
7	342	25.45	25.51
7	345	45.86	24.07
7	348	26.86	38.24
7	351	38.96	34.74
7	354	22.17	26.72
7	357	20.09	6.44
7	360	16.39	43.78
7	363	37.31	15.3
7	366	18.98	16.95
7	369	27.03	24.82
7	372	83.25	15.25
7	375	16.47	15.6
7	378	13.95	0
7	381	22.17	29.23
7	384	14.46	25.17
7	387	29.59	16.61
7	390	30.05	41.57
7	393	13.66	36.2
7	396	17.32	32.27
7	399	19.6	14.43
7	402	25.25	29.63
7	405	20.33	26.41
7	408	12.33	27.14
7	411	17.7	49.27
7	414	13.65	37.41
7	417	22.04	25.29
7	420	23.45	47.63
7	423	29.63	17.06
7	426	18.92	47.44
7	429	20.3	23.26
7	432	17.83	31.13
7	435	16.12	24.83
7	438	18.2	16.08
7	441	21.76	17.04
7	444	15.72	19.56
7	447	69.42	18.28
7	450	13.87	15.98
7	453	45.39	12.69
7	456	42.05	12.43
7	459	12.64	14.54
7	462	13.8	17.84
7	465	27.25	19.38
7	468	17.86	35
7	471	27.94	18.53
7	474	32.74	31.2
7	477	21.8	20.69
7	480	12.99	16.16
7	483	103.46	23.25
7	486	14.57	13.09
7	489	27.57	7.82
7	492	74.32	27.18
7	495	35.79	26.31
7	498	61.64	19.84
7	501	50.84	6.57
7	504	62.3	26.03
7	507	30.74	11.83
7	510	24.69	17.56
7	513	40.93	37.28
7	516	28.73	34.38
7	519	15.03	12.24
7	522	17.08	12.96
7	525	123.95	38.72
7	528	39.43	21.38
7	531	82.91	16.3
7	534	131.5	14.12
7	537	142.31	15.82
7	540	33.82	17.64
7	543	105.94	9.09
7	546	169.93	24.29
7	549	104.05	17.04
7	552	111.46	15.98
7	555	22.71	47.6
7	558	44.32	23.63
7	561	34.95	27.89
7	564	150.04	28.66
7	567	46.57	67.89
7	570	37.55	7.87
7	573	75.22	24.4
7	576	74.73	29.83
7	579	36.71	32.7
7	582	10.25	19.06
7	585	17.76	39.52
7	588	17.75	16.55
7	591	20.38	13.12
7	594	13.21	23.81
7	597	22.89	18.73
7	600	14.91	9.88
7	603	32.37	17.99
7	606	24.52	16.73
7	609	27.66	17.81
7	612	47.98	26.9
7	615	21.99	22.15
7	618	22.84	38.25
7	621	33.59	24.55
7	624	74.33	22.43
7	627	29.68	36.27
7	630	43.41	33.82
7	633	17.03	17.42
7	636	66.36	11.46
7	639	246.72	11.03
7	642	203.39	15.98
7	645	333.32	101.65
7	648	250.06	11.11
7	651	442.16	7.88
7	654	652.14	0
7	657	576.09	12.71
7	660	571.14	38.15
7	663	492.92	39.29
7	666	527.8	27.05
7	669	698.23	15.63
7	672	481.44	11.98
7	675	388.59	64.53
7	678	316.76	19.28
7	681	267.76	65.54
7	684	126.75	36.6
7	687	269.54	19.39
7	690	116.36	19.82
7	693	150.16	34.56
7	696	216.88	34.3
7	699	124.83	21.05
7	702	90.18	48.61
7	705	172.21	23.72
7	708	204.46	29.72
7	711	136.46	21.71
7	714	219.89	9.82
7	717	289.17	18.17
7	720	59.45	67.73
7	723	61.03	17.63
7	726	86.86	32.19
7	729	166.68	24.33
7	732	84.39	23.68
7	735	76.65	32.38
7	738	61.04	24.37
7	741	136.39	27.21
7	744	231.63	17.18
7	747	196.43	25.23
8	0	257.11	18.8
8	3	592.57	32.52
8	6	752.28	26.98
8	9	856.97	17.9
8	12	865.41	21.35
8	15	755.96	22.56
8	18	591.04	34.03
8	21	558.92	45.75
8	24	596.6	16.65
8	27	508.55	34.02
8	30	194.88	14.66
8	33	212.89	30.14
8	36	263.88	20.4
8	39	338.23	28.49
8	42	248.9	21.73
8	45	325.88	18.62
8	48	190.23	17.23
8	51	188.58	7.53
8	54	156.22	14.12
8	57	188.96	22.83
8	60	208.11	26.95
8	63	45.35	16.25
8	66	24.55	35.8
8	69	26.65	11.99
8	72	33.44	32.36
8	75	146.95	29.63
8	78	225.87	23.13
8	81	603.91	11.72
8	84	598.97	14.39
8	87	897.04	16.44
8	90	635.48	20.75
8	93	341.23	13.45
8	96	294.64	32.96
8	99	477.04	17.66
8	102	442.57	23.32
8	105	694.65	15.35
8	108	1083.85	15.39
8	111	990.26	21.85
8	114	832.18	20.62
8	117	695.87	20
8	120	697.61	14.82
8	123	521.55	20.87
8	126	452.45	36.84
8	129	326.56	19.28
8	132	629.55	12.39
8	135	597.39	38.81
8	138	464.2	19.93
8	141	257.22	20.85
8	144	294.28	18.24
8	147	141.41	18.33
8	150	142.11	9.59
8	153	19.78	12.93
8	156	24.94	11.38
8	159	22.97	22.51
8	162	10.12	53.51
8	165	24.07	57.03
8	168	47.3	48.62
8	171	172.19	20.57
8	174	357.31	23.55
8	177	431.76	11.32
8	180	380.12	7.1
8	183	319.38	33.53
8	186	344.42	22.24
8	189	314.56	19.68
8	192	317.76	67.45
8	195	540.72	19.36
8	198	378.33	11.6
8	201	367.26	19.67
8	204	48.81	32.93
8	207	296.99	15.62
8	210	112.64	24.21
8	213	216.34	41.2
8	216	360.15	33.65
8	219	493.89	21
8	222	522.09	21.67
8	225	691.7	14.74
8	228	501.47	20.16
8	231	456.46	19.91
8	234	516.61	29.61
8	237	230.58	23.8
8	240	239.44	11.99
8	243	214.41	37.24
8	246	219.81	17.47
8	249	344.33	22.68
8	252	490.14	27.27
8	255	416.9	35.79
8	258	705.22	29.78
8	261	982.68	23.74
8	264	1247.48	14.2
8	267	1397.05	17.91
8	270	1352.3	9.77
8	273	1281.08	14.02
8	276	1221.94	20.47
8	279	791.3	33.03
8	282	487.17	14.34
8	285	494.83	16.53
8	288	507.24	13.41
8	291	141.07	12.75
8	294	94.43	14.28
8	297	316.46	25.44
8	300	265.84	5.38
8	303	183.42	16.77
8	306	15.86	30.67
8	309	79.71	11.05
8	312	43.21	17.53
8	315	57.71	14.29
8	318	145.5	22.33
8	321	72.81	25.18
8	324	160.28	42.51
8	327	330.29	36.44
8	330	210.96	24.82
8	333	271.51	22.92
8	336	363.22	28.77
8	339	455.24	9.89
8	342	501.55	9.36
8	345	386.8	19.64
8	348	529.06	21.93
8	351	366.38	18.79
8	354	320.57	48.32
8	357	298.24	16.86
8	360	210.73	20.41
8	363	336.94	40.53
8	366	400.13	78.23
8	369	53.11	13.02
8	372	34.63	13.81
8	375	22.57	22.14
8	378	70.69	10.79
8	381	58.5	22.22
8	384	25.07	36.14
8	387	36.72	11.35
8	390	11.67	14.35
8	393	49.69	25.23
8	396	11.25	26.26
8	399	16.76	20.3
8	402	22.97	24.18
8	405	37.64	22.64
8	408	27.15	12.98
8	411	8.77	13.95
8	414	26.3	26.22
8	417	19.94	40.06
8	420	9.57	21.13
8	423	26.82	70.81
8	426	8.86	17.27
8	429	12.4	25.76
8	432	25.36	23.13
8	435	10.5	21.51
8	438	46.9	14.08
8	441	35.72	23.93
8	444	37.44	7.38
8	447	21.94	8.52
8	450	32.13	23.91
8	453	24.14	14.47
8	456	14.15	16.31
8	459	24.57	23.43
8	462	103.68	10.54
8	465	19.59	18.27
8	468	14.47	12.76
8	471	14.84	23.13
8	474	2.5	12.74
8	477	26.47	18.62
8	480	18.16	26.84
8	483	25.23	13.37
8	486	25.81	20.79
8	489	17.98	15.04
8	492	10.67	22.37
8	495	16.8	12.96
8	498	9.78	27.74
8	501	31.4	19.61
8	504	34.3	26.7
8	507	10.08	9.75
8	510	33.23	62.69
8	513	13.52	15.56
8	516	14.92	47.54
8	519	15.13	11.63
8	522	26.96	4.59
8	525	19.02	14.19
8	528	12.12	18.59
8	531	4.79	10.48
8	534	17.58	36
8	537	19.31	24.96
8	540	20.52	11.98
8	543	14.18	30.99
8	546	11.28	11.99
8	549	41.7	25.25
8	552	14.38	14.12
8	555	16.13	74.64
8	558	15.2	20.06
8	561	20.08	19.09
8	564	36.75	16.64
8	567	22.89	12.58
8	570	10.54	11.84
8	573	39.24	19.48
8	576	32.54	69.11
8	579	66.5	20.99
8	582	23.08	13.07
8	585	21.67	22.31
8	588	18.44	20.22
8	591	12.54	37.18
8	594	33.99	17.78
8	597	30	16.44
8	600	17.27	15.26
8	603	36.96	9.59
8	606	50.47	30.67
8	609	15.58	25.42
8	612	24.22	14.26
8	615	8.11	12.54
8	618	40.99	41.14
8	621	14.93	16.67
8	624	24.16	22.13
8	627	24.67	16.32
8	630	14.47	21.64
8	633	39.94	24.79
8	636	10.42	13.39
8	639	20.4	0
8	642	26.4	15.68
8	645	16.95	10.97
8	648	19.55	55.93
8	651	17.55	20.92
8	654	12.52	13.13
8	657	21.59	29.05
8	660	29.57	15.05
8	663	24.82	40.7
8	666	41.18	30.12
8	669	39.28	19.03
8	672	12.51	24.59
8	675	13.87	12.57
8	678	17.28	64.44
8	681	37.81	10.63
8	684	22.74	11.26
8	687	32.92	36.78
8	690	43.17	20.95
8	693	33.15	13.09
8	696	27.32	20.25
8	699	29.35	10.14
8	702	26.37	11.69
8	705	39.23	17.08
8	708	124.22	13.58
8	711	74.88	31.42
8	714	149.31	23.48
8	717	124.2	27.05
8	720	50.37	14.77
8	723	22.86	18.54
8	726	26.55	23.86
8	729	27.65	16.66
8	732	17.1	35.04
8	735	50.86	13.01
8	738	73.29	12.28
8	741	20.61	44.59
8	744	26.8	21.61
[truncated: 13,251 more rows]

## Sheet: DMSO replicate
Cell	Time_min	Intensity_au	Background_au
1	0	86.09	11.91
1	3	83.94	28.24
1	6	79.74	8.41
1	9	84.78	16.15
1	12	71.57	31.01
1	15	48.67	25.52
1	18	21.89	15.23
1	21	12.89	18.38
1	24	87.3	12.54
1	27	150.59	11.82
1	30	219.16	8.01
1	33	389.79	25.97
1	36	474.53	21.19
1	39	438.19	15.73
1	42	832.14	15.73
1	45	944.25	12.13
1	48	1004.11	7.8
1	51	1388.5	15.17
1	54	1381.16	15.21
1	57	1768.93	12.57
1	60	1624.3	20.8
1	63	1438.81	16.34
1	66	1342.31	11.52
1	69	1236.36	33.03
1	72	1326.4	12.92
1	75	1256.68	21.19
1	78	1337.72	15.03
1	81	1191.13	31.02
1	84	1051.94	30.42
1	87	991.51	10
1	90	928.08	13.39
1	93	703.65	21.78
1	96	533.73	12.27
1	99	521.15	49.2
1	102	674.52	13.1
1	105	917.97	35.17
1	108	883.06	14.98
1	111	1005.77	17.57
1	114	1109.69	12.17
1	117	1024.37	8.61
1	120	797.04	17.04
1	123	748.86	23.17
1	126	889.69	18.61
1	129	865.7	28.9
1	132	848.95	24.3
1	135	921.16	9
1	138	962.86	21.14
1	141	1123.58	9.43
1	144	1050.82	8.37
1	147	834.89	8.06
1	150	894.41	24.78
1	153	626.69	8.51
1	156	581.8	8.83
1	159	502.44	13.86
1	162	315.03	10.3
1	165	403.62	11.43
1	168	620.78	14.78
1	171	695.24	16
1	174	902.04	13.77
1	177	1022.62	14.95
1	180	1131.65	8.7
1	183	913.71	38.44
1	186	685.95	13.52
1	189	874.65	5.96
1	192	665.41	10.7
1	195	666.35	16.28
1	198	759.96	20.18
1	201	496.76	17.06
1	204	372.71	8.42
1	207	362.75	16.24
1	210	464.76	21.37
1	213	410.9	8.74
1	216	334.43	25.82
1	219	86.19	8.11
1	222	189.65	30.08
1	225	258.15	18.82
1	228	64.05	27.37
1	231	159.47	22.97
1	234	78.18	14.97
1	237	131.64	11.49
1	240	52.53	12.85
1	243	86.68	10.05
1	246	7.96	15.02
1	249	75.01	14.36
1	252	87.62	12.43
1	255	111.94	8.16
1	258	62.26	11.19
1	261	43.81	14.2
1	264	93.03	22.2
1	267	65.81	21.19
1	270	73	11.45
1	273	62.24	13.51
1	276	49.21	24.78
1	279	27.78	17.51
1	282	290.31	32
1	285	487.87	15.8
1	288	433.48	20.09
1	291	525.71	27.11
1	294	464.37	13.84
1	297	517.82	15.15
1	300	536.03	7.83
1	303	291.45	13.92
1	306	248.68	24.94
1	309	268.81	14.82
1	312	267.53	16.65
1	315	263.34	13.62
1	318	245.41	12.65
1	321	138.69	11.54
1	324	114.03	7.31
1	327	108.03	22.08
1	330	247.58	21.25
1	333	107.64	14.4
1	336	31.13	18.81
1	339	201.05	10.03
1	342	106.89	11.86
1	345	69.78	16.45
1	348	136.84	11.85
1	351	64.34	8.98
1	354	58.2	9.98
1	357	81.31	9.77
1	360	62.63	4.9
1	363	38.05	15.97
1	366	71.09	13.34
1	369	116.24	9.36
1	372	162.7	11.37
1	375	167.57	10.66
1	378	100.84	6.63
1	381	133.75	22.73
1	384	51.55	16
1	387	72.22	7.54
1	390	125.33	12.21
1	393	169.33	12.28
1	396	102.34	14.19
1	399	146.97	12.41
1	402	69.37	6.19
1	405	143.66	24.2
1	408	157.86	16.23
1	411	147.12	17.52
1	414	156.43	9.6
1	417	168.13	21.06
1	420	216.81	12.94
1	423	136.4	13.99
1	426	295.75	8.53
1	429	536.17	15.15
1	432	665.47	28.16
1	435	680.98	17.01
1	438	654.15	16.97
1	441	567.8	23.11
1	444	694.45	33.18
1	447	550.72	19.03
1	450	426.57	11.31
1	453	325.51	19.43
1	456	349.27	10.36
1	459	284.41	17.41
1	462	213.42	37.54
1	465	229.84	8.84
1	468	148.39	12.11
1	471	166.79	12.27
1	474	121.52	18.24
1	477	134.52	13.68
1	480	32.25	11.3
1	483	106.84	11.1
1	486	47.18	34.13
1	489	133.89	6.52
1	492	57.62	19.35
1	495	35.65	10.26
1	498	51.5	19.94
1	501	66.39	8.89
1	504	84.62	11.98
1	507	38.57	12.4
1	510	37.04	7.35
1	513	27.04	35.07
1	516	54.52	27.57
1	519	83.01	23.19
1	522	33.58	6.67
1	525	6.18	18.83
1	528	12.74	0
1	531	5.82	11.76
1	534	22.32	10.18
1	537	17.07	13.3
1	540	16.96	18.57
1	543	6.36	17.08
1	546	9.61	24.81
1	549	13.64	12.85
1	552	22.97	15.72
1	555	10.3	8.42
1	558	15.45	7.49
1	561	22.5	11.01
1	564	7.75	7.89
1	567	30.25	17.19
1	570	23.82	6.82
1	573	6.64	19.2
1	576	9.34	7.87
1	579	52.4	25.91
1	582	32.75	11.27
1	585	11.8	22.37
1	588	20.26	58.01
1	591	9.07	19.93
1	594	18.57	13
1	597	14.87	10.92
1	600	21.68	10.48
1	603	35.01	9.1
1	606	9.39	13.52
1	609	7.93	9.31
1	612	30.04	5.62
1	615	17.51	0
1	618	14.94	21.75
1	621	57.87	14.79
1	624	18.22	9.81
1	627	5.62	11.99
1	630	15.49	19.17
1	633	17.33	9.28
1	636	32.63	22.09
1	639	12.36	14.99
1	642	9.66	18.83
1	645	13.05	21.47
1	648	10.31	8.77
1	651	18.71	11.6
1	654	14.61	17.6
1	657	14.17	7.63
1	660	11.1	11.13
1	663	10.63	11.41
1	666	32.39	6.57
1	669	154.81	26.63
1	672	173.21	28.66
1	675	203.96	15.78
1	678	270.85	14.51
1	681	259.54	9.96
1	684	389.51	11.2
1	687	410.66	8.84
1	690	326.58	23.38
1	693	210.5	16.09
1	696	86.73	14.97
1	699	67.45	15.13
1	702	108.23	4.91
1	705	92.74	3.68
1	708	52.03	21.83
1	711	64.06	11.94
1	714	15.51	20.22
1	717	99.77	22.37
1	720	21.74	12.38
1	723	9.96	21.11
1	726	18.14	10.71
1	729	37.05	20.11
1	732	16.33	7.97
1	735	27.89	15.6
1	738	16.71	45.71
1	741	10.16	12.34
1	744	12.49	14
1	747	16.58	14.64
2	0	108.24	17.62
2	3	52.71	31.9
2	6	89.56	9.23
2	9	107.87	38.34
2	12	35.03	14.66
2	15	87.79	16
2	18	154.01	14.29
2	21	97.26	21.74
2	24	112.71	9.7
2	27	44.22	11.26
2	30	60.2	13.63
2	33	63.93	14.82
2	36	351.46	39.61
2	39	401.22	36.86
2	42	332.06	11.22
2	45	311.44	67.57
2	48	178.77	14.55
2	51	263.85	11.05
2	54	180.04	31.62
2	57	257.23	15.71
2	60	266.37	11.46
2	63	217.57	6.96
2	66	196.7	12.03
2	69	181.35	7.12
2	72	105.08	10.35
2	75	77.4	22.34
2	78	87.94	11.87
2	81	43.52	14.26
2	84	59.59	22.35
2	87	297.71	21.21
2	90	233.35	11.95
2	93	314.44	10.65
2	96	282.06	13.05
2	99	221.09	5.96
2	102	93.92	11.93
2	105	37.69	9.44
2	108	150.08	27.32
2	111	111.89	6.84
2	114	62.5	8.46
2	117	55.33	13.3
2	120	16.3	28.18
2	123	34.19	22.99
2	126	10.12	16.79
2	129	31.52	68.63
2	132	28.54	16.44
2	135	8.61	14.93
2	138	13.7	15.42
2	141	15.89	31.41
2	144	13.99	19.55
2	147	20.37	6.18
2	150	26.25	25.38
2	153	59.96	25.4
2	156	85.81	7.55
2	159	244.82	35.32
2	162	300.5	7.79
2	165	222.22	33.4
2	168	365.58	15.73
2	171	637.38	14.08
2	174	697.08	11.67
2	177	680.05	4.64
2	180	760.45	13.23
2	183	720.79	13.66
2	186	847.68	15.8
2	189	911.07	54.53
2	192	774.05	22.25
2	195	743.38	30.42
2	198	733.61	38.86
2	201	675.95	8.84
2	204	465.88	25.08
2	207	328.33	6.06
2	210	370.19	25.21
2	213	329.6	22.43
2	216	128.56	12.49
2	219	170.45	9.81
2	222	211.69	13.36
2	225	131.23	14.09
2	228	216.15	16.85
2	231	112.67	8.51
2	234	56.93	9.47
2	237	33.77	20.4
2	240	101.46	16.81
2	243	14.11	7.01
2	246	31.19	12.6
2	249	14.9	16.48
2	252	4.95	10.04
2	255	18.41	18.39
2	258	48.63	14.48
2	261	36.5	15.83
2	264	66.22	14.95
2	267	120.94	12.91
2	270	46.47	17.12
2	273	97.06	29.33
2	276	145.01	19.22
2	279	180.49	20.05
2	282	230.15	18.62
2	285	277.69	4.72
2	288	301.7	16.31
2	291	336.61	23.21
2	294	418.52	9.77
2	297	436.7	8.34
2	300	437.35	31.15
2	303	270.89	15.37
2	306	305.7	21.73
2	309	290.55	17.71
2	312	135.36	11.77
2	315	198.3	16.86
2	318	171.02	7.75
2	321	147.93	32.36
2	324	190.15	17.43
2	327	124.44	13.93
2	330	96.91	20.71
2	333	55.62	17.45
2	336	87.16	11.6
2	339	5.84	25.93
2	342	77.07	7.48
2	345	69.53	13.36
2	348	47.87	9.95
2	351	54.26	11.25
2	354	36.86	24.13
2	357	116.53	22.22
2	360	38.1	10.81
2	363	131.52	12.86
2	366	341.47	19.71
2	369	267.89	4.97
2	372	352.18	4.5
2	375	385.77	4.31
2	378	314.2	18.62
2	381	307.23	18.38
2	384	225.82	16.03
2	387	192.06	24.54
2	390	137.95	40.65
2	393	106.81	12.9
2	396	152.53	13.4
2	399	121.91	12.29
2	402	105.73	21.42
2	405	164.42	9.7
2	408	89.03	13.73
2	411	128.81	13.38
2	414	82.33	17.1
2	417	56.1	22.64
2	420	20.01	11.58
2	423	10.77	12.15
2	426	0	15.85
2	429	43.12	8.78
2	432	8.41	15.1
2	435	94.63	27.95
2	438	149.27	6.93
2	441	75.91	4.56
2	444	33.66	10.42
2	447	128.26	11.15
2	450	182.92	24.13
2	453	180.82	10.97
2	456	101.5	22.38
2	459	173.55	8.57
2	462	69.23	6.08
2	465	113.48	16.71
2	468	50.02	13.49
2	471	44.74	19.32
2	474	97.99	11.19
2	477	84.21	10.66
2	480	81.37	28.8
2	483	0	44.19
2	486	10.95	7.8
2	489	12.59	25.56
2	492	0	21.24
2	495	82.56	32.56
2	498	119.94	26.64
2	501	236.27	14.96
2	504	175.49	19.4
2	507	46.74	30.03
2	510	148.53	11.81
2	513	104.55	12.04
2	516	102.79	9.2
2	519	83.18	25.29
2	522	55.14	10.73
2	525	73.3	17.23
2	528	15.48	10.02
2	531	29.95	11.31
2	534	87.27	16.06
2	537	88.8	6.46
2	540	21.77	11.8
2	543	9.38	12.94
2	546	14.78	13.59
2	549	30.15	28.87
2	552	10.94	13.46
2	555	9.08	32.65
2	558	7.56	18.5
2	561	7.87	12.39
2	564	10.3	16.32
2	567	6.96	10.78
2	570	15.75	25.08
2	573	82.45	23.24
2	576	135.53	11.01
2	579	91.38	24.71
2	582	175.79	24.36
2	585	247.79	6.2
2	588	327.21	19.69
2	591	197.92	12.51
2	594	245.57	15.75
2	597	248.47	27.31
2	600	134.72	19.5
2	603	178.09	15.81
2	606	37.76	6.8
2	609	18.81	21.83
2	612	32.4	49.34
2	615	79.29	12.87
2	618	16	11.31
2	621	21.91	8.14
2	624	13.86	12.9
2	627	7.97	6.12
2	630	5.94	14.66
2	633	8.77	10.82
2	636	0	18.1
2	639	18.89	11.49
2	642	3.2	21.42
2	645	21.18	6.33
2	648	47.11	8.19
2	651	34.99	11.95
2	654	46.94	5.16
2	657	181.11	7.49
2	660	148.78	21.26
2	663	226.68	27.38
2	666	224.26	14.71
2	669	239.7	13.04
2	672	264.61	9.39
2	675	157.47	19.67
2	678	134.14	14.22
2	681	90.03	9.06
2	684	126.72	25.08
2	687	107.33	12.61
2	690	58.59	12.06
2	693	55.71	9.36
2	696	103.04	8.34
2	699	84.89	10.43
2	702	54.01	32.86
2	705	22.35	12.66
2	708	11.41	19.79
2	711	7.32	24.99
2	714	68.53	10.3
2	717	11.98	14.93
2	720	15.01	13.32
2	723	66.06	16.85
2	726	26.03	7.55
2	729	56.41	11.45
2	732	62.89	25.5
2	735	124.54	14.06
2	738	163.28	11.53
2	741	93.2	7.87
2	744	114.9	45.88
2	747	40.85	8.3
3	0	597.05	13.03
3	3	415.76	33.39
3	6	452.84	12.05
3	9	391.14	14.72
3	12	554.75	13.97
3	15	501.91	41.48
3	18	338.01	31.57
3	21	348.22	8.94
3	24	359.99	14.31
3	27	509.24	12.77
3	30	228.24	5.83
3	33	305.19	25.66
3	36	346.25	11.85
3	39	361.12	18.06
3	42	297.83	14.81
3	45	228.78	14.21
3	48	83.99	8.59
3	51	151.49	17.48
3	54	189.67	23.7
3	57	56.68	16.94
3	60	29.25	35.53
3	63	125.91	3.84
3	66	53.93	22.31
3	69	68.91	16.07
3	72	36.57	15.32
3	75	46.07	16.41
3	78	49.48	15.36
3	81	12.21	35.99
3	84	69.5	28.65
3	87	113.75	14.14
3	90	39.7	20.87
3	93	18.38	22.04
3	96	25.46	12.08
3	99	5.68	15.25
3	102	23.13	9.29
3	105	185.73	13.88
3	108	246.87	7.44
3	111	178.36	13.26
3	114	263.55	4.02
3	117	131.27	14.62
3	120	221.56	7.21
3	123	456.36	13.65
3	126	826.88	18.97
3	129	767.1	19.53
3	132	919.15	53.77
3	135	998.37	22.48
3	138	942.17	27.67
3	141	888.77	20.86
3	144	1120.07	7.26
3	147	924.25	14.96
3	150	1031.99	19.37
3	153	987.22	10.72
3	156	953.84	15.75
3	159	758.95	9.51
3	162	517.59	19.6
3	165	369.82	6.05
3	168	437.97	11.49
3	171	461.29	13.3
3	174	432.5	16.13
3	177	400.75	22.17
3	180	263.33	9.65
3	183	458.46	11.83
3	186	459.06	13.53
3	189	357.69	33.18
3	192	279.86	15.76
3	195	281.01	25.09
3	198	191.83	19.01
3	201	315.02	21.86
3	204	115.08	12.59
3	207	133.92	14.98
3	210	146.14	11.14
3	213	212.21	13.89
3	216	119.88	11.42
3	219	161.06	12.55
3	222	196.36	18.04
3	225	243.25	8.31
3	228	180.85	37.34
3	231	180.68	8.38
3	234	322.69	13.01
3	237	521.23	5.54
3	240	545.67	8.91
3	243	539.42	18.9
3	246	541.52	18.23
3	249	367.96	33.56
3	252	238.37	11.84
3	255	266.24	11.67
3	258	303.73	24.7
3	261	342.19	29.06
3	264	468.37	10.6
3	267	426.3	15.17
3	270	344.51	10.56
3	273	642.06	19.53
3	276	825.9	14.14
3	279	1126.38	4.84
3	282	991.74	14.08
3	285	966.25	30.69
3	288	838.83	6.58
3	291	818.21	8.6
3	294	988.64	12.17
3	297	788.15	17.2
3	300	1021.57	18.89
3	303	985.23	13.64
3	306	992.94	15.74
3	309	827.51	8
3	312	773.99	21.78
3	315	588.42	12.95
3	318	442.06	7.79
3	321	401.3	16.4
3	324	411.76	15.63
3	327	332.49	10.54
3	330	421.3	12.28
3	333	300.15	6.09
3	336	225.91	2.99
3	339	86.87	18.86
3	342	158.7	14.02
3	345	79.01	26.42
3	348	266.91	13.64
3	351	142.97	11.53
3	354	210.24	12.06
3	357	197.99	7.26
3	360	282.25	8.88
3	363	273.33	15.48
3	366	292.15	10.68
3	369	268.82	8.24
3	372	215.09	8.01
3	375	97.86	16.68
3	378	100.36	12.23
3	381	68.31	12.17
3	384	62.99	16.88
3	387	23.07	15.71
3	390	58.19	11.39
3	393	69.91	13.83
3	396	88.09	10.39
3	399	91.53	17.25
3	402	79.05	14.74
3	405	182.17	3.11
3	408	195.1	18.1
3	411	200.3	7.09
3	414	121.52	8.69
3	417	100.8	21.8
3	420	85.09	17.26
3	423	68.93	15.82
3	426	44.35	14.8
3	429	19.03	11.29
3	432	33.57	14.12
3	435	9.92	13.28
3	438	17.41	26.11
3	441	24.21	25.85
3	444	10.99	22.46
3	447	160.83	23.86
3	450	199.54	24.44
3	453	207.59	19.34
3	456	274.74	16.22
3	459	469.89	11.68
3	462	421.6	15.48
3	465	531.64	9.22
3	468	621.78	7.37
3	471	780.85	11.76
3	474	448.77	14.89
3	477	593.33	23.71
3	480	549.46	12.85
3	483	343.2	31.12
3	486	233.24	17.35
3	489	187.18	15.3
3	492	230.64	36.2
3	495	150.65	10.42
3	498	280.35	28.25
3	501	107.39	46.22
3	504	325.06	4.45
3	507	305.16	22.23
3	510	240.87	14.39
3	513	311.67	9.63
3	516	376.33	10.67
3	519	317.21	0
3	522	405.26	5.23
3	525	367.13	13.88
3	528	520.08	9.17
3	531	406.28	10.35
3	534	426.3	11.34
3	537	409.68	18.34
3	540	410.66	13.6
3	543	482.15	15.43
3	546	265.17	10.66
3	549	320.62	35.71
3	552	251.47	12.32
3	555	296.98	4.19
3	558	237.46	18.71
3	561	214.15	9.52
3	564	255.91	16.66
3	567	204.5	8.05
3	570	378.28	22.33
3	573	386.07	11.31
3	576	510.76	25.73
3	579	531.03	20.38
3	582	510.13	48.8
3	585	436.16	9.33
3	588	433.68	11.69
3	591	424.12	19.9
3	594	392.54	6.86
3	597	357.54	37.29
3	600	174.71	11.27
3	603	198.97	8.7
3	606	254.14	18.97
3	609	124.76	10.94
3	612	60.3	6.79
3	615	78.76	14.65
3	618	34.76	13.55
3	621	34.62	13.29
3	624	112.59	7.32
3	627	126.95	13.43
3	630	69.94	12.47
3	633	60.18	19.76
3	636	26.41	18.55
3	639	51.31	21.67
3	642	57.83	9.33
3	645	12.63	8.28
3	648	57.18	16.69
3	651	73.75	11.48
3	654	43.67	11.83
3	657	44.04	9.94
3	660	23.4	10.02
3	663	21.5	12.64
3	666	22.35	4.24
3	669	20.23	32.24
3	672	5.84	11.08
3	675	7.22	11.95
3	678	5.56	10.01
3	681	102.06	14.65
3	684	152.16	6.05
3	687	203.97	14.22
3	690	331.82	48.72
3	693	318.25	8.16
3	696	346.1	14.83
3	699	354.72	19.95
3	702	391.74	15.56
3	705	358.78	14.04
3	708	318.91	12.4
3	711	411.02	17.37
3	714	339.1	12.11
3	717	239.52	11.23
3	720	328.13	41.64
3	723	363.27	11.37
3	726	254.38	16.88
3	729	141.39	10.89
3	732	202.21	12.67
3	735	97.32	9.14
3	738	68.12	1.25
3	741	133.94	0
3	744	177.46	21.48
3	747	218.06	17.51
4	0	32.53	12.35
4	3	23.63	10.06
4	6	15.83	29.83
4	9	13.21	21.98
4	12	31.09	21.97
4	15	114.03	14.74
4	18	93.5	17.85
4	21	151.09	20.27
4	24	201.28	17.23
4	27	252.88	15.64
4	30	367.69	11.86
4	33	522.3	11.86
4	36	521.29	14.34
4	39	624.07	14.89
4	42	553.13	7.41
4	45	580.97	5.88
4	48	447.83	9.01
4	51	470.59	12.87
4	54	360.38	14.2
4	57	441.81	14.14
4	60	416.58	23.48
4	63	736.01	32.38
4	66	623.22	20.17
4	69	634.28	16.45
4	72	597	9.99
4	75	808.15	11.38
4	78	918.72	34.61
4	81	1482.98	23.63
4	84	1478.6	35.82
4	87	1358.71	17.69
4	90	1503.41	17.64
4	93	1203.12	23.57
4	96	1178.64	16.79
4	99	1397.6	15.42
4	102	983.59	15.2
4	105	709.95	26.95
4	108	815.24	4.67
4	111	806.67	19.13
4	114	415.3	13.14
4	117	467.18	11.58
4	120	387.73	14.57
4	123	294.39	11.71
4	126	252.73	12.61
4	129	219.48	11.04
4	132	88.98	15.35
4	135	146.25	19.21
4	138	56.24	13.88
4	141	86.1	11.49
4	144	61.85	10.89
4	147	31.95	42.09
4	150	83.91	47.09
4	153	67.66	7.53
4	156	186.54	33.72
4	159	181.09	6.71
4	162	310.81	18.43
4	165	250.19	11.1
4	168	254.55	12.57
4	171	460.92	10.33
4	174	454.34	16.57
4	177	703.9	8.44
4	180	750.77	5
4	183	985.02	14.08
4	186	1126.2	17.99
4	189	1206.05	6.32
4	192	1068.2	23.86
4	195	916.76	13.44
4	198	856.05	22.15
4	201	857.28	12.96
4	204	679.94	16.27
4	207	495.36	10.78
4	210	375.35	11.41
4	213	399.25	8.47
4	216	398.02	8.38
4	219	149.22	15.99
4	222	137.73	16.2
4	225	100.71	0
4	228	217.67	14.66
4	231	166.96	16.09
4	234	123.13	8.07
4	237	85.05	12.16
4	240	59.6	13.19
4	243	116.3	19.88
4	246	304.86	11.31
4	249	253.1	7.18
4	252	264.33	24.02
4	255	321.83	6.78
4	258	412.62	16.73
4	261	533.22	15.1
4	264	627.44	10.27
4	267	644.38	16.85
4	270	667.49	10.53
4	273	587.74	52.38
4	276	687.37	26.78
4	279	619.58	11.19
4	282	610.21	13.31
4	285	470.69	17.59
4	288	423.92	13.66
4	291	611.11	13.65
4	294	575.92	32.41
4	297	396.47	12.52
4	300	331.79	15.08
4	303	356.97	24.23
4	306	211.77	11.16
4	309	110.02	14.04
4	312	123.5	29.85
4	315	314.77	26.9
4	318	325.46	7.97
4	321	231.73	8.55
4	324	263.98	12.5
4	327	267.63	14.71
4	330	282.38	9.76
4	333	336.56	17.24
4	336	364.71	3.46
4	339	329.06	23.11
4	342	342.23	15.93
4	345	349.95	30.25
4	348	264.25	15.76
4	351	374.33	33.45
4	354	154.59	6.93
4	357	189.51	10.89
4	360	242.87	13.43
4	363	190.76	32.88
4	366	241.07	13.14
4	369	175.74	11.19
4	372	264.03	9.74
4	375	205.61	19.85
4	378	219.06	12.07
4	381	164.53	9.95
4	384	258.17	42.33
4	387	443.03	9.05
4	390	386.5	21.44
4	393	402.75	17.68
4	396	469.77	16.91
4	399	490.38	15.41
4	402	258.81	18.45
4	405	266.84	9.36
4	408	265.4	32.64
4	411	267.43	13.02
4	414	259.71	7.98
4	417	89.92	10.63
4	420	133.49	20.8
4	423	205.11	13.64
4	426	165.78	12.52
4	429	67.17	11.77
4	432	48.77	18.47
4	435	134.17	6.03
4	438	56.33	14.47
4	441	9.67	24.48
4	444	73.67	10.71
4	447	144.45	24.5
4	450	175.8	11.29
4	453	253.54	69.08
4	456	223.15	14.33
4	459	301.53	7.24
4	462	518.49	12.67
4	465	529.13	10.68
4	468	495.83	13.73
4	471	412.27	18.66
4	474	421.41	15.84
4	477	479.57	32.45
4	480	511.35	10.19
4	483	420.1	15.52
4	486	399.55	7.18
4	489	412.69	9.71
4	492	351.05	19.45
4	495	547.66	12.21
4	498	647.83	13.66
4	501	641.04	8.8
4	504	615.87	24.6
4	507	541.44	9.6
4	510	624.35	9.32
4	513	498.58	9.66
4	516	517.27	20.77
4	519	447.17	11.27
4	522	463.21	10.26
4	525	375.65	49.28
4	528	437.15	21.87
4	531	361.42	13.81
4	534	323.07	16
4	537	273.84	13.7
4	540	268.09	28.38
4	543	264.83	12.87
4	546	356.56	15.4
4	549	274.65	30.36
4	552	205.7	11.48
4	555	329.06	8.99
4	558	315.64	14.86
4	561	398.09	8.79
4	564	559.8	19.39
4	567	716.08	5.14
4	570	673.54	9.58
4	573	774.86	26.07
4	576	770.65	20.02
4	579	603.49	13.98
4	582	610.18	10.02
4	585	536.19	17
4	588	453.95	16.42
4	591	489.5	13.62
4	594	496.66	29.37
4	597	448.92	12.75
4	600	429.63	16.36
4	603	389.12	10.66
4	606	368.93	15.89
4	609	314.07	16.83
4	612	307.13	11.27
4	615	302.54	4.51
4	618	166.18	21.5
4	621	213.27	20.31
4	624	123.37	13.26
4	627	137.74	15.89
4	630	109.79	10.21
4	633	43.58	16.27
4	636	56.92	9.01
4	639	124.72	15.23
4	642	11.56	0
4	645	69.81	9.11
4	648	7.54	21.8
4	651	111.98	9.56
4	654	13.91	8.14
4	657	230.5	20.7
4	660	331.04	12.29
4	663	296.11	18.9
4	666	287.53	8.65
4	669	334.97	18.1
4	672	298.83	10.68
4	675	163.1	15.65
4	678	255.33	10.88
4	681	276.69	11.26
4	684	165.12	12.94
4	687	101.94	9.32
4	690	160.2	19.57
4	693	38.32	16.83
4	696	24.05	12.37
4	699	98.64	33.26
4	702	97.79	13.55
4	705	115.09	16.8
4	708	137.89	13.15
4	711	196.37	12.14
4	714	257.29	13.38
4	717	270.32	9.58
4	720	320.12	28.38
4	723	289.47	12.01
4	726	335.04	13.36
4	729	350.84	33.26
4	732	380.92	6.05
4	735	458.96	9.99
4	738	463.96	8.16
4	741	449.82	8.48
4	744	417.1	16.92
4	747	464.1	2.9
5	0	933.65	24.97
5	3	1090.29	21.1
5	6	998.93	9.86
5	9	1018.36	20.54
5	12	993.09	17.27
5	15	763.85	12.22
5	18	683.72	18.48
5	21	469.06	18.85
5	24	450.27	14.52
5	27	375.63	4.89
5	30	519.32	5.72
5	33	311.78	28.7
5	36	221.66	28.83
5	39	139.58	6.56
5	42	99.33	16.56
5	45	263.83	52.7
5	48	84.02	12.96
5	51	150.59	13.12
5	54	180.94	14.72
5	57	46.73	13.29
5	60	124.87	6.55
5	63	121.16	21.81
5	66	152.06	20.88
5	69	145.06	35.93
5	72	153.23	23.8
5	75	131.65	13.63
5	78	157.89	29.69
5	81	139.79	18.8
5	84	156.76	14.91
5	87	391.56	11.13
5	90	533.95	24.25
5	93	544.17	22.36
5	96	563.56	43.5
5	99	644.56	70.66
5	102	767.51	11.58
5	105	945.96	35.23
5	108	941.52	12.43
5	111	794.22	20.29
5	114	850.02	15.54
5	117	726.91	20.55
5	120	802.76	13.83
5	123	807.33	20.81
5	126	746.45	15.65
5	129	452.92	0
5	132	489.89	10.38
5	135	561.58	16.82
5	138	637.93	17.17
5	141	512.91	33.92
5	144	482.31	30.72
5	147	529.3	35.81
5	150	447.72	8.16
5	153	341.45	15.62
5	156	321.6	22.44
5	159	306.53	30.29
5	162	199.04	21.16
5	165	204.8	16.35
5	168	75.37	7.67
5	171	274.08	15.91
5	174	211.77	31.32
5	177	153.84	11.57
5	180	360.65	13.93
5	183	555.58	25.6
5	186	558.84	39.21
5	189	586.87	12.11
5	192	856	11.15
5	195	899.43	14.91
5	198	1207.12	12.11
5	201	970.06	9.35
5	204	991.73	9.67
5	207	1063.84	11.22
5	210	940.86	20.96
5	213	781.72	0
5	216	1273.15	17.15
5	219	1402.3	9.63
5	222	1420.8	33.49
5	225	1247.44	25.46
5	228	767.23	7
5	231	1300.44	13.84
5	234	1281.9	41.16
5	237	1157.4	17.59
5	240	1047.61	33.85
5	243	964.31	13.15
5	246	1267.32	19.78
5	249	1197.63	45.96
5	252	1320.1	9.24
5	255	1152.48	15.92
5	258	952.93	11.09
5	261	1165.72	23.4
5	264	1098.93	13.79
5	267	927.92	13.99
5	270	1111.39	6.34
5	273	1088.16	7.43
5	276	894.72	27.79
5	279	901.03	15.12
5	282	777.41	15.82
5	285	623.53	10.09
5	288	882.62	10.85
5	291	688.87	33.91
5	294	1230.54	12.44
5	297	1028.22	21.5
5	300	1021.95	26.5
5	303	999.55	62.3
5	306	800.63	18.08
5	309	696.03	27.75
5	312	634.41	5.83
5	315	636.72	10.89
5	318	565.48	15.26
5	321	983.99	24.97
5	324	973.4	16.04
5	327	1231.7	20.98
5	330	1017.11	15.95
5	333	1096.01	13.72
5	336	1022.51	12.61
5	339	1029.91	7.79
5	342	1141.16	40.52
5	345	936.8	16.96
5	348	1015.26	18.45
5	351	983.26	18.22
5	354	979.36	29.1
5	357	1131.14	49.26
5	360	966.4	37.01
5	363	654.56	15.21
5	366	890.92	15.61
5	369	886.8	20.21
5	372	226.1	15.57
5	375	408.32	15.27
5	378	523.76	44.23
5	381	386.42	17.46
5	384	359.56	14.64
5	387	224.32	32.15
5	390	279.75	14.3
5	393	238.66	16.88
5	396	379.86	30.1
5	399	275.79	11.54
5	402	263.14	16.64
5	405	206.96	16.79
5	408	304.32	18.89
5	411	154.09	14.59
5	414	173.34	40.24
5	417	155.28	13.38
5	420	339.25	12.91
5	423	285.7	11.93
5	426	295.26	28.89
5	429	270.93	18.24
5	432	237.83	13.97
5	435	313.79	17.01
5	438	213.69	14.71
5	441	143.64	30.66
5	444	258.93	12.04
5	447	358.4	29.02
5	450	393.79	37.83
5	453	533.62	58.87
5	456	448.15	17.91
5	459	413.09	21.36
5	462	280.08	9.16
5	465	292.32	15.7
5	468	476.6	17.52
5	471	510.48	18.19
5	474	428.65	19.15
5	477	549.58	14.19
5	480	443.49	16.8
5	483	409.68	14.62
5	486	329.15	24.85
5	489	288.6	21.17
5	492	293.85	13.08
5	495	305.33	10.84
5	498	355.61	14.93
5	501	529.73	11.3
5	504	435.98	8.52
5	507	466.57	24.19
5	510	619.38	7.32
5	513	619.68	18.99
5	516	657.87	13.21
5	519	651.35	22.29
5	522	610.72	9.54
5	525	667.87	10.64
5	528	714.43	24.04
5	531	478.4	16.03
5	534	337.24	15.46
5	537	196.52	6.3
5	540	173.05	17.48
5	543	264.43	15.33
5	546	69.38	21.23
5	549	52.9	14.7
5	552	108.61	16.95
5	555	83.86	6.8
5	558	279.94	24.14
5	561	137.62	7.82
5	564	95.79	45.06
5	567	177.72	3.34
5	570	186.71	13.17
5	573	269.66	13.72
5	576	306.77	11.7
5	579	381.22	13.27
5	582	474.42	7.48
5	585	520.13	10.95
5	588	561.07	6.53
5	591	702.78	34.38
5	594	812.55	0
5	597	772.67	15.99
5	600	525.1	25.54
5	603	678	15.97
5	606	590.68	15.91
5	609	512.59	12.59
5	612	682.4	20.75
5	615	668.81	6.36
5	618	424.25	12.54
5	621	374.37	9.84
5	624	293.42	26.68
5	627	494.22	13.07
5	630	386.56	19.12
5	633	334.47	14.01
5	636	351.14	22.21
5	639	289.45	6.54
5	642	164.81	33.99
5	645	123.78	20.24
5	648	18.17	13.01
5	651	48.04	15.99
5	654	113.42	24.1
5	657	173.96	43.92
5	660	129.75	15.77
5	663	96.82	8.97
5	666	195.72	12.91
5	669	152.44	3.61
5	672	59.01	33
5	675	45.69	10.64
5	678	133.8	9
5	681	96.63	21.64
5	684	50.83	6.45
5	687	123.19	17.25
5	690	125.59	9.46
5	693	31.28	19.06
5	696	125.44	22.58
5	699	39.38	16.49
5	702	28.37	65.6
5	705	26.96	8.45
5	708	51.07	14.06
5	711	72.85	11.46
5	714	67.87	4.66
5	717	104.37	17.89
5	720	40.17	21.86
5	723	40.76	16.31
5	726	42.32	14.27
5	729	109.51	32
5	732	130.07	14.03
5	735	98.55	19.98
5	738	74.61	14.82
5	741	50.19	7
5	744	121.32	2.76
5	747	97.67	20.73
6	0	360.43	19.1
6	3	547.57	31.29
6	6	457.33	10.24
6	9	545.11	15.77
6	12	442.3	34.74
6	15	405.49	16.03
6	18	473.83	10.69
6	21	508.27	8.98
6	24	374.59	12.71
6	27	314.19	7.09
6	30	304.35	10.89
6	33	101.54	9.69
6	36	60.56	20.03
6	39	78.81	9.98
6	42	147.86	6.07
6	45	184.31	17.6
6	48	241.76	22.93
6	51	221.97	18.95
6	54	147.51	9.54
6	57	211.88	12.81
6	60	96.37	6.25
6	63	96.43	16.62
6	66	41.24	4.55
6	69	43.07	15.57
6	72	37.49	8
6	75	48.9	31.93
6	78	93.56	9.94
6	81	23.95	20.13
6	84	11.35	10.97
6	87	10.48	5.15
6	90	113.59	16.69
6	93	163.32	13.78
6	96	206.9	13.96
6	99	293.24	17.99
6	102	485.99	16.12
6	105	518.48	17.54
6	108	604.91	18.34
6	111	565.41	10.67
6	114	489.45	12.57
6	117	407.05	12.93
6	120	395.83	10.57
6	123	224.06	15.8
6	126	171	32.55
6	129	188.9	17.66
6	132	246.42	11.57
6	135	228.12	12.76
6	138	291.83	11.27
6	141	398.37	15.42
6	144	476.82	13.22
6	147	573.02	15.47
6	150	524.93	14.61
6	153	571.95	17.1
6	156	343.61	14.28
6	159	430.02	10.27
6	162	299.25	14.41
6	165	366.56	19.2
6	168	312.53	9.67
6	171	351.32	17.46
6	174	344.14	6.99
6	177	380.13	14.36
6	180	288.34	12.67
6	183	249.35	8.88
6	186	140.9	16.51
6	189	140.23	23.9
6	192	221.83	12.95
6	195	280.25	18.57
6	198	548.8	11.08
6	201	392.47	10.54
6	204	432.36	16.16
6	207	466.55	5.97
6	210	521.61	3.02
6	213	609.18	21.72
6	216	616.59	17.73
6	219	474.05	12.51
6	222	603.44	6.53
6	225	501.22	19.34
6	228	467.2	9.05
6	231	405.31	11.31
6	234	471.47	5.82
6	237	530.66	6.31
6	240	453.44	21.8
6	243	315.95	10.69
6	246	464.21	11.94
6	249	330.66	9.61
6	252	334.28	24.66
6	255	311.67	11.68
6	258	286.81	9.44
6	261	160.47	3.57
6	264	148.23	11.51
6	267	183.19	13.44
6	270	93.49	14.87
6	273	199.18	28.18
6	276	312.29	19.6
6	279	280.53	9.72
6	282	197.97	11.7
6	285	162.34	9.24
6	288	230.91	6.79
6	291	157.54	10.07
6	294	140.44	17.18
6	297	261.84	9.6
6	300	219.44	22.47
6	303	255.47	12.29
6	306	161.31	9.61
6	309	204.86	11.67
6	312	176.04	8.72
6	315	142.21	10.28
6	318	181.05	20.76
6	321	136.56	14.25
6	324	192.89	7.97
6	327	178.09	10.29
6	330	121.08	18.47
6	333	131.34	5.48
6	336	80.04	26.03
6	339	45.92	20.02
6	342	34.84	14.79
6	345	50.45	13.55
6	348	121.53	15.56
6	351	37.95	14.97
6	354	18.17	11.5
6	357	72.26	21.26
6	360	97.01	7.1
6	363	64.8	15.38
6	366	106.04	24.14
6	369	54.66	23.56
6	372	62.68	25.98
6	375	90.6	13.26
6	378	122.47	14.79
6	381	134.57	15.31
6	384	87.99	12.02
6	387	110.28	17.01
6	390	61.71	8.9
6	393	58.99	0
6	396	22.23	6.13
6	399	67.85	7.9
6	402	26.15	15.7
6	405	60.37	18.06
6	408	78.72	7.28
6	411	27.51	40.55
6	414	39.48	17.28
6	417	25.22	63.64
6	420	18.51	6.57
6	423	8.75	7.68
6	426	53.39	8.59
6	429	77.46	21.94
6	432	61.47	12.13
6	435	9.88	11.12
6	438	65.35	7.75
6	441	86.41	13.32
6	444	10.12	12.86
6	447	35.44	12.25
6	450	48.54	13.94
6	453	67.16	15.13
6	456	47.46	17.28
6	459	58.88	7.86
6	462	91.52	10.69
6	465	98.95	7.95
6	468	176.24	17.66
6	471	136.54	6.08
6	474	193.21	25.73
6	477	118.86	11.6
6	480	111.58	10.64
6	483	162.56	10.56
6	486	211.95	20.16
6	489	219.04	25.5
6	492	219.24	33.94
6	495	243.08	13.29
6	498	201.85	34.87
6	501	71.05	9.63
6	504	193.4	16.65
6	507	102.24	4.32
6	510	125.61	22.78
6	513	229.92	15.97
6	516	230.63	9
6	519	252.3	28.9
6	522	203.23	6.19
6	525	225.47	25.44
6	528	188.93	14.49
6	531	231.86	28.09
6	534	166.12	10.43
6	537	164.13	15.47
6	540	232.86	9.59
6	543	264.28	7.89
6	546	233.74	10.36
6	549	252.44	20.79
6	552	207.34	13.11
6	555	155.55	17.24
6	558	202.68	13.7
6	561	261.75	12.77
6	564	165.25	17.03
6	567	264.48	16.37
6	570	379.09	7.62
6	573	291.95	15.19
6	576	374.55	13.14
6	579	338.6	7.92
6	582	399.47	8.11
6	585	392.22	33.26
6	588	377.66	40.4
6	591	355.24	28.38
6	594	312.17	27.17
6	597	340.1	35.68
6	600	346.4	31.01
6	603	257.1	12.41
6	606	257.14	24.89
6	609	93.58	34.81
6	612	136.66	9.1
6	615	96.52	13.1
6	618	83.51	18.42
6	621	152.56	10.77
6	624	125.2	15.26
6	627	110.38	12.05
6	630	249.04	17.44
6	633	117.45	6.01
6	636	104.66	13.26
6	639	338.76	16.37
6	642	252.12	11.58
6	645	310.42	11.77
6	648	320.39	15.61
6	651	237.79	18.02
6	654	218.5	10.17
6	657	275.65	28.48
6	660	309.68	26.29
6	663	284.68	8.68
6	666	191.34	15.03
6	669	162.99	17.06
6	672	311.15	10.89
6	675	491.9	15.54
6	678	456.23	6.45
6	681	404.05	20.75
6	684	293.71	4.93
6	687	436.52	8.96
6	690	423.76	14.82
6	693	333.01	8.83
6	696	230.76	7.29
6	699	255.73	14.82
6	702	249.72	12.76
6	705	170.44	17.68
6	708	183.19	9.57
6	711	103.97	8.8
6	714	136.51	11.76
6	717	61.21	17.23
6	720	53.34	20.07
6	723	128.25	10.55
6	726	148	9.07
6	729	254.4	13.35
6	732	201.15	8.25
6	735	234.4	10.7
6	738	338.49	6.88
6	741	361.45	14.02
6	744	236.66	20.22
6	747	165.01	16.5
7	0	634.06	4.6
7	3	639.15	19.59
7	6	887.97	16.08
7	9	622.51	15.7
7	12	1081.65	15.08
7	15	1173.96	18.12
7	18	1507.77	24.11
7	21	1386.31	13.26
7	24	1244.12	18.69
7	27	1015.63	21.32
7	30	950.46	15.45
7	33	883.09	33.17
7	36	877.54	17.79
7	39	572.88	12.73
7	42	1105.69	25.38
7	45	1078.56	41.83
7	48	1273.22	13.03
7	51	1463.43	22.32
7	54	1389.95	10.12
7	57	1258.31	6.4
7	60	1093.15	28.01
7	63	1085.69	29.08
7	66	1069.35	10.76
7	69	1061.08	17.46
7	72	1009.85	21.14
7	75	607.39	16.33
7	78	614.59	18.39
7	81	427.8	16.55
7	84	374.72	12.09
7	87	390.54	14.99
7	90	167.08	12.11
7	93	326.55	12.58
7	96	175.97	21.02
7	99	227.94	13.22
7	102	272.61	20.81
7	105	262.67	12.13
7	108	251.38	8.84
7	111	291.15	23.87
7	114	412.51	16.38
7	117	372.26	21.33
7	120	701.49	9.46
7	123	647.11	15.04
7	126	888.02	15.91
7	129	1418.93	12.84
7	132	1390.42	7.03
7	135	1347.37	15.94
7	138	1374.48	13.28
7	141	1624.47	15
7	144	1508.32	13.17
7	147	1423.92	8.79
7	150	1296.84	10.94
7	153	1246.11	25.63
7	156	1076.81	0
7	159	1055.6	7.93
7	162	659.51	16.98
7	165	584.22	17.72
7	168	387.86	6.38
7	171	262.97	5.41
7	174	154.99	31.13
7	177	172.21	9.6
7	180	156.31	32.8
7	183	146.06	21.69
7	186	118.19	17.1
7	189	36.52	23.35
7	192	29.22	15.54
7	195	13.98	16.84
7	198	64.51	15.46
7	201	108.69	9.21
7	204	99.02	9.22
7	207	95.18	21.36
7	210	273.7	5.77
7	213	150.75	9.48
7	216	163.49	6.06
7	219	54.97	8.42
7	222	85.59	24.16
7	225	410.93	14.14
7	228	610.59	12.3
7	231	389.28	18.8
7	234	380.44	21.63
7	237	467.01	5.67
7	240	274.4	13.13
7	243	470.16	17.99
7	246	383.45	22.94
7	249	750.78	8.36
7	252	762.55	23.17
7	255	887.25	13.12
7	258	1017.41	26.93
7	261	906.91	12.31
7	264	1252.77	15.28
7	267	1144.64	12.96
7	270	979.27	11.86
7	273	849.95	22.67
7	276	597.72	11.98
7	279	659.07	7.95
7	282	797.05	7.1
7	285	511.94	10.49
7	288	395.98	8.59
7	291	290.2	9.84
7	294	194.65	13.98
7	297	218.7	13.61
7	300	103.25	17.28
7	303	79.5	11.72
7	306	55.67	11.12
7	309	116.95	11.07
7	312	125.45	14.14
7	315	236.94	21.38
7	318	294.5	4.77
7	321	220.42	15.18
7	324	213.96	18.36
7	327	260.56	34.25
7	330	169.51	18.63
7	333	103.37	11.67
7	336	118.76	32.62
7	339	231.22	17.98
7	342	154.86	15.19
7	345	240.06	21.99
7	348	82.1	38.8
7	351	106.62	9.63
7	354	234.6	18.75
7	357	256.39	39.23
7	360	225.9	23.01
7	363	261.54	11.71
7	366	275.85	16.39
7	369	250.73	15.66
7	372	190.48	20.38
7	375	470.51	13.44
7	378	398.34	16.14
7	381	327.31	33.03
7	384	344.12	20.03
7	387	328.22	17.89
7	390	314.71	48.8
7	393	221.63	14.79
7	396	202.88	9.03
7	399	131.59	10.47
7	402	226.67	20.18
7	405	326.53	21.42
7	408	164.86	12.73
7	411	65.76	17.31
7	414	72.8	35.68
7	417	170.87	13.87
7	420	35.36	16.1
7	423	49.79	14
7	426	8.23	30.22
7	429	29.1	12.89
7	432	30.67	15.92
7	435	21.84	12.62
7	438	145.97	12.88
7	441	342.27	13.3
7	444	396.91	11.64
7	447	731.66	13.92
7	450	438.39	16.46
7	453	565.17	23.65
7	456	566.77	17.18
7	459	422.52	35.47
7	462	441.86	15.16
7	465	248.76	19.71
7	468	309.38	14.39
7	471	271.5	11.37
7	474	280.74	25.08
7	477	188.76	10.33
7	480	303.16	27.56
7	483	267.24	18.69
7	486	441.31	9.02
7	489	495.29	4.65
7	492	411.48	30.67
7	495	375.75	12.14
7	498	717.16	7.9
7	501	587.98	7.68
7	504	342.48	25.23
7	507	215.99	8.23
7	510	207.69	25.25
7	513	310.8	6.86
7	516	338.85	19.46
7	519	556.22	12.66
7	522	442.73	11.85
7	525	496.48	20.51
7	528	464.63	15.75
7	531	426.84	15.46
7	534	264.87	11.98
7	537	202.28	7.69
7	540	267.1	18.8
7	543	348.38	23.44
7	546	471.21	7.8
7	549	434.2	13.46
7	552	300.82	11.34
7	555	185.01	18.16
7	558	54.07	10
7	561	140.72	17.48
7	564	108.29	18.98
7	567	228.62	25.62
7	570	329.56	20.89
7	573	135.96	11.82
7	576	138.53	38.36
7	579	167.29	17.41
7	582	82.5	39.41
7	585	111.44	26.39
7	588	215.13	19.75
7	591	369.89	12.01
7	594	360.3	35.39
7	597	409.91	26.77
7	600	407.69	14.51
7	603	260.79	19.14
7	606	586.96	11.68
7	609	501.63	18.81
7	612	542.2	14.15
7	615	465.52	17.37
7	618	520.3	9.83
7	621	710.15	8.77
7	624	1001.24	33.01
7	627	1020.06	19.08
7	630	1403.57	11.56
7	633	1249.64	16
7	636	1071.03	10.04
7	639	895.62	7.66
7	642	639.14	14.37
7	645	406.95	4.94
7	648	431.42	40.42
7	651	229.38	14.62
7	654	211.61	28.99
7	657	231.55	32.43
7	660	415.23	9.45
7	663	743.19	43.85
7	666	1014.55	13.84
7	669	1117.99	12.82
7	672	819.55	17.9
7	675	670.9	17.06
7	678	863.97	13.06
7	681	1118.99	15.87
7	684	1183	30.26
7	687	1023.72	0
7	690	889.72	7.04
7	693	817.84	12.43
7	696	632.15	12.07
7	699	540.56	18.93
7	702	569.78	15.89
7	705	526.23	26.54
7	708	577.86	43.03
7	711	538.25	25.23
7	714	528.35	28.75
7	717	267.78	19.84
7	720	131.81	10.35
7	723	50.69	15.47
7	726	24.78	18.36
7	729	15.85	53.77
7	732	29.83	16.62
7	735	90.52	40.34
7	738	178.65	12.63
7	741	147.39	12.94
7	744	217.84	8.28
7	747	416.9	12.04
8	0	304.16	19.39
8	3	258.05	28.35
8	6	318.93	11.48
8	9	357.64	20.51
8	12	348.19	17.99
8	15	290.75	8.6
8	18	295.41	8.69
8	21	321.06	16.48
8	24	284.96	22.74
8	27	350.25	19.26
8	30	422.12	12.47
8	33	374.42	15.16
8	36	416.26	42.59
8	39	442.61	5.4
8	42	299.78	32.13
8	45	317.78	0
8	48	276.32	33.59
8	51	319.98	9.35
8	54	111.87	49.22
8	57	94.57	9.42
8	60	103.91	15.67
8	63	138.24	13.24
8	66	27.89	0
8	69	22.96	11.1
8	72	59.83	21.24
8	75	12.52	13.28
8	78	13.03	23.51
8	81	22.2	2.48
8	84	3.56	14.99
8	87	5.74	9.85
8	90	23.14	17.42
8	93	22.48	24.38
8	96	12.32	13.89
8	99	8.77	14.72
8	102	11.88	8.94
8	105	11.58	16.07
8	108	9.82	14.14
8	111	24.22	8.52
8	114	7.5	22.65
8	117	11.27	12.73
8	120	12.23	22.49
8	123	14.04	8.6
8	126	9.31	19.06
8	129	8.06	27.64
8	132	11.52	12.71
8	135	10.28	11.82
8	138	9.64	20.02
8	141	9.07	13.37
8	144	16.96	19.25
8	147	20.76	10.84
8	150	11.24	12.72
8	153	16.78	9.53
8	156	18.31	28.63
8	159	12.98	18.11
8	162	13.68	12.71
8	165	11.89	25.45
8	168	41.26	14.29
8	171	14.25	11.71
8	174	56.36	11.46
8	177	17.36	25.22
8	180	79.02	8.71
8	183	128.08	15.76
8	186	278.04	5.78
8	189	228.56	7.04
8	192	155.2	14.03
8	195	140.91	13.21
8	198	123.88	9.44
8	201	79.16	19.83
8	204	88.71	15.57
8	207	76.2	23.29
8	210	55.13	13.89
8	213	122.8	4.69
8	216	69.32	11.87
8	219	82.4	30.83
8	222	24.95	13.17
8	225	57.92	18.7
8	228	19.94	13.42
8	231	9.21	31.12
8	234	16.2	8.64
8	237	10.69	10.2
8	240	13.83	13.04
8	243	9.89	14.72
8	246	9.26	18.12
8	249	18.57	33.97
8	252	9.46	19.58
8	255	12.98	19.69
8	258	6.1	10.97
8	261	12.58	12.97
8	264	9.82	24.9
8	267	19.77	23.23
8	270	15.57	11.9
8	273	10.11	14.26
8	276	18.11	9.73
8	279	12.65	11.87
8	282	21.17	16.11
8	285	13.89	33.36
8	288	39.96	18.83
8	291	8.23	14.04
8	294	8.48	12.8
8	297	11.05	16.19
8	300	11.66	29.92
8	303	6.6	4.71
8	306	12.86	13.32
8	309	8.39	10.8
8	312	12.29	35.33
8	315	3.73	12.14
8	318	32.02	7.45
8	321	11.61	19.88
8	324	29.25	11.8
8	327	16.62	19.27
8	330	16.71	7.17
8	333	24.39	12.52
8	336	6.87	20.41
8	339	14.78	14.58
8	342	10.42	20.23
8	345	9.28	14.49
8	348	7.83	17.17
8	351	14.31	11.32
8	354	0	15.51
8	357	8.4	9.5
8	360	21.39	15.99
8	363	14.95	15.35
8	366	18.32	12.76
8	369	13.65	10.79
8	372	15.27	6.99
8	375	10.83	8.51
8	378	10.36	20.54
8	381	51.19	16.41
8	384	9.92	11.15
8	387	15.51	13.35
8	390	28.58	13.61
8	393	12.06	21.24
8	396	34.72	12.87
8	399	12.45	19.99
8	402	7.1	19.62
8	405	20.58	23.66
8	408	28	5.79
8	411	41.65	9.81
8	414	19.41	5.7
8	417	15.38	14.55
8	420	10.6	12.03
8	423	21.77	12.28
8	426	6.78	8.27
8	429	38.64	20.27
8	432	46.4	12.55
8	435	26.84	16.11
8	438	8.3	10.58
8	441	17.95	52.27
8	444	11.81	23.98
8	447	10.17	28.51
8	450	15.09	10.7
8	453	7.99	11.45
8	456	6.59	30.49
8	459	11.65	22.04
8	462	8.51	16.16
8	465	17.67	22.26
8	468	16.32	24.34
8	471	7.16	10.19
8	474	13.14	46.2
8	477	15.78	16.51
8	480	13.26	10.42
8	483	6.01	18.83
8	486	17.43	8.21
8	489	34	10.06
8	492	5.85	10.02
8	495	22.86	5.87
8	498	0	16.03
8	501	10.33	10.75
8	504	26.02	20.59
8	507	28.89	14.2
8	510	22.68	14.53
8	513	15.9	15.35
8	516	9.73	11.76
8	519	43.07	15.81
8	522	14.77	11.75
8	525	20.38	16.52
8	528	9.41	19.91
8	531	13.21	31.34
8	534	13.07	16.8
8	537	21.94	5.98
8	540	12.98	81.14
8	543	16.36	5.52
8	546	8.53	16.01
8	549	16.83	25.8
8	552	31.87	18.55
8	555	10.37	20.33
8	558	15.84	12.59
8	561	5.57	23.93
8	564	23.42	20.1
8	567	9.39	11.69
8	570	9.59	11.35
8	573	23.73	18.55
8	576	21.26	19
8	579	0	5.97
8	582	15.18	13.28
8	585	14.28	10.9
8	588	19.28	14.71
8	591	13.66	8.01
8	594	13.91	27.95
8	597	19.83	17.51
8	600	30.77	13.99
8	603	12.82	17.32
8	606	13.16	20.73
8	609	15.94	19.83
8	612	35.06	9.9
8	615	15.74	14.35
8	618	9.45	12.35
8	621	13.54	25.01
8	624	23.66	21.8
8	627	6.58	18.18
8	630	8.95	12.12
8	633	40.62	11.48
8	636	36.41	4.01
8	639	16.83	9.37
8	642	18.13	10.49
8	645	33.45	7.42
8	648	10.23	18.83
8	651	0	15.57
8	654	9.43	35.49
8	657	29.87	29.31
8	660	29.85	11.96
8	663	11.21	15.98
8	666	30.5	12.95
8	669	13.55	16.17
8	672	15.39	9.11
8	675	8.79	17.53
8	678	7.28	13.71
8	681	22.25	7.22
8	684	23.69	18.86
8	687	26.23	11.09
8	690	9.87	17.87
8	693	30.53	12.6
8	696	11.53	3.64
8	699	5.88	22.92
8	702	29.13	15.51
8	705	14.63	7.06
8	708	13.09	13.39
8	711	23.76	16.38
8	714	12.64	9.32
8	717	6.75	15.36
8	720	0	11.95
8	723	26.27	11
8	726	63.29	12.77
8	729	83.1	8.64
8	732	102.68	19.01
8	735	80.52	11.23
8	738	113.1	17.97
8	741	169.51	18.68
8	744	156.17	9.05
[truncated: 20,751 more rows]

## Sheet: 2.5 mM NaBu replicate
Cell	Time_min	Intensity_au	Background_au
1	0	269.67	14.7
1	3	241.81	11.28
1	6	220.41	13.43
1	9	187.53	6.33
1	12	230.39	15.9
1	15	205.23	17.53
1	18	238.99	10.44
1	21	143.18	18.54
1	24	242.71	9.18
1	27	224.63	10.03
1	30	249.59	16.01
1	33	203.66	24.14
1	36	345.72	20.1
1	39	278.47	13.6
1	42	152.19	18.75
1	45	105.03	14.47
1	48	105.06	10.19
1	51	115.28	18.84
1	54	177.28	8.48
1	57	152.87	16.86
1	60	225.43	17.7
1	63	231.45	15.62
1	66	277.77	14.17
1	69	258.92	17.33
1	72	241.84	9.95
1	75	221.72	14.81
1	78	233.08	20.99
1	81	362.28	26.7
1	84	376.88	22.74
1	87	599.8	11.13
1	90	526.33	14.06
1	93	562.91	22.25
1	96	345.36	12.13
1	99	285.41	31.89
1	102	428.78	23
1	105	449.51	15.05
1	108	393.59	41.48
1	111	264.71	20.31
1	114	219.1	14.26
1	117	246.11	9.71
1	120	259.55	10.66
1	123	299.86	14.83
1	126	157.87	19.71
1	129	76.09	58.04
1	132	111.13	13.69
1	135	172.66	31.64
1	138	266.58	7.18
1	141	317.98	45.51
1	144	291.55	5.39
1	147	276.83	12.91
1	150	276.61	13.69
1	153	278.24	14.42
1	156	438.08	13.39
1	159	348.01	9.89
1	162	314.94	9.29
1	165	345.64	18.05
1	168	241.95	15.69
1	171	182.31	24.69
1	174	171.7	13.45
1	177	60.29	23.88
1	180	185.49	11.39
1	183	319.7	36.95
1	186	421.76	5.16
1	189	391.37	8.43
1	192	355.62	15.55
1	195	492.11	16.43
1	198	384.46	21.66
1	201	324.82	5.08
1	204	472.38	26.25
1	207	375.33	11.5
1	210	237.46	37.37
1	213	470.87	14.14
1	216	486.82	37.33
1	219	416.53	10.62
1	222	409.6	27.84
1	225	486.62	11.94
1	228	463.47	38.38
1	231	489.57	11.75
1	234	509.64	68.86
1	237	537.77	17.24
1	240	594.52	9.25
1	243	576.49	11.71
1	246	513.23	17.08
1	249	383.62	36.58
1	252	435.91	21.06
1	255	493.2	15.65
1	258	478.72	9.41
1	261	406.78	8.9
1	264	445.85	21.73
1	267	377.06	34.36
1	270	259.44	20.28
1	273	196.86	14.47
1	276	283.6	8.54
1	279	332.98	7.2
1	282	304.35	13.41
1	285	257.56	11.98
1	288	173.12	39.57
1	291	137.74	28.34
1	294	142.52	15.21
1	297	214.29	39.58
1	300	225.71	12.04
1	303	241.03	16.38
1	306	273.35	9.57
1	309	176.44	17.29
1	312	267.47	16.69
1	315	224.18	14.33
1	318	312.15	17.47
1	321	272.37	14.73
1	324	178.4	22.13
1	327	151.08	25.04
1	330	238.54	21.56
1	333	218.45	30.96
1	336	208.97	23.42
1	339	178.5	16.08
1	342	206.61	35.99
1	345	214.84	10.73
1	348	189.37	0
1	351	344.05	14.91
1	354	247.92	36.41
1	357	173.17	15.92
1	360	143.16	10.28
1	363	33.82	28.56
1	366	37.33	19.79
1	369	198.52	12
1	372	254.75	41.52
1	375	204.58	12.95
1	378	254.07	6.8
1	381	212.4	30.64
1	384	134.03	27.08
1	387	171.35	29.11
1	390	240.98	8.45
1	393	290.64	14.94
1	396	416.94	18.72
1	399	388.07	11.28
1	402	304.03	16.27
1	405	337.17	34.17
1	408	125.47	19.17
1	411	282.76	17.35
1	414	308.65	25.46
1	417	222.97	7.65
1	420	185.06	20.17
1	423	142.93	19.48
1	426	120.98	5.62
1	429	222.7	16.99
1	432	128.43	11.65
1	435	182.41	19.58
1	438	124.52	24.37
1	441	26.38	21.55
1	444	122.4	16.79
1	447	92.5	11.59
1	450	117.28	10.54
1	453	211.13	13.64
1	456	169.78	13.33
1	459	226.52	5.01
1	462	179.01	20.6
1	465	183.55	16.65
1	468	164.01	21.63
1	471	133.94	30.3
1	474	121.76	15.98
1	477	109.86	11.95
1	480	143.1	11.85
1	483	106.03	20.19
1	486	160.49	10.49
1	489	112.02	34.26
1	492	133.24	15.06
1	495	142.41	17.99
1	498	175.52	25.22
1	501	112.87	39.58
1	504	137.09	37.99
1	507	71.93	15.45
1	510	72.53	12.86
1	513	133.59	38.67
1	516	26.51	12.09
1	519	11.54	18.37
1	522	18.68	16.87
1	525	21.24	20.78
1	528	20.93	6.25
1	531	39.97	19.49
1	534	47.45	18.43
1	537	45.26	18.74
1	540	70.51	12.96
1	543	143.69	57.5
1	546	192.96	31.49
1	549	192.97	27.93
1	552	167.05	13.49
1	555	153.96	42.19
1	558	238.99	17
1	561	286.48	17.75
1	564	187.19	21.52
1	567	124.99	27.33
1	570	189.96	12.39
1	573	317.65	11.16
1	576	262.98	8.79
1	579	433.44	28.4
1	582	548.62	6.44
1	585	637.13	6.42
1	588	616.39	8.25
1	591	726.55	14.87
1	594	600.63	11.11
1	597	597	13.42
1	600	481.76	37.6
1	603	356.27	28.4
1	606	398.13	14.28
1	609	271.63	19.06
1	612	457.26	12.39
1	615	661.34	17.45
1	618	552.96	13.6
1	621	674.35	12.71
1	624	732.53	23.63
1	627	825.49	22.85
1	630	638.29	13.99
1	633	498.15	20.39
1	636	524.64	12.77
1	639	790.78	22.39
1	642	500.78	15.13
1	645	441.7	23
1	648	443.93	19.52
1	651	640.6	16.31
1	654	396.48	16.57
1	657	436.93	34.24
1	660	521.38	19.25
1	663	238.77	11.57
1	666	273.82	27.42
1	669	163.97	15.07
1	672	215.33	15.24
1	675	124.67	13.18
1	678	153.88	89.77
1	681	38.29	9.03
1	684	44.46	48.91
1	687	131.71	27.84
1	690	115.58	90.11
1	693	61.8	24.75
1	696	75.89	21.36
1	699	112.95	29.61
1	702	82.37	19.09
1	705	62.07	8.56
1	708	47.73	30.73
1	711	118.27	31.1
1	714	135.95	25.7
1	717	12.68	17.98
1	720	184.12	31.73
1	723	167.59	24.28
1	726	264.12	7.97
1	729	219.86	11.22
1	732	262.68	27.97
1	735	328.27	7.65
1	738	362.41	15.47
1	741	369.52	14.01
1	744	209.55	12.57
1	747	408.75	15.42
2	0	168.93	15.12
2	3	223.26	18.62
2	6	174.24	11.67
2	9	105.27	15.45
2	12	99.85	8.06
2	15	178.9	18.38
2	18	394.1	6.7
2	21	407.42	33.43
2	24	308	13.67
2	27	374.66	21.11
2	30	293.33	10.72
2	33	233	18.03
2	36	219.22	13.11
2	39	53.82	31.08
2	42	114.54	15.31
2	45	74.6	13.01
2	48	16.13	11.38
2	51	31.99	16.99
2	54	194.26	14.54
2	57	65.82	28.56
2	60	151.86	32.77
2	63	154.35	65.04
2	66	168.93	18.51
2	69	185.59	28.74
2	72	97.81	11.52
2	75	104.85	17.37
2	78	96.56	15.1
2	81	42.68	10.58
2	84	50.06	26.01
2	87	45.25	28.14
2	90	30.84	12.24
2	93	103.97	26.33
2	96	21.25	25.2
2	99	14.85	16.9
2	102	44.72	11.29
2	105	61.74	20.16
2	108	9.05	12.55
2	111	74.36	19.89
2	114	84.92	9.88
2	117	90.65	13.14
2	120	31.43	20.97
2	123	53.64	15.95
2	126	54.69	47.35
2	129	74.91	10.65
2	132	75.76	14.3
2	135	32.66	17.62
2	138	162.52	25.74
2	141	165.01	43.37
2	144	229.04	7.54
2	147	185.05	15.46
2	150	279.22	10.47
2	153	310.23	13.05
2	156	333.41	8.7
2	159	456.98	9.83
2	162	440.23	27.01
2	165	490.39	6.72
2	168	439.06	9.37
2	171	406.08	11.85
2	174	572.75	28.87
2	177	643.43	14.51
2	180	602.02	15.24
2	183	843.74	15.57
2	186	627.89	16.86
2	189	452.94	21.41
2	192	537.06	26.44
2	195	446.64	6.71
2	198	448.22	20.05
2	201	400.3	19.45
2	204	347.25	24.72
2	207	181.45	12.86
2	210	333.64	7.78
2	213	446.69	20.12
2	216	440.84	28.74
2	219	219.96	29.28
2	222	219.8	14.82
2	225	298.38	18.2
2	228	198.92	33.27
2	231	411.21	25.93
2	234	351.49	11.9
2	237	501.33	23.78
2	240	527.94	40.34
2	243	496.14	25.03
2	246	489.96	34.5
2	249	642.21	11.66
2	252	641.45	31.59
2	255	444.02	24.53
2	258	460.6	10.91
2	261	463.4	21.36
2	264	453.05	23.8
2	267	519.85	6.93
2	270	383.04	29.71
2	273	399.41	13.44
2	276	293.63	18.46
2	279	440.53	0
2	282	385.89	4.89
2	285	445.41	11.81
2	288	404.64	9.4
2	291	308.14	16.18
2	294	366.94	19.63
2	297	270.44	15.14
2	300	394.61	12.1
2	303	350.23	23.87
2	306	332.18	11.51
2	309	341.51	27.69
2	312	538.68	15.94
2	315	462.94	11.94
2	318	536.29	8.29
2	321	417.77	42.61
2	324	530.26	15.64
2	327	499.95	7.87
2	330	563.13	16.71
2	333	644.16	22.12
2	336	531.58	10.43
2	339	546.02	14.09
2	342	691.2	17.47
2	345	545	11.28
2	348	656.4	14.04
2	351	514.46	14.85
2	354	313.47	26.99
2	357	416.71	14.22
2	360	248.45	23.47
2	363	264.59	14.51
2	366	344.38	11.43
2	369	284.06	12.25
2	372	268.94	9.91
2	375	309.47	10.72
2	378	220.91	20.98
2	381	166.32	14.45
2	384	160.1	17.76
2	387	198.14	19.72
2	390	103.74	30.87
2	393	56.15	9.72
2	396	47.87	25.57
2	399	45.28	18.92
2	402	67.94	22.33
2	405	127.4	24.13
2	408	304.29	29.16
2	411	336.66	12.27
2	414	266.43	23.26
2	417	141.83	9.99
2	420	344.83	13.21
2	423	268.47	15.38
2	426	174.39	65.7
2	429	146.99	15.92
2	432	114.1	12.86
2	435	163.51	17.61
2	438	76.91	27.75
2	441	128.17	23.61
2	444	115.36	16.84
2	447	257.21	33.2
2	450	272.81	13.95
2	453	163.04	16.09
2	456	385.97	13.62
2	459	344.61	21.44
2	462	367.31	22.43
2	465	481.3	24.02
2	468	440.07	7.96
2	471	491.7	11.04
2	474	514.25	14.01
2	477	588.36	18.07
2	480	505.03	7.69
2	483	474.8	20.02
2	486	484.19	10.77
2	489	552.48	14.15
2	492	653.37	29.64
2	495	617.73	21.28
2	498	415.65	20.16
2	501	442.67	16.88
2	504	415.98	7.47
2	507	465.25	24.65
2	510	475.54	18.64
2	513	411.98	34.58
2	516	365.36	19.23
2	519	385.51	21.15
2	522	261.99	25.64
2	525	337.99	32.18
2	528	435.15	8.62
2	531	252.09	13.07
2	534	329.68	31.84
2	537	319.26	11.3
2	540	302.62	16.21
2	543	259.36	11.82
2	546	328.18	19.08
2	549	315.12	21.06
2	552	265.25	24.91
2	555	320.4	27.46
2	558	344.43	13.97
2	561	400.72	33.73
2	564	366.84	14.85
2	567	338.71	12.95
2	570	198.25	11.07
2	573	203.57	32.95
2	576	146.76	24.07
2	579	71.26	42.85
2	582	20.13	22.54
2	585	25.33	7.02
2	588	96.73	7.44
2	591	230.48	5.62
2	594	287.33	14.58
2	597	253.73	19.14
2	600	287.02	11.59
2	603	368.38	19.6
2	606	356.59	20.69
2	609	447.9	19.28
2	612	405.87	3.17
2	615	387.16	11.33
2	618	318.76	16.87
2	621	323.2	13.48
2	624	356.44	12.28
2	627	510.74	23.02
2	630	319.44	27
2	633	164.62	21.51
2	636	247.59	10.35
2	639	185.81	7.57
2	642	124.76	14.97
2	645	157.62	15.36
2	648	213.03	21.38
2	651	188.17	10.48
2	654	254.95	42.16
2	657	219.85	17.93
2	660	210.94	10.41
2	663	231	18.95
2	666	90.8	7.82
2	669	40.09	0
2	672	96.36	14.92
2	675	122.75	6.33
2	678	70.25	48.68
2	681	97.31	41.35
2	684	57.06	10.79
2	687	81.37	38.64
2	690	26.36	11.65
2	693	11.14	15.29
2	696	56.82	31.05
2	699	27.17	25.42
2	702	43.7	37.39
2	705	30.05	14.76
2	708	113.82	8.42
2	711	47.32	17.06
2	714	72.47	14.23
2	717	98.05	14.05
2	720	75.01	7.77
2	723	114.83	11.6
2	726	111.24	33.56
2	729	105.23	17.23
2	732	119.3	10.8
2	735	86.85	8.98
2	738	192.36	25.91
2	741	194.34	11.29
2	744	185.17	23.06
2	747	263.49	12.23
3	0	23.81	31.14
3	3	12.42	10.08
3	6	13.91	17.49
3	9	14.98	28.38
3	12	13.41	16.7
3	15	10.65	26.34
3	18	11.96	37.38
3	21	12.89	8.68
3	24	10.72	17.58
3	27	13.85	19.29
3	30	22.62	7.35
3	33	22.31	6.58
3	36	22.43	20.96
3	39	23.01	16.51
3	42	26.14	16.67
3	45	106.9	17.27
3	48	79.33	11.91
3	51	95.56	13.13
3	54	97.32	13.31
3	57	63.1	13.92
3	60	61.92	9.88
3	63	100.07	6.91
3	66	96.52	9.02
3	69	132.59	21.69
3	72	33.1	11.34
3	75	40.63	10.95
3	78	83.73	17.9
3	81	98.72	12.59
3	84	25.79	22.39
3	87	47.19	8.61
3	90	14.3	48.99
3	93	36.99	15.36
3	96	36.67	12.16
3	99	19.94	13.55
3	102	17.01	17.99
3	105	7.58	15.83
3	108	28.23	53.39
3	111	17.71	57.75
3	114	7.34	21
3	117	15.08	13.41
3	120	24.81	36.8
3	123	9.26	18.71
3	126	15.65	35.74
3	129	6.71	51.6
3	132	25.24	46.15
3	135	5.51	11.63
3	138	14.06	12.01
3	141	15.77	23.31
3	144	14.16	16.46
3	147	19.33	46.85
3	150	17.48	9.77
3	153	6.84	16.22
3	156	13.69	20.5
3	159	12.52	14.35
3	162	14.45	15.91
3	165	14.8	10.89
3	168	14.66	18.31
3	171	19.06	10.94
3	174	17.28	53.59
3	177	7.53	44.24
3	180	18.65	40.26
3	183	64.16	19.72
3	186	13.44	0
3	189	5.89	8.55
3	192	2.57	13.86
3	195	10.47	14.98
3	198	9.47	22.39
3	201	10.49	16.21
3	204	26.35	23.72
3	207	45.32	14.04
3	210	49.73	9.51
3	213	51.4	20.55
3	216	174.94	14.36
3	219	258.79	7.59
3	222	281.09	9.59
3	225	255.68	16.93
3	228	227.67	22.37
3	231	154.85	17.39
3	234	214.38	23.71
3	237	130.35	16.61
3	240	166.61	13.61
3	243	127.24	19.05
3	246	154.61	11.98
3	249	158.36	14.02
3	252	50.48	20.72
3	255	112.09	19.2
3	258	104.93	20.93
3	261	19.78	16.15
3	264	18.58	13.11
3	267	11.6	22.11
3	270	10.87	15.64
3	273	42.55	15.13
3	276	47.31	20.67
3	279	83.62	10.06
3	282	131.52	25.81
3	285	122.91	13.38
3	288	228.94	20.7
3	291	274.28	11.45
3	294	185.52	5.21
3	297	232.32	12.76
3	300	201.87	9.88
3	303	204.22	15.79
3	306	331.99	12.58
3	309	381.83	18.96
3	312	386.48	17.05
3	315	360.83	8.88
3	318	469.43	12.19
3	321	465.01	55.16
3	324	493.93	16.26
3	327	555.11	5.8
3	330	636.2	25.54
3	333	515.63	16.05
3	336	475.69	3.11
3	339	601.22	0
3	342	402.16	43.7
3	345	335.76	19.43
3	348	362.37	28.11
3	351	394.57	10.78
3	354	422.1	63.29
3	357	625.71	5.53
3	360	481.99	21.09
3	363	419.88	10.57
3	366	250.48	41.8
3	369	241.31	8.33
3	372	223.88	13.77
3	375	212	12.48
3	378	224.38	15.07
3	381	281.67	10.73
3	384	316.83	12.41
3	387	378.18	25.83
3	390	198.73	9.96
3	393	378.23	16.62
3	396	225.85	12.48
3	399	318.69	16.43
3	402	223.29	21.92
3	405	143.47	25.74
3	408	215.33	22.03
3	411	154.64	12.45
3	414	146.33	27.84
3	417	318.89	18.7
3	420	384.66	32.78
3	423	240.94	10.48
3	426	263.91	6.16
3	429	184.25	15.96
3	432	172.98	5.85
3	435	68.4	8.87
3	438	69.15	7.07
3	441	33.2	10.28
3	444	69.81	15.27
3	447	30.33	9.34
3	450	19.31	16.58
3	453	30.11	17.84
3	456	33.82	14.44
3	459	44.36	11.04
3	462	39.16	13.26
3	465	17.45	33.1
3	468	8.79	21.96
3	471	8.08	30.68
3	474	53.66	29.09
3	477	147.16	15.68
3	480	218.99	9.5
3	483	186.07	13.42
3	486	307.97	20.49
3	489	283.89	26.89
3	492	320.37	8.64
3	495	284.77	7.97
3	498	305.18	10.84
3	501	402.18	8.13
3	504	396.98	4.09
3	507	309.55	18.72
3	510	292.52	14.45
3	513	201.25	23.69
3	516	324.46	25.05
3	519	451.19	31.05
3	522	101.53	16.76
3	525	405.73	14.66
3	528	225.46	11.23
3	531	301.29	14.19
3	534	267.87	11.05
3	537	174.29	39.8
3	540	136.7	17.78
3	543	100.09	13.51
3	546	167.95	12.68
3	549	201.16	12.35
3	552	217.51	11.6
3	555	136.68	20.88
3	558	183.89	12.03
3	561	243.75	11.09
3	564	289	13.33
3	567	283.62	17.37
3	570	192.81	14.61
3	573	120.21	8.03
3	576	181.68	4.29
3	579	161.82	20.5
3	582	132.87	0
3	585	109.31	8.18
3	588	181.28	14.12
3	591	165.59	20.58
3	594	195.05	10.36
3	597	133.23	26.75
3	600	168.77	6.07
3	603	222.81	16.49
3	606	260.86	16.28
3	609	157.94	11.23
3	612	239.7	12.04
3	615	299.91	17.7
3	618	246.25	9.73
3	621	450.34	13.82
3	624	304.95	12.77
3	627	351.44	29.31
3	630	301.76	14.61
3	633	265.06	7.78
3	636	231.73	23.86
3	639	164.4	17.23
3	642	119.32	20.11
3	645	78.65	17.09
3	648	60.07	16.08
3	651	128.1	8.34
3	654	209.75	20.01
3	657	203.84	14.39
3	660	292.61	15.48
3	663	253.36	14.37
3	666	288.09	27.84
3	669	335.37	13.16
3	672	253.7	11.88
3	675	284.24	4.49
3	678	269.45	14.14
3	681	143.15	17.02
3	684	167.5	5.73
3	687	97.72	8.9
3	690	75.06	11.88
3	693	67.06	32.35
3	696	83.74	12.3
3	699	62.7	18.03
3	702	79.26	11.6
3	705	69.84	14.84
3	708	56.77	19.17
3	711	41.02	14.94
3	714	72.93	0
3	717	35.69	17.97
3	720	63.65	10.85
3	723	51.45	10.02
3	726	134.01	26.48
3	729	52.06	12.38
3	732	47.79	10.87
3	735	54.4	4.69
3	738	152.64	7.61
3	741	105.71	11.68
3	744	121.31	12.74
3	747	295.86	15
4	0	111.96	16.84
4	3	148.81	0
4	6	131.02	20.55
4	9	162.07	17.5
4	12	27.38	27.86
4	15	120.58	19.94
4	18	120.74	14.9
4	21	139.36	8.14
4	24	311.21	12.61
4	27	217.39	83.01
4	30	229.62	11.79
4	33	258.94	10.83
4	36	215.58	18.9
4	39	167.73	21.36
4	42	108.04	9.66
4	45	146.59	13.59
4	48	150.29	20.3
4	51	40.91	11.38
4	54	120.1	11.36
4	57	131.21	59.28
4	60	203.14	24.11
4	63	131	25.04
4	66	214.03	19.2
4	69	276.5	16.31
4	72	169.55	3.38
4	75	118.71	10.13
4	78	165.48	34.88
4	81	49.42	20.96
4	84	110.17	10.68
4	87	58.73	10.4
4	90	131.25	22.57
4	93	17.68	7.26
4	96	131.12	20.16
4	99	151.63	5.14
4	102	119.71	31.41
4	105	140.26	18.83
4	108	243.94	12.2
4	111	310.09	40.97
4	114	198.79	12.44
4	117	426.03	9.58
4	120	501.88	12.1
4	123	289.08	15.49
4	126	321.89	14.62
4	129	378.99	26.41
4	132	529.17	12.65
4	135	629.69	15.88
4	138	626.92	15.83
4	141	574.92	7.84
4	144	446.17	6.6
4	147	487.22	9.09
4	150	479.99	14.47
4	153	427.68	42.75
4	156	478.52	18.94
4	159	714.71	17.59
4	162	712.27	29.47
4	165	555.46	24.98
4	168	597.68	24.86
4	171	420.64	8.28
4	174	515.91	9.21
4	177	539.59	22.92
4	180	426.57	13.4
4	183	518.96	11.52
4	186	588.99	45.49
4	189	467.29	11.04
4	192	326.84	10.76
4	195	348.35	29.94
4	198	593.14	7.55
4	201	446.48	34.5
4	204	339.05	16.65
4	207	282.72	17.22
4	210	112.05	22.52
4	213	57.58	20.6
4	216	140.03	24.03
4	219	234.09	12.26
4	222	145.52	60.21
4	225	214.75	15.74
4	228	194.95	13.04
4	231	138.78	20.94
4	234	36.24	11.2
4	237	60.14	15.17
4	240	124.33	30.58
4	243	129.79	15.28
4	246	44.25	23.74
4	249	62.63	35.64
4	252	34.4	12.51
4	255	22.73	19.83
4	258	182.26	12.87
4	261	83.48	17.34
4	264	232.5	32.86
4	267	210.37	10.16
4	270	186.24	14.55
4	273	265.69	20.48
4	276	163.51	37.54
4	279	236.83	35.06
4	282	85.23	81.42
4	285	156.69	10.72
4	288	58.94	6.71
4	291	31.78	16.93
4	294	95.44	10.29
4	297	89.57	22.12
4	300	30.7	11.98
4	303	19.55	21.49
4	306	22.5	19.43
4	309	15.07	18.36
4	312	18.64	23.06
4	315	18.73	15.62
4	318	30.94	5.9
4	321	54.61	20.95
4	324	43.56	30.7
4	327	37.03	14.95
4	330	27.17	15.49
4	333	18.69	16.55
4	336	15.51	24.44
4	339	8.17	16.01
4	342	34.09	10.76
4	345	11.6	23.44
4	348	24.66	8.39
4	351	6.6	16.9
4	354	14.66	18.92
4	357	10.35	23.29
4	360	11.25	9.65
4	363	14.99	18.68
4	366	25.93	20.22
4	369	4.53	5.21
4	372	21.6	22.48
4	375	25.63	16.05
4	378	25.16	15.06
4	381	26.24	7.54
4	384	57.24	6.53
4	387	104.16	16.72
4	390	184.24	14.27
4	393	166.29	23.58
4	396	173.68	21.26
4	399	166.39	13.27
4	402	133.7	18.46
4	405	143.22	26.99
4	408	211.68	30.87
4	411	246.33	22.16
4	414	241.89	22.81
4	417	277.12	17.61
4	420	419.01	23.28
4	423	416.7	21.93
4	426	453.49	12.92
4	429	384.24	14.08
4	432	401.95	100.27
4	435	334.22	45.52
4	438	309.06	13.41
4	441	355.45	8.62
4	444	436.89	26.89
4	447	378.26	12.03
4	450	359.24	15.57
4	453	420.42	19.51
4	456	652.35	17.76
4	459	580.89	3.69
4	462	404.97	24.1
4	465	572.98	27.42
4	468	438.12	14.4
4	471	393.52	23.32
4	474	291.07	12.06
4	477	323.22	25.28
4	480	430.91	9.74
4	483	349.65	43.16
4	486	355.33	24.05
4	489	339.23	18.87
4	492	411.77	14.05
4	495	299.67	17.11
4	498	192.88	20.06
4	501	163.95	17.11
4	504	214.68	14.83
4	507	200.3	27.13
4	510	212.56	17.26
4	513	267.58	19.09
4	516	269.58	23.91
4	519	154.36	10.86
4	522	114.2	15.31
4	525	105.43	26.06
4	528	116.77	7.72
4	531	230.76	15.43
4	534	221.78	17.24
4	537	278.64	25.15
4	540	272.09	15.08
4	543	353.02	36.63
4	546	354.13	22.97
4	549	442.05	53.07
4	552	357.59	15.67
4	555	275.57	11.26
4	558	333	16.25
4	561	282.46	49.9
4	564	348.81	18.62
4	567	338.67	16.99
4	570	375.26	14.89
4	573	370.12	6.1
4	576	271.14	12.71
4	579	285.71	12.84
4	582	282.98	22.78
4	585	396.83	20
4	588	229.95	17.24
4	591	272.77	16.75
4	594	393.5	16.45
4	597	237.87	23.51
4	600	374.97	5.19
4	603	375.04	23.19
4	606	296.14	36.61
4	609	491.68	19.15
4	612	433.68	9.51
4	615	338.07	39.41
4	618	295.87	18.62
4	621	410.66	12.38
4	624	355.42	11.89
4	627	424.17	35.7
4	630	334.46	43.54
4	633	338.68	38.05
4	636	403.1	18.29
4	639	271.87	34.24
4	642	257.49	23.11
4	645	366.79	6.67
4	648	240.23	30.78
4	651	262.08	14.41
4	654	240.69	13.91
4	657	227.9	54.37
4	660	172.74	37.72
4	663	127.14	36.03
4	666	182.98	11.59
4	669	58.94	35.22
4	672	119.91	15.28
4	675	152.22	24.04
4	678	174.42	45.47
4	681	173.81	22.45
4	684	139.99	26.02
4	687	129.5	17.54
4	690	60.17	9.77
4	693	68.57	22.02
4	696	4.68	8.82
4	699	62.23	22.61
4	702	25.94	22.61
4	705	26.9	21.05
4	708	43.75	23.21
4	711	6.68	14.21
4	714	13.4	20.47
4	717	35.51	14.48
4	720	11.28	50.92
4	723	21.3	17.66
4	726	17.68	8.16
4	729	12.06	14.38
4	732	45.75	13.15
4	735	35.55	19.01
4	738	14.07	15.86
4	741	44.28	16.74
4	744	23.05	13.36
4	747	32.88	15.8
5	0	125.43	13.78
5	3	163.24	10.59
5	6	51.18	35.21
5	9	64.07	37.2
5	12	151.12	23.07
5	15	99.52	25.69
5	18	4.27	19.28
5	21	24.2	17.11
5	24	31.79	9.99
5	27	131.44	6.41
5	30	99.06	21.02
5	33	34.17	8.02
5	36	26.91	10.89
5	39	15.05	30.32
5	42	25.39	13.61
5	45	180.82	18.99
5	48	133.95	16.66
5	51	230.75	32.86
5	54	60.31	18.5
5	57	95.87	16.06
5	60	124.5	9.68
5	63	194.37	39.74
5	66	256.85	13.01
5	69	305.56	21.03
5	72	356.62	16.09
5	75	290.21	27.07
5	78	177.08	24.44
5	81	279.16	10.34
5	84	225.99	13.76
5	87	254.23	16.9
5	90	232.25	28.53
5	93	199.35	18.41
5	96	139.44	11.11
5	99	140.9	11.67
5	102	199.59	14.54
5	105	237.45	25.32
5	108	294.92	20.59
5	111	221.42	15.79
5	114	180.83	32.82
5	117	85.69	14.39
5	120	89.18	20.52
5	123	63.29	77.34
5	126	103.25	18.42
5	129	351.69	22.35
5	132	415.44	28.48
5	135	275.3	12.64
5	138	225.74	20.9
5	141	241.8	21.43
5	144	256.69	14.8
5	147	188.94	7.2
5	150	180.61	11.22
5	153	149.74	16.2
5	156	223.85	36.77
5	159	105.71	25.09
5	162	116.85	8
5	165	128.84	41.38
5	168	171.99	19.19
5	171	64.98	15.03
5	174	228.95	18.64
5	177	148.01	18.87
5	180	266.73	16.01
5	183	174.47	18
5	186	265.42	12.08
5	189	250.33	36.8
5	192	227.34	30.06
5	195	211.21	11.09
5	198	166.55	32.71
5	201	173.8	34.57
5	204	135.1	23.62
5	207	217.74	24.54
5	210	156.9	11.71
5	213	91.78	9.27
5	216	131.13	12.12
5	219	148.77	8.95
5	222	144.88	13.42
5	225	188.82	35.42
5	228	208.76	13.84
5	231	143.41	21.98
5	234	117.68	22.65
5	237	134.57	11.69
5	240	205.59	16.81
5	243	137.66	22.37
5	246	112.83	13.21
5	249	129.13	16.51
5	252	164.88	14.7
5	255	210.94	12.93
5	258	276.3	24.25
5	261	343.25	6.72
5	264	303.39	24.85
5	267	213.78	12.18
5	270	255.33	28.2
5	273	242.25	24.9
5	276	273.36	24.4
5	279	228.17	16
5	282	310.77	13.91
5	285	267.51	9.56
5	288	260.57	17.47
5	291	172.16	13.34
5	294	161.05	7.85
5	297	97.21	13.71
5	300	62.56	33.64
5	303	145.21	16.23
5	306	98.62	13.18
5	309	182.72	21.49
5	312	174.15	32.84
5	315	79.65	19.54
5	318	183.65	15.44
5	321	119.82	18.49
5	324	165.08	11.03
5	327	184.3	32.87
5	330	254.24	25.84
5	333	304.77	15.32
5	336	310.06	18.62
5	339	320.56	8.95
5	342	254.35	8.36
5	345	437.7	25.3
5	348	257.62	17.43
5	351	197.16	13.05
5	354	297.1	15.76
5	357	292.36	29.18
5	360	276.07	11.39
5	363	173.23	19.13
5	366	146.84	16.21
5	369	219.17	49.2
5	372	144.05	16.59
5	375	272.91	19
5	378	250.25	22.82
5	381	359.1	9.58
5	384	234.87	10.46
5	387	177.04	21.26
5	390	181.17	27.14
5	393	99.36	16.39
5	396	106.66	36.5
5	399	138.77	13.44
5	402	102.26	42.59
5	405	274.2	16.33
5	408	502.02	15.27
5	411	329.89	21.62
5	414	424.63	11.2
5	417	371.45	14.98
5	420	488.69	12.09
5	423	420.43	33.86
5	426	388.01	30.36
5	429	300.99	14.45
5	432	154.73	11.92
5	435	131.52	11.01
5	438	86.78	13.97
5	441	61.81	38.46
5	444	98.53	17.93
5	447	60.51	26.2
5	450	41.29	17.11
5	453	159.78	13.2
5	456	157.79	37.64
5	459	126.15	18.82
5	462	64.35	44.39
5	465	127.75	10.39
5	468	64.28	8.98
5	471	42.95	22.88
5	474	50.65	11.67
5	477	26.51	18.46
5	480	12.36	17.26
5	483	29.68	16.15
5	486	39.43	22.62
5	489	39.43	23.38
5	492	78	12.44
5	495	9.68	18
5	498	12.47	17.12
5	501	16.65	17.23
5	504	50.16	39.21
5	507	36.11	30.12
5	510	21.1	12.58
5	513	16.64	13.4
5	516	10.39	25.25
5	519	9.17	16.65
5	522	29.08	10.05
5	525	101.35	19.54
5	528	24.3	40.74
5	531	16.98	17.09
5	534	43.93	11.39
5	537	54.29	28.19
5	540	80.33	20.53
5	543	88.94	17.52
5	546	80.76	24.7
5	549	40.26	26.06
5	552	57.16	20.24
5	555	40.69	9.98
5	558	153.21	7.57
5	561	97.23	16.52
5	564	18.42	19.67
5	567	56.41	9.43
5	570	47.47	19.46
5	573	17.62	24.02
5	576	62.94	20.44
5	579	22.58	36.05
5	582	0	18.89
5	585	13.03	17.65
5	588	21.92	9.84
5	591	41.35	21.29
5	594	23.97	11.33
5	597	6.88	11.71
5	600	17.42	14.66
5	603	19.07	23.24
5	606	16.23	10.4
5	609	8.57	34.93
5	612	31.57	30.84
5	615	9.04	29.18
5	618	64.13	11.32
5	621	47.93	19.92
5	624	19.34	12.03
5	627	10.84	11.11
5	630	14.84	19.46
5	633	23.22	23.38
5	636	23.85	12.4
5	639	100.46	15.05
5	642	56.29	15.47
5	645	120.01	10.87
5	648	220.29	11.87
5	651	220.48	14.11
5	654	151.42	12.48
5	657	252.24	38.05
5	660	161.76	22.9
5	663	282.57	17.56
5	666	193.32	17.5
5	669	277.36	29.82
5	672	324.23	15.47
5	675	297.03	8.74
5	678	139.47	10.07
5	681	210.96	37.25
5	684	233.39	9.84
5	687	228.19	20
5	690	211.6	10.27
5	693	179.11	14.62
5	696	32.27	13.96
5	699	37.33	0
5	702	56.18	14.81
5	705	145.46	31.67
5	708	91.28	5.39
5	711	169.81	9.53
5	714	206.52	13.77
5	717	231.32	15.7
5	720	255.2	22.02
5	723	132.86	5.39
5	726	69.48	15.14
5	729	32.78	14.76
5	732	78.21	10.19
5	735	64.42	11.29
5	738	160.68	14.81
5	741	45.61	12.95
5	744	36.08	11.48
5	747	28.65	14.89
6	0	12.47	21.01
6	3	13.97	8.19
6	6	25.65	14.87
6	9	32.9	14.43
6	12	25.96	12.62
6	15	10.18	13.64
6	18	16.37	18.18
6	21	14.55	14.8
6	24	6	18.48
6	27	20.23	10.56
6	30	17.87	19.82
6	33	14.37	21.58
6	36	28.83	15.78
6	39	14.06	25.87
6	42	43.38	16.41
6	45	15.87	24.21
6	48	12.46	18.56
6	51	15.08	17.01
6	54	16.97	15.08
6	57	7.55	35.97
6	60	11.19	17.53
6	63	48.79	7
6	66	34.4	13.31
6	69	19.7	21.05
6	72	32.83	22.23
6	75	23.3	7.1
6	78	24.57	10.02
6	81	5.85	12.58
6	84	16.83	14.67
6	87	8.15	15.99
6	90	20.06	20.38
6	93	8.41	10.26
6	96	15.95	9.9
6	99	9.05	15.47
6	102	8.53	41.55
6	105	16.03	9.35
6	108	16.5	30.98
6	111	16.88	19.38
6	114	10.48	34.05
6	117	14.22	13.63
6	120	14.87	3.47
6	123	13.98	23.2
6	126	29.1	13.28
6	129	11.46	12.94
6	132	15.22	17.87
6	135	16.84	7.45
6	138	10.16	19.19
6	141	9.28	9.62
6	144	16.16	17.97
6	147	14.64	17.84
6	150	10.03	11.72
6	153	10.89	59.81
6	156	14.47	9.19
6	159	11.95	13.59
6	162	11.86	41.37
6	165	9.26	14.4
6	168	14.37	13.58
6	171	27.93	14.73
6	174	6.47	12.06
6	177	11.98	27.53
6	180	14.97	9.08
6	183	15.36	12.36
6	186	18.93	10.9
6	189	19.65	18.57
6	192	23.33	41.32
6	195	16.03	26.45
6	198	10.45	6
6	201	5.36	32.52
6	204	8.52	15.08
6	207	17.71	10.15
6	210	7.21	93.8
6	213	18.69	11.53
6	216	17.93	27.15
6	219	15.75	11.95
6	222	14.66	11.38
6	225	15.59	20.01
6	228	20.3	15.3
6	231	9.89	8.22
6	234	20.75	15.9
6	237	37.36	14.81
6	240	14.38	13.06
6	243	13.74	7.55
6	246	16.35	10.39
6	249	12.34	21.87
6	252	11.56	10.15
6	255	13.26	15.93
6	258	8.17	16.06
6	261	24.59	29.62
6	264	11.16	10.77
6	267	17.98	11.89
6	270	10.29	22.19
6	273	23.12	10.08
6	276	15.89	8.03
6	279	9.42	24.33
6	282	6.44	7.45
6	285	22.92	12.73
6	288	11.57	16.44
6	291	11.67	10.5
6	294	11.88	15.52
6	297	12.48	18.77
6	300	35.54	35.66
6	303	14.79	24.81
6	306	11.68	11.69
6	309	18.92	10.8
6	312	26.22	23.54
6	315	31.99	19
6	318	8.22	7.62
6	321	14.89	15.15
6	324	20.37	14.39
6	327	9.52	18.17
6	330	5.79	16
6	333	23.17	11.9
6	336	13.56	11.08
6	339	0	21.4
6	342	16.73	24.71
6	345	17.51	21.54
6	348	14.99	12.92
6	351	14.64	8.83
6	354	28.82	38.4
6	357	12.03	8
6	360	11.05	13.45
6	363	26.28	16.6
6	366	11.09	18.99
6	369	27.19	14.32
6	372	23.91	10.22
6	375	32.52	31.06
6	378	24.51	26.58
6	381	8.29	11.18
6	384	16.65	13.17
6	387	38.12	12.32
6	390	15.22	12.35
6	393	62.63	30.64
6	396	29.88	23.77
6	399	15.39	18.66
6	402	31.1	10.5
6	405	13.04	12.92
6	408	6.49	19.15
6	411	27.17	42.9
6	414	20.4	6.79
6	417	107.51	16.22
6	420	43.23	17.97
6	423	43.86	10.67
6	426	39.03	13.84
6	429	64.19	6.08
6	432	80.58	13.48
6	435	69.46	23.83
6	438	111.75	8.17
6	441	99.42	12.31
6	444	117.87	10.23
6	447	92.07	15.87
6	450	60.63	24.3
6	453	29.98	11.19
6	456	41.96	5.38
6	459	79.62	17.02
6	462	18.8	5.54
6	465	24.11	12.61
6	468	43.63	10.62
6	471	19.25	14.4
6	474	15.43	12.41
6	477	19.6	10.94
6	480	16.83	25.16
6	483	13.51	10.57
6	486	16.11	7.93
6	489	10.5	13.58
6	492	18.24	14.82
6	495	24.57	9.06
6	498	18.95	17.1
6	501	11.45	23.94
6	504	10.32	19.5
6	507	50.6	8.08
6	510	14.96	13.5
6	513	17.79	6.99
6	516	12.57	0
6	519	16.53	22.04
6	522	20.93	31.46
6	525	13.26	14.83
6	528	4.4	7.98
6	531	10.15	11.31
6	534	9.52	12.06
6	537	18.29	5.97
6	540	14.3	18.83
6	543	18.5	18
6	546	11.35	10.94
6	549	22.78	15.2
6	552	7.78	15.09
6	555	15.82	10.95
6	558	23.61	17.34
6	561	14.14	6.87
6	564	5.56	59.15
6	567	29.54	15.9
6	570	6.46	10.82
6	573	11.34	8.52
6	576	8.05	20.45
6	579	9.02	10.14
6	582	7.59	31.96
6	585	8.93	12.61
6	588	24.14	0
6	591	10.05	8.9
6	594	16.08	12.62
6	597	14.79	15.35
6	600	21.96	19.97
6	603	12.01	10.24
6	606	7.71	10.7
6	609	19.46	18.38
6	612	9.11	16.27
6	615	10.64	9.2
6	618	4.47	11.99
6	621	8.22	12.74
6	624	18.71	9.72
6	627	19.18	10.49
6	630	7.17	19.25
6	633	12.65	29.16
6	636	8.8	14.71
6	639	40.14	16.56
6	642	24.18	27.7
6	645	17.25	12.96
6	648	5.57	17.11
6	651	10.32	8.4
6	654	13.72	15.56
6	657	14	19.97
6	660	12.87	8.89
6	663	12.59	18.64
6	666	18.28	11.59
6	669	4.51	30.39
6	672	38.4	16.26
6	675	7.17	10.77
6	678	8.27	14.6
6	681	9.36	21.33
6	684	14.16	13.34
6	687	15.11	10.91
6	690	16.91	21.28
6	693	18.72	7.36
6	696	12.46	10.42
6	699	10.31	17.25
6	702	7.38	7.9
6	705	14.87	19.89
6	708	10.09	12.77
6	711	10.52	0
6	714	20.67	4.93
6	717	24.08	8.7
6	720	33.65	18.03
6	723	40.43	9.67
6	726	22.02	14.24
6	729	23.13	44.09
6	732	12.17	9.74
6	735	14.68	12.81
6	738	13.29	9.92
6	741	33.47	6.87
6	744	11.23	37.88
6	747	27.52	10.58
7	0	28.92	33.52
7	3	23.38	38.13
7	6	15.95	12.58
7	9	52.45	14.2
7	12	12.44	17.9
7	15	32.59	14.42
7	18	21.73	41.93
7	21	13.62	8.22
7	24	10.89	19.11
7	27	42.03	40.21
7	30	99.26	17.72
7	33	142.42	20.3
7	36	96.41	25.71
7	39	114.83	16.9
7	42	161.27	36.5
7	45	146.95	27.3
7	48	99.9	19.59
7	51	141.4	18.22
7	54	193.04	16.02
7	57	98.39	20.59
7	60	128.59	13.88
7	63	187.13	12.11
7	66	171.93	21.61
7	69	96.58	6.1
7	72	169.47	13.75
7	75	63.73	7.46
7	78	218.32	7.82
7	81	156.35	19.26
7	84	214.35	18.71
7	87	196.75	24.01
7	90	121.79	9.47
7	93	114.67	26.45
7	96	88	17.59
7	99	116.33	35.52
7	102	131.19	18.78
7	105	139.98	22.01
7	108	184.84	36.58
7	111	178.5	12.19
7	114	116.39	42.64
7	117	117.04	6.96
7	120	115.58	38.18
7	123	74.63	17.08
7	126	128.85	21.53
7	129	144.75	11.11
7	132	145.94	6.76
7	135	167.15	16.63
7	138	18.67	17.2
7	141	121.65	12.04
7	144	42.34	11.65
7	147	121.77	18.36
7	150	216.31	5.23
7	153	268.92	22.84
7	156	164.98	21.75
7	159	253.64	18.11
7	162	205.57	12.42
7	165	210.13	16.88
7	168	80.71	13.73
7	171	329.85	19.51
7	174	330.37	16.58
7	177	395.98	42.42
7	180	312.6	27.3
7	183	186.13	47.08
7	186	121.96	14.09
7	189	123.34	16.72
7	192	112.85	24.87
7	195	52.38	12.33
7	198	199.25	51.86
7	201	139.42	16.8
7	204	42.63	9.15
7	207	55.95	12.84
7	210	110.94	37.79
7	213	64.53	6.12
7	216	23.38	16.82
7	219	17.09	9.81
7	222	37.16	18.24
7	225	15.6	15.65
7	228	26.99	19.47
7	231	15.99	46.87
7	234	93.94	14.63
7	237	15.2	27.97
7	240	20.96	14.34
7	243	18.38	18.18
7	246	36.14	15.81
7	249	27.35	16.85
7	252	114.03	16.26
7	255	25.61	29.26
7	258	124.5	26.82
7	261	88.92	19.47
7	264	98.07	18.37
7	267	48.4	12.57
7	270	39.51	15.45
7	273	49.48	9.61
7	276	27.83	32.74
7	279	29.63	43.9
7	282	99.11	8.86
7	285	27.79	18.34
7	288	134.78	19.17
7	291	122.59	17.17
7	294	65.92	22.12
7	297	147.64	17.53
7	300	258.61	14.14
7	303	95.29	19.69
7	306	152.97	12.43
7	309	125.55	12.08
7	312	87.95	24.85
7	315	149.38	18.59
7	318	185.34	13.94
7	321	37.14	18.53
7	324	64.91	8.29
7	327	75.68	44.59
7	330	42.17	14.79
7	333	18.9	26.46
7	336	11.8	30.79
7	339	11.63	28.82
7	342	15.07	12.9
7	345	22.16	21.77
7	348	11.89	19.82
7	351	16.02	15.2
7	354	36.09	14.95
7	357	46.14	10.35
7	360	35.05	8.9
7	363	195.69	15.14
7	366	131.76	22.6
7	369	239.45	32.93
7	372	250.98	15.92
7	375	208.46	21.17
7	378	103.5	21.58
7	381	116.28	20.73
7	384	117.9	32.42
7	387	117.03	20.12
7	390	127.03	21.44
7	393	74.91	9.62
7	396	21.27	16.15
7	399	48.49	19.85
7	402	154.96	29.41
7	405	152.5	21.8
7	408	79.69	6.89
7	411	59.44	51.04
7	414	177.35	11.77
7	417	86.34	29.4
7	420	109.94	9.15
7	423	146.98	14.19
7	426	106.15	34.39
7	429	177.67	13.69
7	432	22.92	14.5
7	435	124.91	33.64
7	438	12.68	30.41
7	441	52.18	22.38
7	444	19.84	27.38
7	447	56.96	37.93
7	450	223.42	30.18
7	453	234.28	18.4
7	456	121.45	31.16
7	459	99.38	43.61
7	462	42.22	12.97
7	465	131.4	21.45
7	468	63.31	65.22
7	471	39.93	29.39
7	474	106.49	12.96
7	477	79.85	21.54
7	480	68.71	16.23
7	483	64.66	19.79
7	486	83.85	19.83
7	489	113.65	19.26
7	492	18.79	18.92
7	495	30.57	20.58
7	498	109.03	33.02
7	501	23.14	10.49
7	504	53.88	19.6
7	507	16.57	23.86
7	510	240.36	23.35
7	513	88.36	34.48
7	516	41.49	17.35
7	519	82.85	28.26
7	522	118.04	28.12
7	525	16.4	26.75
7	528	56.74	39.06
7	531	96.11	15.72
7	534	118.28	18.39
7	537	69.57	28.85
7	540	16.28	27.05
7	543	44.45	7.9
7	546	82.24	19.17
7	549	102.31	21.33
7	552	75.66	29.55
7	555	79.6	16.63
7	558	43.45	20.06
7	561	110.47	12.95
7	564	51.07	13.45
7	567	162.97	29.6
7	570	250.84	16.65
7	573	314.26	18.77
7	576	469.46	37.69
7	579	271.42	19.09
7	582	386.42	18.51
7	585	240.08	30.64
7	588	335.93	17.01
7	591	324.96	36.89
7	594	333.15	12.73
7	597	337.62	41.03
7	600	241.47	12.12
7	603	286.02	19.98
7	606	208.27	17.03
7	609	314.1	22.29
7	612	84.22	20.95
7	615	134.01	18.3
7	618	232.21	49.56
7	621	228.56	9.67
7	624	282.14	72.84
7	627	328.14	18.08
7	630	332.06	18.53
7	633	381.83	24.92
7	636	354.13	19.9
7	639	410.63	25.98
7	642	528.47	22.83
7	645	382.58	15.84
7	648	273.12	11.46
7	651	498.22	23.71
7	654	472.78	13.85
7	657	336.62	30.44
7	660	308.35	15.16
7	663	302.78	14.22
7	666	261.56	12.92
7	669	141.48	21.35
7	672	54.89	16.08
7	675	180.4	30.13
7	678	34.28	13.09
7	681	43.37	23.55
7	684	78.02	28.63
7	687	123.59	11.65
7	690	129.22	15.81
7	693	244.08	19.86
7	696	136.32	23.6
7	699	88.59	17.26
7	702	150.46	39.26
7	705	39.14	18.11
7	708	48.77	39.66
7	711	25.49	23.38
7	714	25.05	9.55
7	717	67.51	13.45
7	720	43.1	13.31
7	723	40.22	19.22
7	726	244.31	21.51
7	729	115.18	15.62
7	732	13.31	30.12
7	735	178.05	23.53
7	738	172.49	14.76
7	741	267.32	74.51
7	744	234.63	36.15
7	747	201.47	28.57
8	0	24.91	18.44
8	3	11.65	21.82
8	6	12.43	7.61
8	9	42.41	12.97
8	12	15.73	21.56
8	15	63.43	17.72
8	18	78.19	5.76
8	21	19.93	16.71
8	24	48.02	17.82
8	27	42.51	10.38
8	30	29.25	8.85
8	33	39.5	16.81
8	36	80.57	18
8	39	73.53	29.44
8	42	133.67	26.14
8	45	147.71	20.93
8	48	123.34	19.41
8	51	165.34	9.41
8	54	146.96	14.92
8	57	157.77	14.07
8	60	143.95	17.99
8	63	72.33	16.14
8	66	120.93	10.17
8	69	136.97	17.45
8	72	119.67	8.32
8	75	94.54	11.24
8	78	42.97	5.34
8	81	52.35	12.55
8	84	138.95	31.67
8	87	42.32	8.27
8	90	16.1	64.44
8	93	12.07	5.19
8	96	7.72	25.4
8	99	25.04	33.18
8	102	3.39	10.9
8	105	9.09	16.49
8	108	28.92	24.65
8	111	17	18.15
8	114	14.64	32.29
8	117	0	17.74
8	120	28.23	19.38
8	123	10.27	11.63
8	126	21.59	25.82
8	129	18.64	16.39
8	132	29.44	7.05
8	135	21.84	12.07
8	138	48.42	9.01
8	141	65.52	20.43
8	144	85.2	4.22
8	147	134.47	15.42
8	150	130.25	12.81
8	153	60.04	9.18
8	156	136.48	19.88
8	159	124.66	9.56
8	162	222.35	14.85
8	165	126.52	22.12
8	168	191.23	19.87
8	171	82.19	10.34
8	174	218.42	11.95
8	177	298.51	20.91
8	180	72.65	28.69
8	183	31.69	9.75
8	186	75.36	13.15
8	189	72.75	27.4
8	192	8.07	4.34
8	195	13.87	13.85
8	198	8.65	15.42
8	201	28.45	42.64
8	204	28.86	21.56
8	207	18.86	18.28
8	210	9.76	17.3
8	213	7.23	16.61
8	216	4.44	43.36
8	219	21.61	17.62
8	222	7.73	19.55
8	225	12.8	5.27
8	228	12.22	17.42
8	231	10.38	21.33
8	234	22.77	18.9
8	237	10.92	35.49
8	240	14.84	30.67
8	243	30.67	18.39
8	246	15.47	15.92
8	249	15.5	18.46
8	252	25.47	12.19
8	255	50.58	26.65
8	258	22.08	3.54
8	261	15.84	16.33
8	264	12.01	12.24
8	267	26.04	19.02
8	270	31.05	27.47
8	273	25.47	12.81
8	276	29.07	37.01
8	279	4.46	16.33
8	282	12.18	6.18
8	285	9.83	7.14
8	288	43.25	19.5
8	291	23.2	14.9
8	294	18.22	4.8
8	297	31.71	7.37
8	300	25.66	18.08
8	303	13.73	11.07
8	306	18.69	10.28
8	309	15.84	7.14
8	312	32.75	8.57
8	315	8.41	7.7
8	318	12.23	5.59
8	321	13.3	16.15
8	324	17	32.11
8	327	18.04	30.02
8	330	16.73	47.66
8	333	7.94	26.47
8	336	9.33	39.9
8	339	12.3	16.04
8	342	20.58	10.42
8	345	20.51	32.26
8	348	16.44	16.28
8	351	14.98	13.44
8	354	13.4	26.78
8	357	8.14	18.35
8	360	8.88	17.58
8	363	10.85	39.8
8	366	14.63	14.57
8	369	13.02	20.15
8	372	24.94	28.29
8	375	24.5	15.16
8	378	25.12	5.27
8	381	11.46	12
8	384	77.4	9.23
8	387	8.75	11.71
8	390	5.75	22.31
8	393	13.54	20.38
8	396	11.07	10.69
8	399	27.43	14.28
8	402	12.7	19.6
8	405	15.31	36.01
8	408	28.91	39.53
8	411	27.38	11.23
8	414	12.54	22.94
8	417	71.34	20.97
8	420	39.16	30.79
8	423	7.16	11.42
8	426	48.47	22.62
8	429	128.46	24.19
8	432	168.71	18.45
8	435	179.01	18.62
8	438	229.87	15.04
8	441	218.07	20.37
8	444	171.89	19.69
8	447	213.77	15.44
8	450	174.28	21.2
8	453	220.68	20.77
8	456	180.65	16.26
8	459	81.24	12.21
8	462	64.68	12.92
8	465	66.93	25.32
8	468	102.54	24.37
8	471	54.32	12.59
8	474	34.34	15.28
8	477	29.77	15.44
8	480	18.4	30.46
8	483	13.85	13.46
8	486	17.86	17.32
8	489	24.4	29.58
8	492	70.9	14.04
8	495	15.52	8.26
8	498	31.8	19.38
8	501	15.83	8.05
8	504	19.5	12.69
8	507	14.19	15.99
8	510	21.81	22.77
8	513	23.73	17.8
8	516	5.38	13.16
8	519	14.15	18.45
8	522	6.47	16.38
8	525	12.4	12.03
8	528	19.65	24.05
8	531	15.07	30.63
8	534	27.07	26.66
8	537	11.33	31.1
8	540	13.23	6.04
8	543	12.81	17.42
8	546	30	17.75
8	549	23.56	12.85
8	552	8.43	13.52
8	555	24.41	22.24
8	558	13.73	18.7
8	561	20.72	11.15
8	564	22.81	21.01
8	567	11.76	9.96
8	570	17.25	8.46
8	573	20.59	9.34
8	576	17.44	14.45
8	579	29.28	10.09
8	582	8.98	10.66
8	585	14.89	9.45
8	588	2.51	4.33
8	591	8.46	10.43
8	594	11.92	10.16
8	597	22.39	15.97
8	600	26.93	5.05
8	603	24.48	25.6
8	606	6.68	11.82
8	609	46.09	4.4
8	612	6.57	20.77
8	615	17.98	13.02
8	618	14.69	17.63
8	621	6.08	17.96
8	624	12.77	20.95
8	627	40.03	14.09
8	630	18.9	21.87
8	633	75.21	20.04
8	636	10.38	27.11
8	639	10.47	21.85
8	642	23.64	18.84
8	645	7.89	19.43
8	648	7.3	17.82
8	651	7.06	31.24
8	654	12.7	20.39
8	657	11.49	10.99
8	660	14.77	19.99
8	663	16.11	25.01
8	666	21.69	21.39
8	669	15.55	12.68
8	672	14.72	5.58
8	675	26.32	12.35
8	678	13.05	15.83
8	681	13.32	43.56
8	684	21.8	23.47
8	687	13.1	20.41
8	690	10.77	24.32
8	693	35.86	15.01
8	696	36.79	22.56
8	699	28.59	7.67
8	702	10.82	11.23
8	705	16.37	12.79
8	708	16.32	27.23
8	711	9.59	26.48
8	714	46.43	7.51
8	717	11.61	31.02
8	720	11.71	25.05
8	723	9.99	37.38
8	726	11.63	12.93
8	729	11.99	16.12
8	732	37.14	18.37
8	735	60.59	30.68
8	738	86.26	19.42
8	741	208.47	19.51
8	744	271.01	15.37
[truncated: 18,001 more rows]
