# Supplementary material for: Estrogen‐dependent control and cell‐to‐cell variability of transcriptional bursting
Source: Mol Syst Biol. 2018 Feb 23;14(2):e7678. doi: 10.15252/msb.20177678 (PMC5825209; doi:10.15252/msb.20177678)
Supplement: Supplementary file 9 — Movie EV1 [file MSB-14-e7678-s009.zip › README.txt]

Movie EV1. GREB1 is transcribed in infrequent and stochastic bursts, that are temporally resolvable at low induction. Related to Fig 1.
MCF7-GREB1-PP7 cells were grown in 5 pM E2. Images were acquired in the GFP channel every 3 minutes and are shown as cropped maximum intensity projections of z-stacks. Transcription sites are visible as single foci with fluctuating intensities within nuclei. Intensity values were clipped below 100 and above 450. The scale bar represents 10 �m.
