# Supplementary material for: Estrogen‐dependent control and cell‐to‐cell variability of transcriptional bursting
Source: Mol Syst Biol. 2018 Feb 23;14(2):e7678. doi: 10.15252/msb.20177678 (PMC5825209; doi:10.15252/msb.20177678)
Supplement: Supplementary file 10 — Movie EV2 [file MSB-14-e7678-s010.zip › README.txt]

Movie EV2. Active transcription of GREB1 is observed for almost all cells at all times for saturating concentration of E2. Related to Fig 2.
MCF7-GREB1-PP7 cells were imaged at 1000 pM E2 every 3 minutes and cropped maximum intensity projections of z-stacks are shown. Transcription sites are apparent as bright foci within the nuclei with fluctuating intensities. Pauses in between bursts are rarely observed. The cell to the right of the image center initially shows two adjacent transcription sites, indicating a replicated allele in G2 phase of the cell cycle. This cell undergoes mitosis and both daughter cells continue transcription after cytokinesis. Intensity values are clipped below 100 and above 350. The scale bar represents 10 �m.
