# Supplementary material for: Estrogen‐dependent control and cell‐to‐cell variability of transcriptional bursting
Source: Mol Syst Biol. 2018 Feb 23;14(2):e7678. doi: 10.15252/msb.20177678 (PMC5825209; doi:10.15252/msb.20177678)
Supplement: Supplementary file 11 — Movie EV3 [file MSB-14-e7678-s011.zip › README.txt]

Movie EV3. Single cells show heterogeneous timing in their transcriptional response after induction with E2. Related to Fig 4.
After starving MCF7-GREB1-PP7 cells from E2, they were imaged every 1.5 minutes for five hours. 1000 pM E2 was added after 51 minutes and transcriptional bursting starts after different response times in individual cells. Cropped images are shown as maximum intensity projections of z-stacks and the time before and after addition of 1000 pM E2 is indicated. Intensity values are clipped below 95 and above 300. The scale bar represents 10 �m.
