# Supplementary material for: Estrogen‐dependent control and cell‐to‐cell variability of transcriptional bursting
Source: Mol Syst Biol. 2018 Feb 23;14(2):e7678. doi: 10.15252/msb.20177678 (PMC5825209; doi:10.15252/msb.20177678)
Supplement: Supplementary file 12 — Movie EV4 [file MSB-14-e7678-s012.zip]

Archive with 2 entries (2 files):
- Movie_EV4.avi
- README.txt
