# Supplementary material for: Estrogen‐dependent control and cell‐to‐cell variability of transcriptional bursting
Source: Mol Syst Biol. 2018 Feb 23;14(2):e7678. doi: 10.15252/msb.20177678 (PMC5825209; doi:10.15252/msb.20177678)
Supplement: Supplementary file 12 — Movie EV4 [file MSB-14-e7678-s012.zip › README.txt]

Movie EV4. Bursts of individual alleles within the same cell are not correlated. Related to Fig 5.
MCF7-GREB1-PP7-Dual cells were imaged at 10 pM E2 every 3 minutes for 12.5 hours. Two distinct transcription sites are visible in each cell and their intensity fluctuates independently. Cropped maximum intensity projections of z-stacks are shown with intensity values being clipped below 100 and above 300. The scale bar represents 10 �m.
